# Supplementary material for: Accurate Estimation of Fungal Diversity and Abundance through Improved Lineage-Specific Primers Optimized for Illumina Amplicon Sequencing
Source: Appl Environ Microbiol. 2016 Nov 21;82(24):7217–26. doi: 10.1128/AEM.02576-16 (PMC5118932; doi:10.1128/AEM.02576-16)
Supplement: Supplemental material [file AEM.02576-16_zam999117573sd2.xlsx]

## Sheet: Soil OTU Table
DATASET S1: Full species X site matrix for soil samples, including BLAST identifications.
#OTU ID	TKN51.O.4	UP1B.O.5	UP1B.M.5	UP3A.M.5	UP3A.O.5	Total	Phylum	Taxonomy	E Value	UNITE SH
SH025757.07FU_AJ893249_refs	998	7691	4963	356	9929	23937	Ascomycota	k__Fungi;p__Ascomycota;c__Pezizomycetes;o__Pezizales;f__Pyronemataceae;g__Wilcoxina;s__Wilcoxina rehmii	3e-72	SH025757.07FU_AJ893249_refs
SH027361.07FU_AF486119_refs	3216	6614	3816	2384	1735	17765	Ascomycota	k__Fungi;p__Ascomycota;c__Leotiomycetes;o__Helotiales;f__Incertae sedis;g__Cadophora;s__Cadophora finlica	8e-63	SH027361.07FU_AF486119_refs
SH018365.07FU_HQ212340_reps	2299	1104	611	4046	6767	14827	Ascomycota	k__Fungi;p__Ascomycota;c__unidentified;o__unidentified;f__unidentified;g__unidentified;s__Ascomycota sp	3e-68	SH018365.07FU_HQ212340_reps
SH020813.07FU_AY033087_refs	6971	1262	555	746	3048	12582	Ascomycota	k__Fungi;p__Ascomycota;c__Leotiomycetes;o__Helotiales;f__Vibrisseaceae;g__Phialocephala;s__Phialocephala fortinii	2e-63	SH020813.07FU_AY033087_refs
New.ReferenceOTU1	10952	1	2	2	1	10958	Ascomycota	k__Fungi;p__Ascomycota;c__Leotiomycetes;o__Helotiales;f__Hyaloscyphaceae;g__Lachnum;s__Lachnum sp	4e-46	SH018445.07FU_UDB020491_reps
New.ReferenceOTU0	9467	0	0	1	0	9468	Ascomycota	k__Fungi;p__Ascomycota;c__Leotiomycetes;o__unidentified;f__unidentified;g__unidentified;s__Leotiomycetes sp	7e-48	SH004579.07FU_HQ212249_reps
SH005231.07FU_HQ212020_reps	8685	4	140	1	1	8831	Ascomycota	k__Fungi;p__Ascomycota;c__unidentified;o__unidentified;f__unidentified;g__unidentified;s__Ascomycota sp	2e-76	SH005231.07FU_HQ212020_reps
SH029341.07FU_AF062787_refs	7387	229	41	11	490	8158	Ascomycota	k__Fungi;p__Ascomycota;c__Leotiomycetes;o__Incertae sedis;f__Myxotrichaceae;g__Oidiodendron;s__Oidiodendron pilicola	1e-70	SH029341.07FU_AF062787_refs
SH004579.07FU_HQ212249_reps	7785	6	1	3	1	7796	Ascomycota	k__Fungi;p__Ascomycota;c__Leotiomycetes;o__unidentified;f__unidentified;g__unidentified;s__Leotiomycetes sp	2e-60	SH004579.07FU_HQ212249_reps
SH005918.07FU_KF617250_reps	6328	0	2	0	0	6330	Ascomycota	k__Fungi;p__Ascomycota;c__unidentified;o__unidentified;f__unidentified;g__unidentified;s__Ascomycota sp	6e-73	SH005918.07FU_KF617250_reps
SH033767.07FU_JX669835_reps	2	149	0	402	5581	6134	Ascomycota	k__Fungi;p__Ascomycota;c__Pezizomycetes;o__Pezizales;f__Sarcosomataceae;g__Urnula;s__Urnula sp TUR_A 195795	5e-83	SH033767.07FU_JX669835_reps
SH018438.07FU_EF434008_reps	4922	401	53	6	0	5382	Ascomycota	k__Fungi;p__Ascomycota;c__Incertae sedis;o__Incertae sedis;f__Incertae sedis;g__Chalara;s__Chalara sp	1e-70	SH018438.07FU_EF434008_reps
SH005268.07FU_KF617290_reps	4987	0	159	2	18	5166	Ascomycota	k__Fungi;p__Ascomycota;c__unidentified;o__unidentified;f__unidentified;g__unidentified;s__Ascomycota sp	5e-67	SH005268.07FU_KF617290_reps
SH023293.07FU_KC966301_reps	4512	0	0	0	0	4512	Ascomycota	k__Fungi;p__Ascomycota;c__Eurotiomycetes;o__Chaetothyriales;f__Herpotrichiellaceae;g__unidentified;s__Herpotrichiellaceae sp	7e-76	SH023293.07FU_KC966301_reps
New.ReferenceOTU3	462	2491	487	423	463	4326	Ascomycota	k__Fungi;p__Ascomycota;c__Leotiomycetes;o__unidentified;f__unidentified;g__unidentified;s__Leotiomycetes sp	3e-53	SH004600.07FU_GQ996156_reps
SH018364.07FU_AY706320_refs	3406	6	41	43	12	3508	Ascomycota	k__Fungi;p__Ascomycota;c__Leotiomycetes;o__Incertae sedis;f__Incertae sedis;g__Leohumicola;s__Leohumicola verrucosa	2e-76	SH018364.07FU_AY706320_refs
SH004575.07FU_AY762619_refs	2911	5	0	1	0	2917	Ascomycota	k__Fungi;p__Ascomycota;c__Leotiomycetes;o__Incertae sedis;f__Incertae sedis;g__Meliniomyces;s__Meliniomyces variabilis	8e-63	SH004575.07FU_AY762619_refs
SH023302.07FU_UDB020401_reps	2846	0	2	0	0	2848	Ascomycota	k__Fungi;p__Ascomycota;c__Leotiomycetes;o__Helotiales;f__unidentified;g__unidentified;s__Helotiales sp	1e-89	SH023302.07FU_UDB020401_reps
SH019133.07FU_FR667223_refs	433	658	46	613	807	2557	Ascomycota	k__Fungi;p__Ascomycota;c__Incertae sedis;o__Incertae sedis;f__Incertae sedis;g__Chalara;s__Chalara holubovae	4e-71	SH019133.07FU_FR667223_refs
SH013213.07FU_DQ069051_refs	1	0	75	1934	373	2383	Ascomycota	k__Fungi;p__Ascomycota;c__Pezizomycetes;o__Pezizales;f__Pyronemataceae;g__Wilcoxina;s__Wilcoxina sp	2e-79	SH013213.07FU_DQ069051_refs
SH004589.07FU_AY394687_reps	2027	245	0	0	1	2273	Ascomycota	k__Fungi;p__Ascomycota;c__Leotiomycetes;o__Helotiales;f__Helotiaceae;g__Hymenoscyphus;s__uncultured Hymenoscyphus ericae complex	1e-52	SH004589.07FU_AY394687_reps
New.ReferenceOTU43	1086	52	4	16	954	2112	Ascomycota	k__Fungi;p__Ascomycota;c__Eurotiomycetes;o__Chaetothyriales;f__unidentified;g__unidentified;s__Chaetothyriales sp	2e-54	SH012579.07FU_UDB004166_reps
SH027372.07FU_HF947877_reps	962	260	130	97	633	2082	Ascomycota	k__Fungi;p__Ascomycota;c__Leotiomycetes;o__Helotiales;f__Vibrisseaceae;g__Phialocephala;s__Phialocephala fortinii	3e-72	SH020813.07FU_AY033087_refs
SH015821.07FU_KF617512_reps	274	424	587	56	715	2056	Ascomycota	k__Fungi;p__Ascomycota;c__Leotiomycetes;o__Helotiales;f__unidentified;g__unidentified;s__Helotiales sp	1e-77	SH015821.07FU_KF617512_reps
SH016412.07FU_KF617360_reps	422	1053	546	0	0	2021	Ascomycota	k__Fungi;p__Ascomycota;c__Pezizomycetes;o__Pezizales;f__Pyronemataceae;g__unidentified;s__Pyronemataceae sp	1e-93	SH016412.07FU_KF617360_reps
SH028596.07FU_HM239964_reps	0	61	1532	366	18	1977	Ascomycota	k__Fungi;p__Ascomycota;c__unidentified;o__unidentified;f__unidentified;g__unidentified;s__Ascomycota sp	7e-79	SH028596.07FU_HM239964_reps
SH023292.07FU_DQ309133_refs	1950	0	0	0	1	1951	Ascomycota	k__Fungi;p__Ascomycota;c__Eurotiomycetes;o__Chaetothyriales;f__unidentified;g__unidentified;s__Chaetothyriales sp	1e-86	SH023292.07FU_DQ309133_refs
SH006023.07FU_DQ117451_refs	120	165	142	208	1023	1658	Ascomycota	k__Fungi;p__Ascomycota;c__unidentified;o__unidentified;f__unidentified;g__unidentified;s__Ascomycota sp	1e-52	SH028599.07FU_HM589218_reps
SH013214.07FU_EU668262_reps	331	33	367	473	430	1634	Ascomycota	k__Fungi;p__Ascomycota;c__Pezizomycetes;o__Pezizales;f__Pyronemataceae;g__unidentified;s__Pyronemataceae sp	8e-82	SH013214.07FU_EU668262_reps
SH030211.07FU_DQ491498_reps	1578	0	0	17	0	1595	Ascomycota	k__Fungi;p__Ascomycota;c__Leotiomycetes;o__Helotiales;f__unidentified;g__unidentified;s__Helotiales sp	3e-62	SH030211.07FU_DQ491498_reps
SH030345.07FU_KF618047_reps	1581	0	0	0	0	1581	Ascomycota	k__Fungi;p__Ascomycota;c__Leotiomycetes;o__Helotiales;f__unidentified;g__unidentified;s__Helotiales sp	9e-75	SH030345.07FU_KF618047_reps
SH029343.07FU_AF062789_refs	111	624	179	158	409	1481	Ascomycota	k__Fungi;p__Ascomycota;c__Leotiomycetes;o__Incertae sedis;f__Myxotrichaceae;g__Oidiodendron;s__Oidiodendron chlamydosporicum	2e-57	SH029343.07FU_AF062789_refs
SH019140.07FU_UDB017205_reps	58	61	80	9	1252	1460	Ascomycota	k__Fungi;p__Ascomycota;c__unidentified;o__unidentified;f__unidentified;g__unidentified;s__Ascomycota sp	3e-65	SH019140.07FU_UDB017205_reps
New.ReferenceOTU8	1455	0	0	0	0	1455	Ascomycota	k__Fungi;p__Ascomycota;c__Leotiomycetes;o__Helotiales;f__unidentified;g__unidentified;s__Helotiales sp	4e-49	SH021327.07FU_AY699668_refs
SH004600.07FU_GQ996156_reps	4	988	322	50	64	1428	Ascomycota	k__Fungi;p__Ascomycota;c__Leotiomycetes;o__unidentified;f__unidentified;g__unidentified;s__Leotiomycetes sp	5e-55	SH004600.07FU_GQ996156_reps
SH026633.07FU_GU083193_reps	520	159	86	4	585	1354	Ascomycota	k__Fungi;p__Ascomycota;c__Eurotiomycetes;o__Chaetothyriales;f__Herpotrichiellaceae;g__Cladophialophora;s__Cladophialophora sp	1e-89	SH026633.07FU_GU083193_reps
SH004577.07FU_EU940229_refs	1122	111	0	2	9	1244	Ascomycota	k__Fungi;p__Ascomycota;c__Leotiomycetes;o__Helotiales;f__Hyaloscyphaceae;g__Hyaloscypha;s__Hyaloscypha aureliella	1e-64	SH004577.07FU_EU940229_refs
SH016525.07FU_FJ553143_reps	19	1137	4	0	39	1199	Ascomycota	k__Fungi;p__Ascomycota;c__Leotiomycetes;o__Helotiales;f__unidentified;g__unidentified;s__Helotiales sp	3e-62	SH016525.07FU_FJ553143_reps
SH015818.07FU_KF617897_reps	71	740	135	0	240	1186	Ascomycota	k__Fungi;p__Ascomycota;c__Leotiomycetes;o__Helotiales;f__unidentified;g__unidentified;s__Helotiales sp	8e-63	SH015809.07FU_JQ759637_reps
New.ReferenceOTU98	258	503	218	32	148	1159	Ascomycota	k__Fungi;p__Ascomycota;c__Leotiomycetes;o__Helotiales;f__Incertae sedis;g__Cadophora;s__Cadophora finlica	3e-53	SH027361.07FU_AF486119_refs
SH030339.07FU_FJ475759_reps	0	0	127	977	24	1128	Ascomycota	k__Fungi;p__Ascomycota;c__Leotiomycetes;o__Helotiales;f__unidentified;g__unidentified;s__Helotiales sp	4e-71	SH030339.07FU_FJ475759_reps
SH031233.07FU_EF434013_reps	672	6	1	76	326	1081	Ascomycota	k__Fungi;p__Ascomycota;c__Dothideomycetes;o__Venturiales;f__Venturiaceae;g__Venturia;s__Venturia sp	3e-78	SH031233.07FU_EF434013_reps
SH012579.07FU_UDB004166_reps	538	35	3	4	484	1064	Ascomycota	k__Fungi;p__Ascomycota;c__Eurotiomycetes;o__Chaetothyriales;f__unidentified;g__unidentified;s__Chaetothyriales sp	4e-59	SH012579.07FU_UDB004166_reps
New.ReferenceOTU37	913	129	0	0	0	1042	Ascomycota	k__Fungi;p__Ascomycota;c__Leotiomycetes;o__Helotiales;f__Helotiaceae;g__Hymenoscyphus;s__uncultured Hymenoscyphus ericae complex	2e-48	SH004589.07FU_AY394687_reps
SH030340.07FU_JF300409_reps	998	0	0	0	0	998	Ascomycota	k__Fungi;p__Ascomycota;c__Leotiomycetes;o__Helotiales;f__unidentified;g__unidentified;s__Helotiales sp	3e-78	SH030340.07FU_JF300409_reps
SH004839.07FU_JN544514_reps	21	11	3	37	909	981	Ascomycota	k__Fungi;p__Ascomycota;c__Leotiomycetes;o__Helotiales;f__unidentified;g__unidentified;s__Helotiales sp	1e-70	SH004839.07FU_JN544514_reps
SH027498.07FU_HM488459_reps	2	362	252	97	249	962	Ascomycota	k__Fungi;p__Ascomycota;c__Dothideomycetes;o__Hysteriales;f__Gloniaceae;g__Cenococcum;s__Cenococcum geophilum	2e-75	SH016884.07FU_AY394919_reps
SH019131.07FU_HQ599581_refs	711	11	1	98	80	901	Ascomycota	k__Fungi;p__Ascomycota;c__Leotiomycetes;o__Helotiales;f__Incertae sedis;g__Xenopolyscytalum;s__Xenopolyscytalum sp	3e-59	SH019147.07FU_DQ093754_refs
New.ReferenceOTU44	0	38	27	8	823	896	Ascomycota	k__Fungi;p__Ascomycota;c__Pezizomycetes;o__Pezizales;f__Pyronemataceae;g__Wilcoxina;s__Wilcoxina rehmii	1e-52	SH025757.07FU_AJ893249_refs
SH026632.07FU_EU035405_refs	143	164	190	80	318	895	Ascomycota	k__Fungi;p__Ascomycota;c__Eurotiomycetes;o__Chaetothyriales;f__Herpotrichiellaceae;g__Cladophialophora;s__Cladophialophora chaetospira	2e-73	SH026632.07FU_EU035405_refs
New.ReferenceOTU13	223	0	0	650	18	891	Ascomycota	k__Fungi;p__Ascomycota;c__Leotiomycetes;o__Helotiales;f__Hyaloscyphaceae;g__Lachnum;s__Lachnum sp	1e-43	SH018445.07FU_UDB020491_reps
SH004195.07FU_HQ709322_refs	27	734	2	1	94	858	Ascomycota	k__Fungi;p__Ascomycota;c__Eurotiomycetes;o__Chaetothyriales;f__Herpotrichiellaceae;g__Capronia;s__Capronia peltigerae	4e-71	SH004195.07FU_HQ709322_refs
SH016884.07FU_AY394919_reps	10	600	151	21	76	858	Ascomycota	k__Fungi;p__Ascomycota;c__Dothideomycetes;o__Hysteriales;f__Gloniaceae;g__Cenococcum;s__Cenococcum geophilum	2e-76	SH016884.07FU_AY394919_reps
SH028052.07FU_KF617587_reps	6	88	735	18	1	848	Ascomycota	k__Fungi;p__Ascomycota;c__Leotiomycetes;o__Helotiales;f__unidentified;g__unidentified;s__Helotiales sp	2e-79	SH028052.07FU_KF617587_reps
SH020406.07FU_EF029237_reps	1	735	5	1	99	841	Ascomycota	k__Fungi;p__Ascomycota;c__Leotiomycetes;o__Helotiales;f__Incertae sedis;g__Helicodendron;s__Helicodendron sp	9e-66	SH020406.07FU_EF029237_reps
SH032952.07FU_FJ210746_reps	2	252	421	88	78	841	Ascomycota	k__Fungi;p__Ascomycota;c__Pezizomycetes;o__Pezizales;f__Pyronemataceae;g__Pustularia;s__Pustularia sp	6e-64	SH032952.07FU_FJ210746_reps
New.ReferenceOTU10	27	360	388	1	0	776	Ascomycota	k__Fungi;p__Ascomycota;c__Leotiomycetes;o__Helotiales;f__unidentified;g__unidentified;s__Helotiales sp	3e-47	SH019735.07FU_KF617659_reps
SH016730.07FU_AJ748692_refs	14	656	1	1	91	763	Ascomycota	k__Fungi;p__Ascomycota;c__Eurotiomycetes;o__Eurotiales;f__Trichocomaceae;g__Penicillium;s__Penicillium virgatum	2e-76	SH016730.07FU_AJ748692_refs
SH004437.07FU_HM164555_reps	0	35	683	28	0	746	Ascomycota	k__Fungi;p__Ascomycota;c__Archaeorhizomycetes;o__Archaeorhizomycetales;f__Archaeorhizomycetaceae;g__Archaeorhizomyces;s__Archaeorhizomyces sp	1e-58	SH004437.07FU_HM164555_reps
SH020005.07FU_HQ445039_reps	96	93	72	140	336	737	Ascomycota	k__Fungi;p__Ascomycota;c__Lecanoromycetes;o__Lecanorales;f__unidentified;g__unidentified;s__Lecanorales sp	3e-53	SH020005.07FU_HQ445039_reps
New.ReferenceOTU12	685	1	1	1	10	698	Ascomycota	k__Fungi;p__Ascomycota;c__Leotiomycetes;o__Incertae sedis;f__Myxotrichaceae;g__Oidiodendron;s__Oidiodendron griseum	4e-46	SH029342.07FU_AF062793_refs
SH012571.07FU_EF433988_reps	340	40	19	30	266	695	Ascomycota	k__Fungi;p__Ascomycota;c__Eurotiomycetes;o__Chaetothyriales;f__Herpotrichiellaceae;g__Cladophialophora;s__Cladophialophora sp	4e-74	SH012571.07FU_EF433988_reps
SH008228.07FU_GQ411306_refs	78	318	146	12	139	693	Ascomycota	k__Fungi;p__Ascomycota;c__Incertae sedis;o__Incertae sedis;f__Incertae sedis;g__Ypsilina;s__Ypsilina graminea	2e-66	SH008228.07FU_GQ411306_refs
SH028799.07FU_GU174312_reps	65	526	0	10	53	654	Ascomycota	k__Fungi;p__Ascomycota;c__Leotiomycetes;o__Helotiales;f__unidentified;g__unidentified;s__Helotiales sp	1e-65	SH028799.07FU_GU174312_reps
SH012580.07FU_UDB004109_reps	37	61	8	14	529	649	Ascomycota	k__Fungi;p__Ascomycota;c__Eurotiomycetes;o__Chaetothyriales;f__Herpotrichiellaceae;g__Cladophialophora;s__Cladophialophora sp	1e-61	SH012580.07FU_UDB004109_reps
New.ReferenceOTU21	216	1	1	272	157	647	Ascomycota	k__Fungi;p__Ascomycota;c__Leotiomycetes;o__Leotiales;f__Leotiaceae;g__Alatospora;s__Alatospora sp	4e-46	SH028058.07FU_JQ346843_reps
SH019142.07FU_GU174321_reps	2	2	0	3	639	646	Ascomycota	k__Fungi;p__Ascomycota;c__unidentified;o__unidentified;f__unidentified;g__unidentified;s__Ascomycota sp	6e-76	SH019142.07FU_GU174321_reps
SH026383.07FU_EF635801_reps	0	1	642	0	0	643	Ascomycota	k__Fungi;p__Ascomycota;c__Sordariomycetes;o__Sordariales;f__unidentified;g__unidentified;s__Sordariales sp	2e-70	SH026383.07FU_EF635801_reps
SH018370.07FU_HQ211694_reps	485	154	0	1	0	640	Ascomycota	k__Fungi;p__Ascomycota;c__Leotiomycetes;o__Helotiales;f__Hyaloscyphaceae;g__Lachnum;s__Lachnum sp	9e-69	SH018370.07FU_HQ211694_reps
SH026642.07FU_GU997952_reps	232	124	77	34	173	640	Ascomycota	k__Fungi;p__Ascomycota;c__Eurotiomycetes;o__Chaetothyriales;f__Herpotrichiellaceae;g__Cladophialophora;s__Cladophialophora chaetospira	1e-77	SH026632.07FU_EU035405_refs
SH017957.07FU_EU784258_reps	0	611	23	0	0	634	Ascomycota	k__Fungi;p__Ascomycota;c__Geoglossomycetes;o__Geoglossales;f__Geoglossaceae;g__Geoglossum;s__Geoglossum umbratile	1e-71	SH017957.07FU_EU784258_reps
SH000129.07FU_EF433979_reps	82	18	49	219	235	603	Ascomycota	k__Fungi;p__Ascomycota;c__Leotiomycetes;o__Helotiales;f__Helotiaceae;g__unidentified;s__Helotiaceae sp	1e-71	SH000129.07FU_EF433979_reps
SH008243.07FU_AB190382_reps	57	275	165	12	90	599	Ascomycota	k__Fungi;p__Ascomycota;c__unidentified;o__unidentified;f__unidentified;g__unidentified;s__Ascomycota sp	1e-67	SH008243.07FU_AB190382_reps
SH004578.07FU_JQ346946_reps	294	8	18	42	236	598	Ascomycota	k__Fungi;p__Ascomycota;c__Leotiomycetes;o__unidentified;f__unidentified;g__unidentified;s__Leotiomycetes sp	1e-61	SH004578.07FU_JQ346946_reps
SH000078.07FU_KJ710468_refs	0	573	13	2	0	588	Ascomycota	k__Fungi;p__Ascomycota;c__Leotiomycetes;o__Incertae sedis;f__Incertae sedis;g__Eleutheromyces;s__Eleutheromyces subulatus	4e-77	SH000078.07FU_KJ710468_refs
SH029354.07FU_KF156313_reps	549	2	0	7	23	581	Ascomycota	k__Fungi;p__Ascomycota;c__Leotiomycetes;o__Incertae sedis;f__Myxotrichaceae;g__Oidiodendron;s__Oidiodendron rhodogenum	9e-75	SH029354.07FU_KF156313_reps
SH012565.07FU_KC457267_reps	131	441	1	1	5	579	Ascomycota	k__Fungi;p__Ascomycota;c__Eurotiomycetes;o__Chaetothyriales;f__Herpotrichiellaceae;g__Cladophialophora;s__Cladophialophora sp	5e-86	SH012565.07FU_KC457267_reps
SH028504.07FU_KF800505_reps	10	529	13	2	12	566	Ascomycota	k__Fungi;p__Ascomycota;c__Dothideomycetes;o__Pleosporales;f__unidentified;g__unidentified;s__Pleosporales sp	1e-71	SH028504.07FU_KF800505_reps
SH023308.07FU_HQ022301_reps	565	0	0	0	0	565	Ascomycota	k__Fungi;p__Ascomycota;c__Eurotiomycetes;o__Chaetothyriales;f__unidentified;g__unidentified;s__Chaetothyriales sp	5e-77	SH023292.07FU_DQ309133_refs
SH018423.07FU_JQ666491_reps	85	8	120	134	215	562	Ascomycota	k__Fungi;p__Ascomycota;c__Leotiomycetes;o__Helotiales;f__Dermateaceae;g__Cryptosporiopsis;s__Cryptosporiopsis sp	4e-71	SH018423.07FU_JQ666491_reps
SH020814.07FU_AJ430223_refs	554	0	0	0	0	554	Ascomycota	k__Fungi;p__Ascomycota;c__Leotiomycetes;o__Helotiales;f__Dermateaceae;g__Mollisia;s__Mollisia cinerea f. minutella	6e-70	SH020814.07FU_AJ430223_refs
SH022268.07FU_AF033475_refs	4	395	4	7	137	547	Ascomycota	k__Fungi;p__Ascomycota;c__Eurotiomycetes;o__Eurotiales;f__Trichocomaceae;g__Penicillium;s__Penicillium polonicum	4e-71	SH022268.07FU_AF033475_refs
SH015809.07FU_JQ759637_reps	237	215	28	0	46	526	Ascomycota	k__Fungi;p__Ascomycota;c__Leotiomycetes;o__Helotiales;f__unidentified;g__unidentified;s__Helotiales sp	2e-57	SH015818.07FU_KF617897_reps
SH027888.07FU_KC791018_reps	2	2	0	312	201	517	Ascomycota	k__Fungi;p__Ascomycota;c__Lecanoromycetes;o__unidentified;f__unidentified;g__unidentified;s__Lecanoromycetes sp	1e-61	SH027888.07FU_KC791018_reps
SH017956.07FU_AY789311_reps	0	2	512	0	0	514	Ascomycota	k__Fungi;p__Ascomycota;c__Geoglossomycetes;o__Geoglossales;f__Geoglossaceae;g__Geoglossum;s__Geoglossum fallax	1e-68	SH017956.07FU_AY789311_reps
SH019147.07FU_DQ093754_refs	491	3	0	8	11	513	Ascomycota	k__Fungi;p__Ascomycota;c__Leotiomycetes;o__Helotiales;f__Incertae sedis;g__Xenopolyscytalum;s__Xenopolyscytalum sp	5e-58	SH019147.07FU_DQ093754_refs
SH006766.07FU_EF434003_reps	0	8	503	0	0	511	Ascomycota	k__Fungi;p__Ascomycota;c__Leotiomycetes;o__Helotiales;f__unidentified;g__unidentified;s__Helotiales sp	9e-72	SH006766.07FU_EF434003_reps
SH022656.07FU_FJ553022_reps	2	210	156	10	132	510	Ascomycota	k__Fungi;p__Ascomycota;c__Incertae sedis;o__Incertae sedis;f__Pseudeurotiaceae;g__unidentified;s__Pseudeurotiaceae sp	3e-78	SH022656.07FU_FJ553022_reps
SH028599.07FU_HM589218_reps	10	81	111	43	258	503	Ascomycota	k__Fungi;p__Ascomycota;c__unidentified;o__unidentified;f__unidentified;g__unidentified;s__Ascomycota sp	5e-55	SH028599.07FU_HM589218_reps
SH018362.07FU_AF149074_refs	210	26	187	0	66	489	Ascomycota	k__Fungi;p__Ascomycota;c__Leotiomycetes;o__Helotiales;f__Dermateaceae;g__Cryptosporiopsis;s__Cryptosporiopsis brunnea	4e-74	SH018362.07FU_AF149074_refs
SH029986.07FU_FJ475797_reps	83	26	4	115	259	487	Ascomycota	k__Fungi;p__Ascomycota;c__Eurotiomycetes;o__Chaetothyriales;f__Herpotrichiellaceae;g__unidentified;s__Herpotrichiellaceae sp	2e-73	SH029986.07FU_FJ475797_reps
SH032310.07FU_JX852366_reps	156	7	25	225	71	484	Ascomycota	k__Fungi;p__Ascomycota;c__Leotiomycetes;o__Helotiales;f__unidentified;g__unidentified;s__Helotiales sp	6e-73	SH032310.07FU_JX852366_reps
SH018373.07FU_FJ475561_reps	418	1	0	1	51	471	Ascomycota	k__Fungi;p__Ascomycota;c__Leotiomycetes;o__Helotiales;f__unidentified;g__unidentified;s__Helotiales sp	7e-79	SH018373.07FU_FJ475561_reps
New.ReferenceOTU150	12	43	63	110	237	465	Ascomycota	k__Fungi;p__Ascomycota;c__unidentified;o__unidentified;f__unidentified;g__unidentified;s__Ascomycota sp	9e-60	SH028599.07FU_HM589218_reps
SH006093.07FU_AY465513_reps	0	429	12	2	15	458	Ascomycota	k__Fungi;p__Ascomycota;c__Pezizomycetes;o__Pezizales;f__Sarcosomataceae;g__Plectania;s__Plectania sp	5e-80	SH006093.07FU_AY465513_reps
SH015807.07FU_EU292671_reps	163	8	37	158	92	458	Ascomycota	k__Fungi;p__Ascomycota;c__Leotiomycetes;o__Helotiales;f__unidentified;g__unidentified;s__Helotiales sp	4e-77	SH015807.07FU_EU292671_reps
SH013269.07FU_AY699656_refs	0	178	0	2	275	455	Ascomycota	k__Fungi;p__Ascomycota;c__Leotiomycetes;o__Helotiales;f__unidentified;g__unidentified;s__Helotiales sp	2e-60	SH013269.07FU_AY699656_refs
New.ReferenceOTU60	408	12	0	0	31	451	Ascomycota	k__Fungi;p__Ascomycota;c__Leotiomycetes;o__Helotiales;f__Hyaloscyphaceae;g__Pseudaegerita;s__Pseudaegerita sp	1e-43	SH004598.07FU_KF823601_reps
SH015805.07FU_KF646108_reps	47	377	20	0	7	451	Ascomycota	k__Fungi;p__Ascomycota;c__Leotiomycetes;o__Helotiales;f__unidentified;g__unidentified;s__Helotiales sp	1e-74	SH015805.07FU_KF646108_reps
New.ReferenceOTU19	447	0	0	0	0	447	Ascomycota	k__Fungi;p__Ascomycota;c__Leotiomycetes;o__Helotiales;f__Dermateaceae;g__unidentified;s__Dermateaceae sp	2e-08	SH029536.07FU_KF800339_reps
SH018387.07FU_UDB020486_reps	29	7	43	63	301	443	Ascomycota	k__Fungi;p__Ascomycota;c__Leotiomycetes;o__Helotiales;f__Dermateaceae;g__unidentified;s__Dermateaceae sp	6e-73	SH018387.07FU_UDB020486_reps
SH008239.07FU_EU272533_refs	48	206	109	3	65	431	Ascomycota	k__Fungi;p__Ascomycota;c__Incertae sedis;o__Incertae sedis;f__Incertae sedis;g__Ypsilina;s__Ypsilina graminea	3e-65	SH008228.07FU_GQ411306_refs
SH016203.07FU_EU517040_reps	159	250	20	0	2	431	Ascomycota	k__Fungi;p__Ascomycota;c__Leotiomycetes;o__Helotiales;f__unidentified;g__unidentified;s__Helotiales sp	1e-80	SH016203.07FU_EU517040_reps
New.ReferenceOTU29	17	6	4	159	237	423	Ascomycota	k__Fungi;p__Ascomycota;c__Incertae sedis;o__Incertae sedis;f__Incertae sedis;g__Slimacomyces;s__Slimacomyces isiola	1e-18	SH031709.07FU_AB597207_reps
SH004885.07FU_HE998731_reps	0	96	184	16	119	415	Ascomycota	k__Fungi;p__Ascomycota;c__Sordariomycetes;o__Chaetosphaeriales;f__Chaetosphaeriaceae;g__Chloridium;s__Chloridium sp	9e-69	SH004885.07FU_HE998731_reps
SH022269.07FU_AY373933_refs	52	228	81	14	30	405	Ascomycota	k__Fungi;p__Ascomycota;c__Eurotiomycetes;o__Eurotiales;f__Trichocomaceae;g__Penicillium;s__Penicillium spinulosum	2e-76	SH022269.07FU_AY373933_refs
New.ReferenceOTU20	0	398	0	3	0	401	Ascomycota	k__Fungi;p__Ascomycota;c__unidentified;o__unidentified;f__unidentified;g__unidentified;s__Ascomycota sp	2e-54	SH004858.07FU_JQ759621_reps
SH016518.07FU_GQ892250_reps	1	395	3	0	0	399	Ascomycota	k__Fungi;p__Ascomycota;c__unidentified;o__unidentified;f__unidentified;g__unidentified;s__Ascomycota sp	1e-77	SH016518.07FU_GQ892250_reps
SH020818.07FU_EU434836_refs	118	35	72	17	154	396	Ascomycota	k__Fungi;p__Ascomycota;c__Leotiomycetes;o__Helotiales;f__Vibrisseaceae;g__Phialocephala;s__Phialocephala fortinii	9e-66	SH020813.07FU_AY033087_refs
SH024215.07FU_HQ445518_reps	280	15	38	5	57	395	Ascomycota	k__Fungi;p__Ascomycota;c__Leotiomycetes;o__Helotiales;f__unidentified;g__unidentified;s__Helotiales sp	2e-63	SH024214.07FU_FJ827178_reps
SH016190.07FU_GQ203759_reps	8	265	56	2	54	385	Ascomycota	k__Fungi;p__Ascomycota;c__unidentified;o__unidentified;f__unidentified;g__unidentified;s__Ascomycota sp	8e-63	SH016190.07FU_GQ203759_reps
SH029270.07FU_FJ553112_reps	381	0	0	1	1	383	Ascomycota	k__Fungi;p__Ascomycota;c__Leotiomycetes;o__Helotiales;f__Hyaloscyphaceae;g__Arachnopeziza;s__Arachnopeziza sp	6e-73	SH029270.07FU_FJ553112_reps
SH015803.07FU_JN859270_refs	33	106	13	2	226	380	Ascomycota	k__Fungi;p__Ascomycota;c__Leotiomycetes;o__Helotiales;f__unidentified;g__unidentified;s__Helotiales sp	5e-61	SH015803.07FU_JN859270_refs
SH024634.07FU_GQ140234_refs	0	0	0	140	233	373	Ascomycota	k__Fungi;p__Ascomycota;c__Pezizomycetes;o__Pezizales;f__Discinaceae;g__Hydnotrya;s__Hydnotrya cerebriformis	4e-77	SH024634.07FU_GQ140234_refs
SH024216.07FU_EF434079_reps	371	0	0	0	0	371	Ascomycota	k__Fungi;p__Ascomycota;c__Leotiomycetes;o__unidentified;f__unidentified;g__unidentified;s__Leotiomycetes sp	1e-70	SH024216.07FU_EF434079_reps
New.ReferenceOTU710	359	0	0	0	2	361	Ascomycota	k__Fungi;p__Ascomycota;c__Leotiomycetes;o__Incertae sedis;f__Myxotrichaceae;g__Oidiodendron;s__Oidiodendron pilicola	1e-46	SH029341.07FU_AF062787_refs
SH024768.07FU_UDB008862_reps	0	87	254	0	0	341	Ascomycota	k__Fungi;p__Ascomycota;c__Pezizomycetes;o__Pezizales;f__unidentified;g__unidentified;s__Pezizales sp	2e-94	SH024768.07FU_UDB008862_reps
SH019738.07FU_HQ260240_reps	340	0	0	0	0	340	Ascomycota	k__Fungi;p__Ascomycota;c__Leotiomycetes;o__Helotiales;f__unidentified;g__unidentified;s__Helotiales sp	9e-66	SH019738.07FU_HQ260240_reps
SH020292.07FU_HM036615_reps	14	91	15	83	137	340	Ascomycota	k__Fungi;p__Ascomycota;c__Leotiomycetes;o__unidentified;f__unidentified;g__unidentified;s__Leotiomycetes sp	2e-54	SH020292.07FU_HM036615_reps
New.ReferenceOTU30	44	69	63	9	151	336	Ascomycota	k__Fungi;p__Ascomycota;c__Incertae sedis;o__Incertae sedis;f__Incertae sedis;g__Tetrachaetum;s__Tetrachaetum elegans	8e-54	SH006762.07FU_JX089541_reps
SH004883.07FU_FJ528714_reps	0	327	0	0	0	327	Ascomycota	k__Fungi;p__Ascomycota;c__Sordariomycetes;o__Chaetosphaeriales;f__Chaetosphaeriaceae;g__Chloridium;s__Chloridium sp	8e-60	SH004883.07FU_FJ528714_reps
SH008785.07FU_JX669807_refs	326	0	0	0	0	326	Ascomycota	k__Fungi;p__Ascomycota;c__Pezizomycetes;o__Pezizales;f__Sarcosomataceae;g__Pseudoplectania;s__Pseudoplectania nigrella	3e-84	SH008785.07FU_JX669807_refs
New.ReferenceOTU28	313	0	0	1	0	314	Ascomycota	k__Fungi;p__Ascomycota;c__Leotiomycetes;o__unidentified;f__unidentified;g__unidentified;s__Leotiomycetes sp	5e-58	SH018164.07FU_KC966313_reps
New.ReferenceOTU78	37	141	14	13	105	310	Ascomycota	k__Fungi;p__Ascomycota;c__Leotiomycetes;o__Incertae sedis;f__Myxotrichaceae;g__Oidiodendron;s__Oidiodendron chlamydosporicum	2e-54	SH029343.07FU_AF062789_refs
SH019973.07FU_EU292396_reps	293	7	8	0	0	308	Ascomycota	k__Fungi;p__Ascomycota;c__Archaeorhizomycetes;o__Archaeorhizomycetales;f__Archaeorhizomycetaceae;g__Archaeorhizomyces;s__Archaeorhizomyces sp	3e-62	SH019973.07FU_EU292396_reps
SH027362.07FU_KF156275_reps	294	0	0	2	12	308	Ascomycota	k__Fungi;p__Ascomycota;c__unidentified;o__unidentified;f__unidentified;g__unidentified;s__Ascomycota sp	1e-55	SH027362.07FU_KF156275_reps
SH006091.07FU_JX669814_reps	292	2	0	1	5	300	Ascomycota	k__Fungi;p__Ascomycota;c__Pezizomycetes;o__Pezizales;f__Sarcosomataceae;g__Plectania;s__Plectania zugazae	1e-71	SH006095.07FU_JX669817_refs
SH019504.07FU_JF300526_reps	197	10	1	1	86	295	Ascomycota	k__Fungi;p__Ascomycota;c__Leotiomycetes;o__Helotiales;f__Incertae sedis;g__Leptodontidium;s__Leptodontidium sp	2e-79	SH019504.07FU_JF300526_reps
SH013434.07FU_DQ182587_refs	1	289	0	0	2	292	Ascomycota	k__Fungi;p__Ascomycota;c__Eurotiomycetes;o__Chaetothyriales;f__Herpotrichiellaceae;g__Exophiala;s__Exophiala xenobiotica	6e-92	SH013434.07FU_DQ182587_refs
SH001618.07FU_EU292606_reps	281	0	0	1	1	283	Ascomycota	k__Fungi;p__Ascomycota;c__Pezizomycetes;o__Pezizales;f__Tuberaceae;g__Tuber;s__Tuber sp	4e-77	SH001618.07FU_EU292606_reps
SH016523.07FU_JQ666439_reps	0	3	1	19	260	283	Ascomycota	k__Fungi;p__Ascomycota;c__unidentified;o__unidentified;f__unidentified;g__unidentified;s__Ascomycota sp	3e-59	SH016523.07FU_JQ666439_reps
SH015806.07FU_AF128440_refs	3	242	0	1	32	278	Ascomycota	k__Fungi;p__Ascomycota;c__Leotiomycetes;o__Helotiales;f__Hyaloscyphaceae;g__Mycoarthris;s__Mycoarthris corallina	6e-70	SH015806.07FU_AF128440_refs
SH028270.07FU_FJ553008_reps	0	0	0	0	277	277	Ascomycota	k__Fungi;p__Ascomycota;c__Geoglossomycetes;o__Geoglossales;f__Geoglossaceae;g__Sabuloglossum;s__Sabuloglossum sp	5e-83	SH028270.07FU_FJ553008_reps
SH025049.07FU_DQ911451_refs	0	263	0	1	0	264	Ascomycota	k__Fungi;p__Ascomycota;c__Saccharomycetes;o__Saccharomycetales;f__Trichomonascaceae;g__Sugiyamaella;s__Sugiyamaella paludigena	2e-66	SH025049.07FU_DQ911451_refs
SH019363.07FU_KF617797_reps	245	3	0	0	8	256	Ascomycota	k__Fungi;p__Ascomycota;c__Leotiomycetes;o__unidentified;f__unidentified;g__unidentified;s__Leotiomycetes sp	6e-76	SH019363.07FU_KF617797_reps
SH006767.07FU_GU998699_reps	213	27	0	0	0	240	Ascomycota	k__Fungi;p__Ascomycota;c__Leotiomycetes;o__Helotiales;f__unidentified;g__unidentified;s__Helotiales sp	3e-50	SH006767.07FU_GU998699_reps
SH004580.07FU_JQ346979_reps	238	0	0	0	0	238	Ascomycota	k__Fungi;p__Ascomycota;c__Leotiomycetes;o__unidentified;f__unidentified;g__unidentified;s__Leotiomycetes sp	1e-71	SH004579.07FU_HQ212249_reps
SH004443.07FU_GQ223472_reps	0	49	168	19	0	236	Ascomycota	k__Fungi;p__Ascomycota;c__Archaeorhizomycetes;o__Archaeorhizomycetales;f__Archaeorhizomycetaceae;g__Archaeorhizomyces;s__Archaeorhizomyces sp	8e-44	SH004443.07FU_GQ223472_reps
SH031534.07FU_KC455319_reps	117	1	0	8	109	235	Ascomycota	k__Fungi;p__Ascomycota;c__Leotiomycetes;o__unidentified;f__unidentified;g__unidentified;s__Leotiomycetes sp	4e-77	SH031534.07FU_KC455319_reps
SH032858.07FU_KF617312_reps	0	10	222	0	0	232	Ascomycota	k__Fungi;p__Ascomycota;c__Archaeorhizomycetes;o__Archaeorhizomycetales;f__Archaeorhizomycetaceae;g__Archaeorhizomyces;s__Archaeorhizomyces sp	1e-67	SH032858.07FU_KF617312_reps
SH025163.07FU_GU721215_reps	21	192	4	3	9	229	Ascomycota	k__Fungi;p__Ascomycota;c__Dothideomycetes;o__Capnodiales;f__unidentified;g__unidentified;s__Capnodiales sp	4e-80	SH025163.07FU_GU721215_reps
New.ReferenceOTU26	225	0	0	0	0	225	Ascomycota	k__Fungi;p__Ascomycota;c__Leotiomycetes;o__Helotiales;f__unidentified;g__unidentified;s__Helotiales sp	5e-24	SH030340.07FU_JF300409_reps
SH000079.07FU_FJ553585_reps	0	212	0	5	0	217	Ascomycota	k__Fungi;p__Ascomycota;c__Leotiomycetes;o__Helotiales;f__Dermateaceae;g__unidentified;s__Dermateaceae sp	3e-78	SH000079.07FU_FJ553585_reps
SH031236.07FU_EU035449_reps	4	194	0	2	17	217	Ascomycota	k__Fungi;p__Ascomycota;c__Dothideomycetes;o__Venturiales;f__Venturiaceae;g__Venturia;s__Venturia atriseda	4e-71	SH031236.07FU_EU035449_reps
SH000041.07FU_AY805586_reps	1	137	68	1	7	214	Ascomycota	k__Fungi;p__Ascomycota;c__unidentified;o__unidentified;f__unidentified;g__unidentified;s__Ascomycota sp	4e-77	SH000041.07FU_AY805586_reps
SH018734.07FU_HM439580_reps	70	121	18	0	0	209	Ascomycota	k__Fungi;p__Ascomycota;c__Sordariomycetes;o__Sordariales;f__Lasiosphaeriaceae;g__Cercophora;s__Cercophora sp	9e-63	SH018734.07FU_HM439580_reps
New.ReferenceOTU23	1	165	0	3	36	205	Ascomycota	k__Fungi;p__Ascomycota;c__Leotiomycetes;o__Incertae sedis;f__Myxotrichaceae;g__Oidiodendron;s__Oidiodendron myxotrichoides	7e-48	SH029359.07FU_AJ635314_reps
New.ReferenceOTU81	21	10	115	54	4	204	Ascomycota	k__Fungi;p__Ascomycota;c__Leotiomycetes;o__Helotiales;f__unidentified;g__unidentified;s__Helotiales sp	3e-19	SH028053.07FU_AY843053_reps
New.ReferenceOTU34	201	0	0	0	0	201	Ascomycota	k__Fungi;p__Ascomycota;c__unidentified;o__unidentified;f__unidentified;g__unidentified;s__Ascomycota sp	1e-46	SH005268.07FU_KF617290_reps
New.ReferenceOTU51	0	61	0	102	33	196	Ascomycota	k__Fungi;p__Ascomycota;c__Leotiomycetes;o__Helotiales;f__unidentified;g__unidentified;s__Helotiales sp	1e-43	SH004584.07FU_GQ996148_reps
SH033791.07FU_JQ723039_refs	0	0	169	25	2	196	Ascomycota	k__Fungi;p__Ascomycota;c__Pezizomycetes;o__Pezizales;f__Morchellaceae;g__Morchella;s__Morchella sextelata	3e-81	SH033791.07FU_JQ723039_refs
New.ReferenceOTU41	1	183	0	0	10	194	Ascomycota	k__Fungi;p__Ascomycota;c__Leotiomycetes;o__Helotiales;f__Vibrisseaceae;g__Vibrissea;s__Vibrissea sp PDD 99892	5e-18	SH026036.07FU_KF429259_reps
New.ReferenceOTU66	0	193	0	0	0	193	Ascomycota	k__Fungi;p__Ascomycota;c__Leotiomycetes;o__Helotiales;f__unidentified;g__unidentified;s__Helotiales sp	3e-44	SH025065.07FU_AY969537_reps
New.ReferenceOTU85	17	49	0	0	122	188	Ascomycota	k__Fungi;p__Ascomycota;c__Leotiomycetes;o__Helotiales;f__unidentified;g__unidentified;s__Helotiales sp	2e-51	SH015821.07FU_KF617512_reps
SH019149.07FU_AM999608_reps	29	85	0	2	71	187	Ascomycota	k__Fungi;p__Ascomycota;c__Incertae sedis;o__Incertae sedis;f__Incertae sedis;g__Chalara;s__Chalara piceae-abietis	3e-62	SH019136.07FU_FR667231_refs
New.ReferenceOTU324	183	0	0	0	0	183	Ascomycota	k__Fungi;p__Ascomycota;c__Leotiomycetes;o__unidentified;f__unidentified;g__unidentified;s__Leotiomycetes sp	2e-51	SH004579.07FU_HQ212249_reps
SH025464.07FU_AB747655_reps	32	58	16	68	8	182	Ascomycota	k__Fungi;p__Ascomycota;c__Saccharomycetes;o__Saccharomycetales;f__Lipomycetaceae;g__Lipomyces;s__Lipomyces lipofer	3e-103	SH025464.07FU_AB747655_reps
SH031227.07FU_EU035437_reps	10	167	1	0	1	179	Ascomycota	k__Fungi;p__Ascomycota;c__Dothideomycetes;o__Venturiales;f__Venturiaceae;g__Venturia;s__Venturia atriseda	3e-59	SH031236.07FU_EU035449_reps
SH006095.07FU_JX669817_refs	176	0	0	0	0	176	Ascomycota	k__Fungi;p__Ascomycota;c__Pezizomycetes;o__Pezizales;f__Sarcosomataceae;g__Plectania;s__Plectania zugazae	6e-67	SH006095.07FU_JX669817_refs
SH029342.07FU_AF062793_refs	58	80	4	1	33	176	Ascomycota	k__Fungi;p__Ascomycota;c__Leotiomycetes;o__Incertae sedis;f__Myxotrichaceae;g__Oidiodendron;s__Oidiodendron griseum	6e-73	SH029342.07FU_AF062793_refs
SH018372.07FU_HQ211723_reps	3	64	43	38	26	174	Ascomycota	k__Fungi;p__Ascomycota;c__Leotiomycetes;o__Helotiales;f__Helotiaceae;g__Hymenoscyphus;s__Hymenoscyphus epiphyllus	2e-66	SH016008.07FU_DQ431180_reps
SH028592.07FU_GU910366_reps	6	164	2	0	0	172	Ascomycota	k__Fungi;p__Ascomycota;c__unidentified;o__unidentified;f__unidentified;g__unidentified;s__Ascomycota sp	2e-79	SH028592.07FU_GU910366_reps
SH025281.07FU_JF432966_reps	12	159	0	0	0	171	Ascomycota	k__Fungi;p__Ascomycota;c__Leotiomycetes;o__Helotiales;f__Incertae sedis;g__Tetracladium;s__Tetracladium sp	3e-59	SH025281.07FU_JF432966_reps
SH013272.07FU_JF449506_reps	7	0	0	43	120	170	Ascomycota	k__Fungi;p__Ascomycota;c__Leotiomycetes;o__Helotiales;f__Hyaloscyphaceae;g__unidentified;s__Hyaloscyphaceae sp	1e-58	SH013272.07FU_JF449506_reps
SH014509.07FU_HQ211604_reps	89	0	0	11	70	170	Ascomycota	k__Fungi;p__Ascomycota;c__Leotiomycetes;o__Helotiales;f__Incertae sedis;g__Leptodontidium;s__Leptodontidium sp	2e-60	SH014509.07FU_HQ211604_reps
SH026225.07FU_KF007246_reps	1	61	105	2	0	169	Ascomycota	k__Fungi;p__Ascomycota;c__unidentified;o__unidentified;f__unidentified;g__unidentified;s__Ascomycota sp	1e-58	SH026225.07FU_KF007246_reps
SH021121.07FU_KF617636_reps	7	75	0	0	84	166	Ascomycota	k__Fungi;p__Ascomycota;c__Sordariomycetes;o__Hypocreales;f__unidentified;g__unidentified;s__Hypocreales sp	5e-83	SH021121.07FU_KF617636_reps
New.ReferenceOTU76	8	6	0	11	140	165	Ascomycota	k__Fungi;p__Ascomycota;c__Leotiomycetes;o__Helotiales;f__Helotiaceae;g__unidentified;s__Helotiaceae sp	2e-57	SH000129.07FU_EF433979_reps
New.ReferenceOTU341	84	41	2	3	34	164	Ascomycota	k__Fungi;p__Ascomycota;c__Eurotiomycetes;o__Chaetothyriales;f__Herpotrichiellaceae;g__unidentified;s__Herpotrichiellaceae sp	5e-71	SH026642.07FU_GU997952_reps
SH015484.07FU_AF050272_refs	4	89	14	0	57	164	Ascomycota	k__Fungi;p__Ascomycota;c__Eurotiomycetes;o__Chaetothyriales;f__Herpotrichiellaceae;g__Exophiala;s__Exophiala equina	1e-77	SH015483.07FU_JF747094_refs
SH021548.07FU_HQ533847_reps	8	0	0	83	70	161	Ascomycota	k__Fungi;p__Ascomycota;c__Dothideomycetes;o__Pleosporales;f__Leptosphaeriaceae;g__Leptosphaeria;s__Leptosphaeria sp	3e-75	SH021548.07FU_HQ533847_reps
SH004590.07FU_KF617880_reps	155	0	0	0	0	155	Ascomycota	k__Fungi;p__Ascomycota;c__Leotiomycetes;o__Helotiales;f__unidentified;g__unidentified;s__Helotiales sp	1e-77	SH004590.07FU_KF617880_reps
SH018961.07FU_HM485338_refs	1	12	0	51	91	155	Ascomycota	k__Fungi;p__Ascomycota;c__Pezizomycetes;o__Pezizales;f__Tuberaceae;g__Tuber;s__Tuber anniae	2e-113	SH018961.07FU_HM485338_refs
SH019972.07FU_EU292310_reps	155	0	0	0	0	155	Ascomycota	k__Fungi;p__Ascomycota;c__Archaeorhizomycetes;o__Archaeorhizomycetales;f__Archaeorhizomycetaceae;g__Archaeorhizomyces;s__Archaeorhizomyces sp	3e-62	SH019972.07FU_EU292310_reps
SH024214.07FU_FJ827178_reps	74	23	53	0	3	153	Ascomycota	k__Fungi;p__Ascomycota;c__Leotiomycetes;o__unidentified;f__unidentified;g__unidentified;s__Leotiomycetes sp	8e-60	SH024217.07FU_FJ553081_reps
New.ReferenceOTU123	127	2	21	0	0	150	Ascomycota	k__Fungi;p__Ascomycota;c__Sordariomycetes;o__Sordariales;f__unidentified;g__unidentified;s__Sordariales sp	1e-52	SH019303.07FU_HG328046_reps
New.ReferenceOTU319	144	0	0	0	0	144	Ascomycota	k__Fungi;p__Ascomycota;c__unidentified;o__unidentified;f__unidentified;g__unidentified;s__Ascomycota sp	7e-51	SH027362.07FU_KF156275_reps
SH018222.07FU_KF618050_reps	60	41	18	7	17	143	Ascomycota	k__Fungi;p__Ascomycota;c__Saccharomycetes;o__Saccharomycetales;f__Lipomycetaceae;g__Lipomyces;s__Lipomyces sp	5e-83	SH018222.07FU_KF618050_reps
New.ReferenceOTU344	137	0	0	0	0	137	Ascomycota	k__Fungi;p__Ascomycota;c__Leotiomycetes;o__Helotiales;f__unidentified;g__unidentified;s__Helotiales sp	5e-55	SH023302.07FU_UDB020401_reps
SH026037.07FU_KF429257_reps	0	51	53	17	16	137	Ascomycota	k__Fungi;p__Ascomycota;c__Leotiomycetes;o__Helotiales;f__Vibrisseaceae;g__Vibrissea;s__Vibrissea flavovirens	3e-65	SH026037.07FU_KF429257_reps
New.ReferenceOTU260	0	84	52	0	0	136	Ascomycota	k__Fungi;p__Ascomycota;c__Leotiomycetes;o__Helotiales;f__Hyaloscyphaceae;g__Dasyscyphella;s__Dasyscyphella montana	9e-54	SH014704.07FU_AB481241_reps
New.ReferenceOTU70	119	1	0	0	15	135	Ascomycota	k__Fungi;p__Ascomycota;c__Dothideomycetes;o__Pleosporales;f__Incertae sedis;g__Pyrenochaeta;s__Pyrenochaeta sp	1e-49	SH014373.07FU_HQ446092_reps
SH004474.07FU_KF412221_reps	0	2	132	0	0	134	Ascomycota	k__Fungi;p__Ascomycota;c__Archaeorhizomycetes;o__Archaeorhizomycetales;f__Archaeorhizomycetaceae;g__Archaeorhizomyces;s__Archaeorhizomyces sp	4e-52	SH004474.07FU_KF412221_reps
New.ReferenceOTU237	0	2	1	6	124	133	Ascomycota	k__Fungi;p__Ascomycota;c__Leotiomycetes;o__Helotiales;f__Vibrisseaceae;g__Phialocephala;s__Phialocephala fortinii	2e-51	SH020813.07FU_AY033087_refs
New.ReferenceOTU399	25	55	9	11	33	133	Ascomycota	k__Fungi;p__Ascomycota;c__Leotiomycetes;o__Helotiales;f__Incertae sedis;g__Cadophora;s__Cadophora finlica	1e-55	SH027361.07FU_AF486119_refs
New.ReferenceOTU156	0	0	0	37	94	131	Ascomycota	k__Fungi;p__Ascomycota;c__Leotiomycetes;o__Helotiales;f__Hyaloscyphaceae;g__unidentified;s__Hyaloscyphaceae sp	3e-59	SH013272.07FU_JF449506_reps
New.ReferenceOTU25	131	0	0	0	0	131	Ascomycota	k__Fungi;p__Ascomycota;c__Eurotiomycetes;o__Incertae sedis;f__Amorphothecaceae;g__Amorphotheca;s__Amorphotheca resinae	1e-43	SH029347.07FU_AF393726_refs
SH011220.07FU_AF388928_refs	18	91	4	1	16	130	Ascomycota	k__Fungi;p__Ascomycota;c__Sordariomycetes;o__Sordariales;f__Sordariaceae;g__Neurospora;s__Neurospora terricola	3e-81	SH011220.07FU_AF388928_refs
SH018966.07FU_KC840647_reps	0	16	0	89	22	127	Ascomycota	k__Fungi;p__Ascomycota;c__Pezizomycetes;o__Pezizales;f__Tuberaceae;g__Tuber;s__Tuber sp	2e-98	SH018966.07FU_KC840647_reps
SH025449.07FU_GU083236_reps	0	88	27	0	9	124	Ascomycota	k__Fungi;p__Ascomycota;c__Pezizomycetes;o__Pezizales;f__Pyronemataceae;g__Geopyxis;s__Geopyxis sp	8e-85	SH025449.07FU_GU083236_reps
SH028049.07FU_AY204588_refs	34	57	32	0	0	123	Ascomycota	k__Fungi;p__Ascomycota;c__Leotiomycetes;o__Leotiales;f__Leotiaceae;g__Alatospora;s__Alatospora acuminata	1e-55	SH028049.07FU_AY204588_refs
SH013505.07FU_JN617674_refs	2	111	1	0	8	122	Ascomycota	k__Fungi;p__Ascomycota;c__Eurotiomycetes;o__Eurotiales;f__Trichocomaceae;g__Penicillium;s__Penicillium christenseniae	3e-62	SH013505.07FU_JN617674_refs
SH016008.07FU_DQ431180_reps	3	50	26	23	18	120	Ascomycota	k__Fungi;p__Ascomycota;c__Leotiomycetes;o__Helotiales;f__Helotiaceae;g__Hymenoscyphus;s__Hymenoscyphus epiphyllus	1e-77	SH016008.07FU_DQ431180_reps
SH025243.07FU_AY681190_reps	7	100	2	0	10	119	Ascomycota	k__Fungi;p__Ascomycota;c__Sordariomycetes;o__Sordariales;f__Sordariaceae;g__unidentified;s__Sordariaceae sp	3e-81	SH025243.07FU_AY681190_reps
New.ReferenceOTU63	100	1	11	0	4	116	Ascomycota	k__Fungi;p__Ascomycota;c__unidentified;o__unidentified;f__unidentified;g__unidentified;s__Ascomycota sp	2e-48	SH028051.07FU_KF730800_reps
SH025596.07FU_HM069467_reps	113	3	0	0	0	116	Ascomycota	k__Fungi;p__Ascomycota;c__Leotiomycetes;o__Helotiales;f__unidentified;g__unidentified;s__Helotiales sp	4e-68	SH025596.07FU_HM069467_reps
New.ReferenceOTU262	0	114	0	0	1	115	Ascomycota	k__Fungi;p__Ascomycota;c__Leotiomycetes;o__Helotiales;f__unidentified;g__unidentified;s__Helotiales sp	3e-53	SH016525.07FU_FJ553143_reps
SH004595.07FU_FJ827234_reps	79	2	0	33	1	115	Ascomycota	k__Fungi;p__Ascomycota;c__Leotiomycetes;o__unidentified;f__unidentified;g__unidentified;s__Leotiomycetes sp	3e-69	SH004579.07FU_HQ212249_reps
New.ReferenceOTU83	86	2	7	1	18	114	Ascomycota	k__Fungi;p__Ascomycota;c__Incertae sedis;o__Incertae sedis;f__Pseudeurotiaceae;g__unidentified;s__Pseudeurotiaceae sp	2e-17	SH022656.07FU_FJ553022_reps
SH029355.07FU_AF062791_refs	58	15	0	5	32	110	Ascomycota	k__Fungi;p__Ascomycota;c__Leotiomycetes;o__Incertae sedis;f__Myxotrichaceae;g__Oidiodendron;s__Oidiodendron echinulatum	2e-75	SH029355.07FU_AF062791_refs
SH026438.07FU_AF176962_refs	8	74	0	1	24	107	Ascomycota	k__Fungi;p__Ascomycota;c__Sordariomycetes;o__Xylariales;f__Xylariaceae;g__Daldinia;s__Daldinia loculata	5e-89	SH026438.07FU_AF176962_refs
SH025037.07FU_DQ309239_reps	106	0	0	0	0	106	Ascomycota	k__Fungi;p__Ascomycota;c__Lecanoromycetes;o__Ostropales;f__Stictidaceae;g__Cryptodiscus;s__Cryptodiscus sp	1e-74	SH025037.07FU_DQ309239_reps
New.ReferenceOTU103	0	29	74	0	0	103	Ascomycota	k__Fungi;p__Ascomycota;c__Leotiomycetes;o__Helotiales;f__Incertae sedis;g__Helicodendron;s__Helicodendron sp	1e-46	SH020406.07FU_EF029237_reps
SH008832.07FU_JN943356_refs	12	73	5	4	9	103	Ascomycota	k__Fungi;p__Ascomycota;c__Sordariomycetes;o__Hypocreales;f__Hypocreaceae;g__Hypocrea;s__Hypocrea atroviridis	6e-70	SH008832.07FU_JN943356_refs
SH024218.07FU_HQ445449_reps	96	2	4	0	0	102	Ascomycota	k__Fungi;p__Ascomycota;c__Leotiomycetes;o__unidentified;f__unidentified;g__unidentified;s__Leotiomycetes sp	3e-56	SH024215.07FU_HQ445518_reps
New.ReferenceOTU861	32	34	0	5	30	101	Ascomycota	k__Fungi;p__Ascomycota;c__Leotiomycetes;o__Helotiales;f__Incertae sedis;g__Cadophora;s__Cadophora finlica	2e-42	SH027361.07FU_AF486119_refs
SH006025.07FU_KF212288_reps	4	0	0	38	58	100	Ascomycota	k__Fungi;p__Ascomycota;c__unidentified;o__unidentified;f__unidentified;g__unidentified;s__Ascomycota sp	7e-48	SH028599.07FU_HM589218_reps
New.ReferenceOTU289	64	17	1	1	14	97	Ascomycota	k__Fungi;p__Ascomycota;c__Lecanoromycetes;o__Agyriales;f__Trapeliaceae;g__Sarea;s__Sarea resinae	6e-11	SH023847.07FU_AY590792_reps
New.ReferenceOTU714	38	30	20	4	5	97	Ascomycota	k__Fungi;p__Ascomycota;c__Leotiomycetes;o__unidentified;f__unidentified;g__unidentified;s__Leotiomycetes sp	2e-60	SH004579.07FU_HQ212249_reps
New.ReferenceOTU32	0	28	68	0	0	96	Ascomycota	k__Fungi;p__Ascomycota;c__Archaeorhizomycetes;o__Archaeorhizomycetales;f__Archaeorhizomycetaceae;g__Archaeorhizomyces;s__Archaeorhizomyces sp	2e-44	SH004443.07FU_GQ223472_reps
SH018397.07FU_FJ552699_reps	0	0	96	0	0	96	Ascomycota	k__Fungi;p__Ascomycota;c__Lecanoromycetes;o__unidentified;f__unidentified;g__unidentified;s__Lecanoromycetes sp	1e-77	SH018397.07FU_FJ552699_reps
SH029370.07FU_KF617472_reps	76	1	0	4	15	96	Ascomycota	k__Fungi;p__Ascomycota;c__Leotiomycetes;o__Incertae sedis;f__Myxotrichaceae;g__Oidiodendron;s__Oidiodendron sp	9e-75	SH029370.07FU_KF617472_reps
New.ReferenceOTU175	0	1	90	0	0	91	Ascomycota	k__Fungi;p__Ascomycota;c__Incertae sedis;o__Incertae sedis;f__Incertae sedis;g__Mycofalcella;s__Mycofalcella calcarata	2e-54	SH021623.07FU_KC834065_refs
SH010920.07FU_EU280068_refs	7	27	6	6	45	91	Ascomycota	k__Fungi;p__Ascomycota;c__Sordariomycetes;o__Hypocreales;f__Hypocreaceae;g__Trichoderma;s__Trichoderma spirale	1e-64	SH010920.07FU_EU280068_refs
SH020642.07FU_AY969499_reps	0	91	0	0	0	91	Ascomycota	k__Fungi;p__Ascomycota;c__Dothideomycetes;o__Pleosporales;f__Incertae sedis;g__Phoma;s__Phoma sp	4e-68	SH020642.07FU_AY969499_reps
SH024459.07FU_EU863525_refs	1	7	18	18	47	91	Ascomycota	k__Fungi;p__Ascomycota;c__Sordariomycetes;o__Diaporthales;f__Togniniaceae;g__Phaeoacremonium;s__Phaeoacremonium hungaricum	6e-70	SH024459.07FU_EU863525_refs
New.ReferenceOTU121	0	54	5	0	31	90	Ascomycota	k__Fungi;p__Ascomycota;c__unidentified;o__unidentified;f__unidentified;g__unidentified;s__Ascomycota sp	1e-46	SH028598.07FU_JQ857040_reps
New.ReferenceOTU45	90	0	0	0	0	90	Ascomycota	k__Fungi;p__Ascomycota;c__Leotiomycetes;o__Helotiales;f__unidentified;g__unidentified;s__Helotiales sp	3e-56	SH019737.07FU_FJ999648_reps
SH012740.07FU_HM589356_reps	1	81	8	0	0	90	Ascomycota	k__Fungi;p__Ascomycota;c__Dothideomycetes;o__Pleosporales;f__unidentified;g__unidentified;s__Pleosporales sp	1e-77	SH012740.07FU_HM589356_reps
SH000350.07FU_FJ237226_reps	10	78	1	0	0	89	Ascomycota	k__Fungi;p__Ascomycota;c__Sordariomycetes;o__unidentified;f__unidentified;g__unidentified;s__Sordariomycetes sp	3e-78	SH000350.07FU_FJ237226_reps
SH004596.07FU_UDB012483_reps	5	0	0	57	25	87	Ascomycota	k__Fungi;p__Ascomycota;c__Leotiomycetes;o__Incertae sedis;f__unidentified;g__unidentified;s__Leotiomycetes sp	3e-62	SH004596.07FU_UDB012483_reps
New.ReferenceOTU363	85	0	0	0	0	85	Ascomycota	k__Fungi;p__Ascomycota;c__Leotiomycetes;o__Helotiales;f__unidentified;g__unidentified;s__Helotiales sp	8e-54	SH025596.07FU_HM069467_reps
SH004208.07FU_KF617435_reps	85	0	0	0	0	85	Ascomycota	k__Fungi;p__Ascomycota;c__Archaeorhizomycetes;o__Archaeorhizomycetales;f__Archaeorhizomycetaceae;g__Archaeorhizomyces;s__Archaeorhizomyces sp	7e-66	SH004208.07FU_KF617435_reps
SH020739.07FU_AY970144_reps	26	23	3	16	17	85	Ascomycota	k__Fungi;p__Ascomycota;c__Dothideomycetes;o__Capnodiales;f__Mycosphaerellaceae;g__unidentified;s__Mycosphaerellaceae sp	7e-76	SH020739.07FU_AY970144_reps
New.ReferenceOTU114	0	82	0	0	1	83	Ascomycota	k__Fungi;p__Ascomycota;c__unidentified;o__unidentified;f__unidentified;g__unidentified;s__Ascomycota sp	2e-11	SH016463.07FU_JQ070517_reps
SH018371.07FU_U59145_refs	32	0	0	10	39	81	Ascomycota	k__Fungi;p__Ascomycota;c__Leotiomycetes;o__Helotiales;f__Hyaloscyphaceae;g__Lachnellula;s__Lachnellula calyciformis	2e-66	SH018371.07FU_U59145_refs
New.ReferenceOTU393	0	1	65	13	1	80	Ascomycota	k__Fungi;p__Ascomycota;c__Leotiomycetes;o__Helotiales;f__unidentified;g__unidentified;s__Helotiales sp	1e-12	SH021330.07FU_HQ611339_reps
SH014362.07FU_AF097913_refs	7	73	0	0	0	80	Ascomycota	k__Fungi;p__Ascomycota;c__Sordariomycetes;o__Hypocreales;f__Hypocreaceae;g__Trichoderma;s__Trichoderma stromaticum	6e-70	SH014362.07FU_AF097913_refs
SH013364.07FU_FR837911_refs	13	28	3	5	30	79	Ascomycota	k__Fungi;p__Ascomycota;c__Leotiomycetes;o__Helotiales;f__Phacidiaceae;g__Phacidium;s__Phacidium lacerum	2e-76	SH013364.07FU_FR837911_refs
SH028821.07FU_EF679363_refs	16	51	2	2	7	78	Ascomycota	k__Fungi;p__Ascomycota;c__Dothideomycetes;o__Capnodiales;f__Davidiellaceae;g__Davidiella;s__Davidiella tassiana	4e-80	SH028821.07FU_EF679363_refs
New.ReferenceOTU531	76	0	0	0	0	76	Ascomycota	k__Fungi;p__Ascomycota;c__Leotiomycetes;o__Helotiales;f__Dermateaceae;g__Mollisia;s__Mollisia cinerea f. minutella	2e-51	SH020814.07FU_AJ430223_refs
SH019136.07FU_FR667231_refs	35	19	0	0	22	76	Ascomycota	k__Fungi;p__Ascomycota;c__Incertae sedis;o__Incertae sedis;f__Incertae sedis;g__Chalara;s__Chalara piceae-abietis	1e-64	SH019136.07FU_FR667231_refs
New.ReferenceOTU87	74	0	0	1	0	75	Ascomycota	k__Fungi;p__Ascomycota;c__Leotiomycetes;o__Incertae sedis;f__Incertae sedis;g__Leohumicola;s__Leohumicola verrucosa	4e-46	SH018364.07FU_AY706320_refs
SH014504.07FU_FJ475646_refs	30	3	0	6	34	73	Ascomycota	k__Fungi;p__Ascomycota;c__Leotiomycetes;o__Helotiales;f__Dermateaceae;g__unidentified;s__uncultured Dermateaceae	5e-61	SH014504.07FU_FJ475646_refs
SH019303.07FU_HG328046_reps	32	11	27	0	3	73	Ascomycota	k__Fungi;p__Ascomycota;c__Leotiomycetes;o__Helotiales;f__unidentified;g__unidentified;s__Helotiales sp	5e-55	SH015803.07FU_JN859270_refs
SH019640.07FU_JQ759224_reps	17	43	1	2	10	73	Ascomycota	k__Fungi;p__Ascomycota;c__Sordariomycetes;o__unidentified;f__unidentified;g__unidentified;s__Sordariomycetes sp	3e-81	SH019640.07FU_JQ759224_reps
SH030210.07FU_FJ827181_reps	72	0	0	0	0	72	Ascomycota	k__Fungi;p__Ascomycota;c__Leotiomycetes;o__Helotiales;f__unidentified;g__unidentified;s__Helotiales sp	2e-57	SH030210.07FU_FJ827181_reps
SH012568.07FU_FJ475736_reps	69	1	0	0	0	70	Ascomycota	k__Fungi;p__Ascomycota;c__Eurotiomycetes;o__Chaetothyriales;f__Herpotrichiellaceae;g__Cladophialophora;s__Cladophialophora sp	2e-66	SH012568.07FU_FJ475736_reps
SH018389.07FU_JX852344_reps	70	0	0	0	0	70	Ascomycota	k__Fungi;p__Ascomycota;c__Leotiomycetes;o__Helotiales;f__Hyaloscyphaceae;g__unidentified;s__Hyaloscyphaceae sp	2e-66	SH018389.07FU_JX852344_reps
SH022168.07FU_DQ182451_reps	2	63	4	0	1	70	Ascomycota	k__Fungi;p__Ascomycota;c__Dothideomycetes;o__Pleosporales;f__unidentified;g__unidentified;s__Pleosporales sp	2e-79	SH022168.07FU_DQ182451_reps
SH032505.07FU_JX416535_reps	7	38	1	4	20	70	Ascomycota	k__Fungi;p__Ascomycota;c__Sordariomycetes;o__Hypocreales;f__Hypocreaceae;g__Trichoderma;s__Trichoderma spirale	9e-66	SH010920.07FU_EU280068_refs
SH012781.07FU_AY354274_reps	7	22	17	14	9	69	Ascomycota	k__Fungi;p__Ascomycota;c__Pezizomycetes;o__Pezizales;f__Pyronemataceae;g__Scutellinia;s__Scutellinia sp	5e-86	SH012781.07FU_AY354274_reps
SH014501.07FU_FJ475732_refs	14	33	0	5	16	68	Ascomycota	k__Fungi;p__Ascomycota;c__Leotiomycetes;o__Helotiales;f__Dermateaceae;g__unidentified;s__uncultured Dermateaceae	1e-74	SH014501.07FU_FJ475732_refs
SH018406.07FU_UDB020633_reps	8	53	0	1	6	68	Ascomycota	k__Fungi;p__Ascomycota;c__Leotiomycetes;o__Incertae sedis;f__Incertae sedis;g__Collophora;s__Collophora sp	4e-77	SH018406.07FU_UDB020633_reps
SH029369.07FU_KF617350_reps	0	0	0	64	4	68	Ascomycota	k__Fungi;p__Ascomycota;c__Leotiomycetes;o__Incertae sedis;f__Myxotrichaceae;g__Oidiodendron;s__Oidiodendron sp	6e-73	SH029369.07FU_KF617350_reps
New.ReferenceOTU674	7	20	4	0	35	66	Ascomycota	k__Fungi;p__Ascomycota;c__Leotiomycetes;o__Helotiales;f__unidentified;g__unidentified;s__Helotiales sp	1e-52	SH016525.07FU_FJ553143_reps
New.ReferenceOTU304	0	20	45	0	0	65	Ascomycota	k__Fungi;p__Ascomycota;c__unidentified;o__unidentified;f__unidentified;g__unidentified;s__Ascomycota sp	2e-51	SH026225.07FU_KF007246_reps
New.ReferenceOTU375	57	1	3	1	3	65	Ascomycota	k__Fungi;p__Ascomycota;c__Leotiomycetes;o__Helotiales;f__Vibrisseaceae;g__Phialocephala;s__Phialocephala fortinii	1e-58	SH020813.07FU_AY033087_refs
SH008420.07FU_JX242863_refs	0	7	7	37	14	65	Ascomycota	k__Fungi;p__Ascomycota;c__Saccharomycetes;o__Saccharomycetales;f__Dipodascaceae;g__Basidioascus;s__Basidioascus undulatus	9e-72	SH008420.07FU_JX242863_refs
SH013365.07FU_HQ335298_reps	48	4	0	2	10	64	Ascomycota	k__Fungi;p__Ascomycota;c__Leotiomycetes;o__unidentified;f__unidentified;g__unidentified;s__Leotiomycetes sp	2e-57	SH013365.07FU_HQ335298_reps
SH029688.07FU_LN589962_reps	2	0	0	0	62	64	Ascomycota	k__Fungi;p__Ascomycota;c__Pezizomycetes;o__Pezizales;f__Chorioactidaceae;g__Desmazierella;s__Desmazierella sp OK_2014	7e-76	SH029688.07FU_LN589962_reps
New.ReferenceOTU203	0	18	0	2	43	63	Ascomycota	k__Fungi;p__Ascomycota;c__Saccharomycetes;o__Saccharomycetales;f__unidentified;g__unidentified;s__Saccharomycetales sp	2e-11	SH014677.07FU_UDB020687_reps
SH006758.07FU_KC412000_refs	2	1	9	2	49	63	Ascomycota	k__Fungi;p__Ascomycota;c__Leotiomycetes;o__Leotiales;f__Leotiaceae;g__Pezoloma;s__Pezoloma ciliifera	8e-60	SH006758.07FU_KC412000_refs
SH019454.07FU_AM999670_reps	52	0	0	0	11	63	Ascomycota	k__Fungi;p__Ascomycota;c__unidentified;o__unidentified;f__unidentified;g__unidentified;s__Ascomycota sp	5e-86	SH019454.07FU_AM999670_reps
SH025466.07FU_HQ211636_refs	59	1	0	0	3	63	Ascomycota	k__Fungi;p__Ascomycota;c__Leotiomycetes;o__Helotiales;f__unidentified;g__unidentified;s__Helotiales sp	7e-51	SH025466.07FU_HQ211636_refs
New.ReferenceOTU147	0	0	0	14	48	62	Ascomycota	k__Fungi;p__Ascomycota;c__Sordariomycetes;o__Chaetosphaeriales;f__Chaetosphaeriaceae;g__Chloridium;s__Chloridium sp	1e-55	SH004885.07FU_HE998731_reps
New.ReferenceOTU299	5	56	1	0	0	62	Ascomycota	k__Fungi;p__Ascomycota;c__Leotiomycetes;o__Helotiales;f__unidentified;g__unidentified;s__Helotiales sp	7e-51	SH028799.07FU_GU174312_reps
SH021774.07FU_AY604526_refs	1	20	0	3	38	62	Ascomycota	k__Fungi;p__Ascomycota;c__Dothideomycetes;o__Dothideales;f__Dothideaceae;g__Endoconidioma;s__Endoconidioma populi	7e-79	SH021774.07FU_AY604526_refs
New.ReferenceOTU39	61	0	0	0	0	61	Ascomycota	k__Fungi;p__Ascomycota;c__Leotiomycetes;o__Helotiales;f__Dermateaceae;g__Phaeomollisia;s__Phaeomollisia piceae	5e-21	SH020818.07FU_EU434836_refs
SH005524.07FU_EU917127_reps	0	59	1	0	1	61	Ascomycota	k__Fungi;p__Ascomycota;c__Eurotiomycetes;o__Eurotiales;f__Trichocomaceae;g__Aspergillus;s__Aspergillus wentii	1e-55	SH005489.07FU_AY373884_refs
New.ReferenceOTU464	17	22	2	3	15	59	Ascomycota	k__Fungi;p__Ascomycota;c__Leotiomycetes;o__Helotiales;f__Incertae sedis;g__Cadophora;s__Cadophora finlica	2e-45	SH027361.07FU_AF486119_refs
New.ReferenceOTU476	0	0	4	3	52	59	Ascomycota	k__Fungi;p__Ascomycota;c__Lecanoromycetes;o__Lecanorales;f__unidentified;g__unidentified;s__Lecanorales sp	4e-49	SH020005.07FU_HQ445039_reps
SH018164.07FU_KC966313_reps	59	0	0	0	0	59	Ascomycota	k__Fungi;p__Ascomycota;c__Leotiomycetes;o__unidentified;f__unidentified;g__unidentified;s__Leotiomycetes sp	8e-63	SH018164.07FU_KC966313_reps
New.ReferenceOTU391	21	0	29	0	8	58	Ascomycota	k__Fungi;p__Ascomycota;c__Leotiomycetes;o__Incertae sedis;f__Incertae sedis;g__Leohumicola;s__Leohumicola verrucosa	3e-56	SH018364.07FU_AY706320_refs
New.ReferenceOTU403	0	58	0	0	0	58	Ascomycota	k__Fungi;p__Ascomycota;c__Dothideomycetes;o__Pleosporales;f__Pleomassariaceae;g__unidentified;s__Pleomassariaceae sp	7e-45	SH016205.07FU_GU174276_reps
SH016009.07FU_AY348579_reps	1	56	0	0	1	58	Ascomycota	k__Fungi;p__Ascomycota;c__Leotiomycetes;o__Helotiales;f__Helotiaceae;g__Hymenoscyphus;s__Hymenoscyphus caudatus	3e-59	SH016009.07FU_AY348579_reps
SH025244.07FU_AM262364_reps	6	51	0	0	1	58	Ascomycota	k__Fungi;p__Ascomycota;c__Sordariomycetes;o__Sordariales;f__Sordariaceae;g__unidentified;s__Sordariaceae sp	3e-90	SH025243.07FU_AY681190_reps
SH008232.07FU_HQ445289_reps	1	53	0	1	1	56	Ascomycota	k__Fungi;p__Ascomycota;c__Leotiomycetes;o__Helotiales;f__unidentified;g__unidentified;s__Helotiales sp	5e-64	SH008232.07FU_HQ445289_reps
New.ReferenceOTU337	55	0	0	0	0	55	Ascomycota	k__Fungi;p__Ascomycota;c__Leotiomycetes;o__Incertae sedis;f__Incertae sedis;g__Meliniomyces;s__Meliniomyces variabilis	1e-52	SH004575.07FU_AY762619_refs
New.ReferenceOTU79	55	0	0	0	0	55	Ascomycota	k__Fungi;p__Ascomycota;c__Sordariomycetes;o__Hypocreales;f__Nectriaceae;g__Fusidium;s__Fusidium sp CC 06_36	2e-45	SH000090.07FU_KF359560_reps
SH014677.07FU_UDB020687_reps	4	35	1	1	14	55	Ascomycota	k__Fungi;p__Ascomycota;c__Saccharomycetes;o__Saccharomycetales;f__unidentified;g__unidentified;s__Saccharomycetales sp	4e-109	SH014677.07FU_UDB020687_reps
New.ReferenceOTU253	0	0	0	50	4	54	Ascomycota	k__Fungi;p__Ascomycota;c__Pezizomycetes;o__Pezizales;f__Pyronemataceae;g__Wilcoxina;s__Wilcoxina sp	8e-57	SH013213.07FU_DQ069051_refs
SH004436.07FU_EF434064_reps	5	0	49	0	0	54	Ascomycota	k__Fungi;p__Ascomycota;c__Archaeorhizomycetes;o__Archaeorhizomycetales;f__Archaeorhizomycetaceae;g__Archaeorhizomyces;s__Archaeorhizomyces sp	2e-47	SH004436.07FU_EF434064_reps
SH019143.07FU_JF300415_reps	44	0	0	4	6	54	Ascomycota	k__Fungi;p__Ascomycota;c__Incertae sedis;o__Incertae sedis;f__Incertae sedis;g__Chalara;s__Chalara sp	3e-66	SH019143.07FU_JF300415_reps
New.ReferenceOTU106	18	34	0	1	0	53	Ascomycota	k__Fungi;p__Ascomycota;c__Leotiomycetes;o__Helotiales;f__Hyaloscyphaceae;g__Hyaloscypha;s__Hyaloscypha aureliella	4e-49	SH004577.07FU_EU940229_refs
New.ReferenceOTU642	6	3	2	13	29	53	Ascomycota	k__Fungi;p__Ascomycota;c__Lecanoromycetes;o__Lecanorales;f__unidentified;g__unidentified;s__Lecanorales sp	7e-54	SH020005.07FU_HQ445039_reps
SH002160.07FU_KC171350_refs	0	53	0	0	0	53	Ascomycota	k__Fungi;p__Ascomycota;c__Leotiomycetes;o__Helotiales;f__Sclerotiniaceae;g__Botrytis;s__Botrytis caroliniana	2e-66	SH002160.07FU_KC171350_refs
SH012724.07FU_AY969328_reps	53	0	0	0	0	53	Ascomycota	k__Fungi;p__Ascomycota;c__Leotiomycetes;o__Incertae sedis;f__Incertae sedis;g__Leohumicola;s__Leohumicola sp	3e-50	SH012724.07FU_AY969328_reps
SH018727.07FU_HM161915_reps	3	43	7	0	0	53	Ascomycota	k__Fungi;p__Ascomycota;c__Sordariomycetes;o__Sordariales;f__Lasiosphaeriaceae;g__Cercophora;s__Cercophora sp	5e-58	SH018734.07FU_HM439580_reps
SH019130.07FU_KC966138_reps	10	1	0	26	16	53	Ascomycota	k__Fungi;p__Ascomycota;c__Incertae sedis;o__Incertae sedis;f__Incertae sedis;g__Chalara;s__Chalara sp	6e-67	SH019143.07FU_JF300415_reps
SH019852.07FU_FJ553685_reps	11	0	0	0	42	53	Ascomycota	k__Fungi;p__Ascomycota;c__Leotiomycetes;o__Helotiales;f__Incertae sedis;g__Cadophora;s__Cadophora sp	5e-67	SH019852.07FU_FJ553685_reps
SH023303.07FU_HQ022099_reps	53	0	0	0	0	53	Ascomycota	k__Fungi;p__Ascomycota;c__Eurotiomycetes;o__Chaetothyriales;f__unidentified;g__unidentified;s__Chaetothyriales sp	3e-75	SH023292.07FU_DQ309133_refs
New.ReferenceOTU368	52	0	0	0	0	52	Ascomycota	k__Fungi;p__Ascomycota;c__Leotiomycetes;o__Helotiales;f__Incertae sedis;g__Xenopolyscytalum;s__Xenopolyscytalum sp	4e-62	SH019147.07FU_DQ093754_refs
SH000185.07FU_DQ431174_reps	0	15	0	0	37	52	Ascomycota	k__Fungi;p__Ascomycota;c__Leotiomycetes;o__Helotiales;f__Helotiaceae;g__Hymenoscyphus;s__Hymenoscyphus immutabilis	9e-69	SH000185.07FU_DQ431174_reps
SH007162.07FU_DQ826737_refs	1	49	0	0	2	52	Ascomycota	k__Fungi;p__Ascomycota;c__Eurotiomycetes;o__Chaetothyriales;f__Herpotrichiellaceae;g__Capronia;s__Capronia pilosella	2e-82	SH007162.07FU_DQ826737_refs
SH015483.07FU_JF747094_refs	2	28	2	0	20	52	Ascomycota	k__Fungi;p__Ascomycota;c__Eurotiomycetes;o__Chaetothyriales;f__Herpotrichiellaceae;g__Exophiala;s__Exophiala equina	7e-98	SH015483.07FU_JF747094_refs
New.ReferenceOTU187	5	8	1	8	29	51	Ascomycota	k__Fungi;p__Ascomycota;c__Eurotiomycetes;o__Chaetothyriales;f__Herpotrichiellaceae;g__Cladophialophora;s__Cladophialophora sp	2e-60	SH012571.07FU_EF433988_reps
SH029349.07FU_FJ475803_reps	7	34	0	0	10	51	Ascomycota	k__Fungi;p__Ascomycota;c__Leotiomycetes;o__Incertae sedis;f__Myxotrichaceae;g__Oidiodendron;s__Oidiodendron sp	6e-76	SH029349.07FU_FJ475803_reps
SH004473.07FU_EU292259_reps	50	0	0	0	0	50	Ascomycota	k__Fungi;p__Ascomycota;c__Archaeorhizomycetes;o__Archaeorhizomycetales;f__Archaeorhizomycetaceae;g__Archaeorhizomyces;s__Archaeorhizomyces sp	1e-64	SH004473.07FU_EU292259_reps
SH013366.07FU_JQ759492_reps	0	0	0	0	50	50	Ascomycota	k__Fungi;p__Ascomycota;c__Leotiomycetes;o__Helotiales;f__Incertae sedis;g__Darkera;s__Darkera sp	2e-66	SH013366.07FU_JQ759492_reps
New.ReferenceOTU64	0	47	0	0	2	49	Ascomycota	k__Fungi;p__Ascomycota;c__Leotiomycetes;o__Helotiales;f__unidentified;g__unidentified;s__Helotiales sp	5e-24	SH027370.07FU_KC965440_reps
SH029346.07FU_HQ157891_reps	38	7	1	0	3	49	Ascomycota	k__Fungi;p__Ascomycota;c__Leotiomycetes;o__Incertae sedis;f__Myxotrichaceae;g__Oidiodendron;s__Oidiodendron sp GK_2010	6e-64	SH029346.07FU_HQ157891_reps
New.ReferenceOTU317	21	22	0	0	5	48	Ascomycota	k__Fungi;p__Ascomycota;c__Lecanoromycetes;o__Lecanorales;f__Lecanoraceae;g__Rhizoplaca;s__Rhizoplaca peltata	4e-13	SH013693.07FU_AY509802_reps
New.ReferenceOTU690	0	48	0	0	0	48	Ascomycota	k__Fungi;p__Ascomycota;c__Leotiomycetes;o__Helotiales;f__Hyaloscyphaceae;g__Hyaloscypha;s__Hyaloscypha sp	7e-17	SH027373.07FU_UDB020466_reps
New.ReferenceOTU584	0	47	0	0	0	47	Ascomycota	k__Fungi;p__Ascomycota;c__Dothideomycetes;o__unidentified;f__unidentified;g__unidentified;s__Dothideomycetes sp	5e-46	SH017495.07FU_HM208740_reps
SH021239.07FU_KJ508341_reps	0	39	5	2	1	47	Ascomycota	k__Fungi;p__Ascomycota;c__Sordariomycetes;o__Coniochaetales;f__Coniochaetaceae;g__Coniochaeta;s__Coniochaeta sp	2e-70	SH021239.07FU_KJ508341_reps
SH027499.07FU_KF617801_reps	44	3	0	0	0	47	Ascomycota	k__Fungi;p__Ascomycota;c__Dothideomycetes;o__Hysteriales;f__Gloniaceae;g__Cenococcum;s__Cenococcum sp	1e-74	SH027499.07FU_KF617801_reps
New.ReferenceOTU440	0	1	1	5	39	46	Ascomycota	k__Fungi;p__Ascomycota;c__unidentified;o__unidentified;f__unidentified;g__unidentified;s__Ascomycota sp	8e-57	SH016523.07FU_JQ666439_reps
New.ReferenceOTU760	0	17	26	0	3	46	Ascomycota	k__Fungi;p__Ascomycota;c__Leotiomycetes;o__unidentified;f__unidentified;g__unidentified;s__Leotiomycetes sp	2e-57	SH024217.07FU_FJ553081_reps
New.ReferenceOTU69	0	44	1	0	0	45	Ascomycota	k__Fungi;p__Ascomycota;c__unidentified;o__unidentified;f__unidentified;g__unidentified;s__Ascomycota sp	6e-39	SH028948.07FU_GU174270_reps
SH013875.07FU_KC456782_reps	29	0	0	15	1	45	Ascomycota	k__Fungi;p__Ascomycota;c__unidentified;o__unidentified;f__unidentified;g__unidentified;s__Ascomycota sp	3e-62	SH013875.07FU_KC456782_reps
SH019880.07FU_JX029113_reps	0	45	0	0	0	45	Ascomycota	k__Fungi;p__Ascomycota;c__Leotiomycetes;o__Helotiales;f__Incertae sedis;g__Tetracladium;s__Tetracladium ellipsoideum	5e-64	SH019880.07FU_JX029113_reps
SH019974.07FU_EU292457_reps	44	0	0	0	0	44	Ascomycota	k__Fungi;p__Ascomycota;c__Archaeorhizomycetes;o__Archaeorhizomycetales;f__Archaeorhizomycetaceae;g__Archaeorhizomyces;s__Archaeorhizomyces sp	3e-65	SH019974.07FU_EU292457_reps
New.ReferenceOTU594	0	0	43	0	0	43	Ascomycota	k__Fungi;p__Ascomycota;c__Pezizomycetes;o__Pezizales;f__Incertae sedis;g__Pulvinula;s__Pulvinula sp	7e-61	SH020447.07FU_JN704812_reps
SH022314.07FU_FJ427059_refs	41	0	0	1	1	43	Ascomycota	k__Fungi;p__Ascomycota;c__Dothideomycetes;o__Pleosporales;f__Incertae sedis;g__Phoma;s__Phoma calidophila	2e-69	SH022314.07FU_FJ427059_refs
New.ReferenceOTU535	42	0	0	0	0	42	Ascomycota	k__Fungi;p__Ascomycota;c__Dothideomycetes;o__Venturiales;f__Venturiaceae;g__Venturia;s__Venturia sp	5e-27	SH031229.07FU_JF300418_reps
SH015636.07FU_AY833038_reps	0	42	0	0	0	42	Ascomycota	k__Fungi;p__Ascomycota;c__Eurotiomycetes;o__Chaetothyriales;f__Chaetothyriaceae;g__Cyphellophora;s__Cyphellophora sp	2e-60	SH015636.07FU_AY833038_reps
SH000314.07FU_GU909516_reps	28	11	2	0	0	41	Ascomycota	k__Fungi;p__Ascomycota;c__Dothideomycetes;o__Pleosporales;f__Incertae sedis;g__Phoma;s__Phoma calidophila	2e-72	SH022314.07FU_FJ427059_refs
SH014188.07FU_AJ244232_refs	2	24	0	0	15	41	Ascomycota	k__Fungi;p__Ascomycota;c__Dothideomycetes;o__Dothideales;f__Dothioraceae;g__Aureobasidium;s__Aureobasidium pullulans	1e-83	SH014188.07FU_AJ244232_refs
SH018415.07FU_AY970100_reps	0	30	1	3	7	41	Ascomycota	k__Fungi;p__Ascomycota;c__Leotiomycetes;o__Helotiales;f__unidentified;g__unidentified;s__Helotiales sp	2e-60	SH018415.07FU_AY970100_reps
SH020816.07FU_AY524845_refs	0	41	0	0	0	41	Ascomycota	k__Fungi;p__Ascomycota;c__Leotiomycetes;o__Helotiales;f__Vibrisseaceae;g__Phialocephala;s__Phialocephala sphaeroides	7e-79	SH020816.07FU_AY524845_refs
SH031847.07FU_KJ508301_reps	0	41	0	0	0	41	Ascomycota	k__Fungi;p__Ascomycota;c__Sordariomycetes;o__Sordariales;f__Lasiosphaeriaceae;g__Apodospora;s__Apodospora sp	1e-61	SH031847.07FU_KJ508301_reps
SH008386.07FU_JX630610_reps	40	0	0	0	0	40	Ascomycota	k__Fungi;p__Ascomycota;c__Pezizomycetes;o__Pezizales;f__Tuberaceae;g__Choiromyces;s__Choiromyces sp	2e-75	SH008386.07FU_JX630610_reps
SH018377.07FU_AY627810_refs	34	3	0	0	3	40	Ascomycota	k__Fungi;p__Ascomycota;c__Leotiomycetes;o__Helotiales;f__unidentified;g__unidentified;s__Helotiales sp	1e-64	SH018377.07FU_AY627810_refs
SH026384.07FU_KF618073_reps	0	0	40	0	0	40	Ascomycota	k__Fungi;p__Ascomycota;c__Sordariomycetes;o__Sordariales;f__unidentified;g__unidentified;s__Sordariales sp	2e-79	SH026383.07FU_EF635801_reps
New.ReferenceOTU209	1	6	1	0	31	39	Ascomycota	k__Fungi;p__Ascomycota;c__Leotiomycetes;o__Helotiales;f__Helotiaceae;g__unidentified;s__Helotiaceae sp	5e-46	SH028601.07FU_KC966294_reps
New.ReferenceOTU564	39	0	0	0	0	39	Ascomycota	k__Fungi;p__Ascomycota;c__Eurotiomycetes;o__Chaetothyriales;f__Herpotrichiellaceae;g__unidentified;s__Herpotrichiellaceae sp	2e-17	SH020779.07FU_KJ612089_reps
SH004475.07FU_GQ160169_reps	39	0	0	0	0	39	Ascomycota	k__Fungi;p__Ascomycota;c__Archaeorhizomycetes;o__Archaeorhizomycetales;f__Archaeorhizomycetaceae;g__Archaeorhizomyces;s__Archaeorhizomyces sp	3e-59	SH004475.07FU_GQ160169_reps
New.ReferenceOTU120	38	0	0	0	0	38	Ascomycota	k__Fungi;p__Ascomycota;c__Leotiomycetes;o__Helotiales;f__unidentified;g__unidentified;s__Helotiales sp	1e-46	SH019738.07FU_HQ260240_reps
SH031228.07FU_HQ434389_reps	0	36	1	0	0	37	Ascomycota	k__Fungi;p__Ascomycota;c__Dothideomycetes;o__Venturiales;f__Venturiaceae;g__Venturia;s__Venturia atriseda	9e-66	SH031236.07FU_EU035449_reps
New.ReferenceOTU94	0	36	0	0	0	36	Ascomycota	k__Fungi;p__Ascomycota;c__Dothideomycetes;o__unidentified;f__unidentified;g__unidentified;s__Dothideomycetes sp	4e-40	SH022170.07FU_EU490036_reps
SH021775.07FU_AY220610_refs	11	0	0	5	20	36	Ascomycota	k__Fungi;p__Ascomycota;c__Dothideomycetes;o__Incertae sedis;f__Incertae sedis;g__Scleroconidioma;s__Scleroconidioma sphagnicola	3e-87	SH021775.07FU_AY220610_refs
SH030680.07FU_GU559096_reps	36	0	0	0	0	36	Ascomycota	k__Fungi;p__Ascomycota;c__unidentified;o__unidentified;f__unidentified;g__unidentified;s__Ascomycota sp	4e-77	SH030680.07FU_GU559096_reps
New.ReferenceOTU210	0	0	0	0	35	35	Ascomycota	k__Fungi;p__Ascomycota;c__Dothideomycetes;o__Pleosporales;f__Pleomassariaceae;g__unidentified;s__Pleomassariaceae sp	1e-43	SH016205.07FU_GU174276_reps
New.ReferenceOTU545	28	7	0	0	0	35	Ascomycota	k__Fungi;p__Ascomycota;c__Orbiliomycetes;o__unidentified;f__unidentified;g__unidentified;s__Orbiliomycetes sp	2e-20	SH018874.07FU_DQ421193_reps
SH008343.07FU_EF635649_reps	4	5	17	2	7	35	Ascomycota	k__Fungi;p__Ascomycota;c__Dothideomycetes;o__Pleosporales;f__unidentified;g__unidentified;s__Pleosporales sp	3e-84	SH008343.07FU_EF635649_reps
New.ReferenceOTU414	5	24	2	0	3	34	Ascomycota	k__Fungi;p__Ascomycota;c__Dothideomycetes;o__Pleosporales;f__Phaeosphaeriaceae;g__Sclerostagonospora;s__Sclerostagonospora sp	1e-12	SH022165.07FU_JQ070592_reps
SH019132.07FU_AY465471_reps	7	0	0	9	18	34	Ascomycota	k__Fungi;p__Ascomycota;c__unidentified;o__unidentified;f__unidentified;g__unidentified;s__Ascomycota sp	1e-61	SH019132.07FU_AY465471_reps
SH031238.07FU_UDB020654_reps	0	34	0	0	0	34	Ascomycota	k__Fungi;p__Ascomycota;c__Dothideomycetes;o__Venturiales;f__Venturiaceae;g__unidentified;s__Venturiaceae sp	2e-73	SH031238.07FU_UDB020654_reps
SH032600.07FU_KF617278_reps	4	0	1	29	0	34	Ascomycota	k__Fungi;p__Ascomycota;c__Leotiomycetes;o__Helotiales;f__Helotiaceae;g__Varicosporium;s__Varicosporium sp	9e-72	SH032600.07FU_KF617278_reps
New.ReferenceOTU191	0	0	0	0	33	33	Ascomycota	k__Fungi;p__Ascomycota;c__Leotiomycetes;o__Helotiales;f__unidentified;g__unidentified;s__Helotiales sp	2e-35	SH021328.07FU_UDB004122_refs
New.ReferenceOTU342	31	1	1	0	0	33	Ascomycota	k__Fungi;p__Ascomycota;c__Leotiomycetes;o__Helotiales;f__unidentified;g__unidentified;s__Helotiales sp	9e-66	SH024214.07FU_FJ827178_reps
New.ReferenceOTU684	33	0	0	0	0	33	Ascomycota	k__Fungi;p__Ascomycota;c__Leotiomycetes;o__Helotiales;f__unidentified;g__unidentified;s__Helotiales sp	3e-25	SH015818.07FU_KF617897_reps
SH004587.07FU_FJ553302_reps	33	0	0	0	0	33	Ascomycota	k__Fungi;p__Ascomycota;c__Leotiomycetes;o__unidentified;f__unidentified;g__unidentified;s__Leotiomycetes sp	6e-64	SH004600.07FU_GQ996156_reps
SH012361.07FU_GU174354_reps	31	2	0	0	0	33	Ascomycota	k__Fungi;p__Ascomycota;c__Eurotiomycetes;o__Eurotiales;f__unidentified;g__unidentified;s__Eurotiales sp	8e-85	SH012361.07FU_GU174354_reps
SH016031.07FU_AY969794_reps	3	10	0	3	17	33	Ascomycota	k__Fungi;p__Ascomycota;c__Leotiomycetes;o__Helotiales;f__Helotiaceae;g__Crocicreas;s__Crocicreas sp	1e-61	SH016031.07FU_AY969794_reps
SH028222.07FU_HQ260179_reps	33	0	0	0	0	33	Ascomycota	k__Fungi;p__Ascomycota;c__unidentified;o__unidentified;f__unidentified;g__unidentified;s__Ascomycota sp	9e-69	SH013280.07FU_HQ260062_reps
New.ReferenceOTU293	14	17	0	0	1	32	Ascomycota	k__Fungi;p__Ascomycota;c__Leotiomycetes;o__Incertae sedis;f__Incertae sedis;g__Collophora;s__Collophora sp	7e-17	SH018406.07FU_UDB020633_reps
New.ReferenceOTU534	32	0	0	0	0	32	Ascomycota	k__Fungi;p__Ascomycota;c__Leotiomycetes;o__unidentified;f__unidentified;g__unidentified;s__Leotiomycetes sp	7e-11	SH018164.07FU_KC966313_reps
SH017396.07FU_JN053083_reps	9	23	0	0	0	32	Ascomycota	k__Fungi;p__Ascomycota;c__Lecanoromycetes;o__unidentified;f__unidentified;g__unidentified;s__Lecanoromycetes sp	8e-63	SH017396.07FU_JN053083_reps
SH029345.07FU_JX270411_reps	0	0	0	1	30	31	Ascomycota	k__Fungi;p__Ascomycota;c__Leotiomycetes;o__Incertae sedis;f__Myxotrichaceae;g__unidentified;s__Myxotrichaceae sp	3e-56	SH029345.07FU_JX270411_reps
SH030587.07FU_KC457014_reps	6	15	0	3	7	31	Ascomycota	k__Fungi;p__Ascomycota;c__unidentified;o__unidentified;f__unidentified;g__unidentified;s__Ascomycota sp	3e-62	SH030587.07FU_KC457014_reps
New.ReferenceOTU379	30	0	0	0	0	30	Ascomycota	k__Fungi;p__Ascomycota;c__Leotiomycetes;o__Incertae sedis;f__Incertae sedis;g__Leohumicola;s__Leohumicola sp	1e-49	SH012724.07FU_AY969328_reps
New.ReferenceOTU386	0	0	30	0	0	30	Ascomycota	k__Fungi;p__Ascomycota;c__Geoglossomycetes;o__Geoglossales;f__Geoglossaceae;g__Geoglossum;s__Geoglossum fallax	1e-55	SH017956.07FU_AY789311_reps
SH005063.07FU_JF519399_reps	8	10	0	1	11	30	Ascomycota	k__Fungi;p__Ascomycota;c__Dothideomycetes;o__Hysteriales;f__unidentified;g__unidentified;s__Hysteriales sp	3e-65	SH005063.07FU_JF519399_reps
New.CleanUp.ReferenceOTU57	0	22	0	2	5	29	Ascomycota	k__Fungi;p__Ascomycota;c__Saccharomycetes;o__Saccharomycetales;f__unidentified;g__unidentified;s__Saccharomycetales sp	1e-09	SH014677.07FU_UDB020687_reps
New.ReferenceOTU693	0	29	0	0	0	29	Ascomycota	k__Fungi;p__Ascomycota;c__Leotiomycetes;o__Helotiales;f__unidentified;g__unidentified;s__Helotiales sp	1e-55	SH015818.07FU_KF617897_reps
SH021871.07FU_EF596819_refs	1	1	0	7	20	29	Ascomycota	k__Fungi;p__Ascomycota;c__Dothideomycetes;o__Mytilinidiales;f__Mytilinidiaceae;g__Lophium;s__Lophium mytilinum	3e-72	SH021871.07FU_EF596819_refs
New.CleanUp.ReferenceOTU51	0	28	0	0	0	28	Ascomycota	k__Fungi;p__Ascomycota;c__Saccharomycetes;o__Saccharomycetales;f__Trichomonascaceae;g__Sugiyamaella;s__Sugiyamaella paludigena	3e-66	SH025049.07FU_DQ911451_refs
New.ReferenceOTU124	0	28	0	0	0	28	Ascomycota	k__Fungi;p__Ascomycota;c__Sordariomycetes;o__unidentified;f__unidentified;g__unidentified;s__Sordariomycetes sp	4e-53	SH000350.07FU_FJ237226_reps
New.ReferenceOTU376	28	0	0	0	0	28	Ascomycota	k__Fungi;p__Ascomycota;c__Pezizomycetes;o__Pezizales;f__Sarcosomataceae;g__unidentified;s__Sarcosomataceae sp	2e-51	SH008787.07FU_JQ761637_reps
SH018038.07FU_AY615207_reps	7	21	0	0	0	28	Ascomycota	k__Fungi;p__Ascomycota;c__Sordariomycetes;o__Sordariales;f__Lasiosphaeriaceae;g__Schizothecium;s__Schizothecium glutinans	4e-74	SH018038.07FU_AY615207_reps
SH019735.07FU_KF617659_reps	24	0	0	4	0	28	Ascomycota	k__Fungi;p__Ascomycota;c__Leotiomycetes;o__Helotiales;f__unidentified;g__unidentified;s__Helotiales sp	5e-58	SH019737.07FU_FJ999648_reps
New.ReferenceOTU234	0	0	0	0	27	27	Ascomycota	k__Fungi;p__Ascomycota;c__Saccharomycetes;o__Saccharomycetales;f__unidentified;g__unidentified;s__Saccharomycetales sp	5e-12	SH014677.07FU_UDB020687_reps
New.ReferenceOTU321	27	0	0	0	0	27	Ascomycota	k__Fungi;p__Ascomycota;c__Eurotiomycetes;o__Chaetothyriales;f__unidentified;g__unidentified;s__Chaetothyriales sp	6e-33	SH011934.07FU_AM999747_reps
SH002178.07FU_AB329721_reps	0	27	0	0	0	27	Ascomycota	k__Fungi;p__Ascomycota;c__Leotiomycetes;o__Helotiales;f__Sclerotiniaceae;g__Sclerotinia;s__Sclerotinia sclerotiorum	2e-76	SH000498.07FU_KC748491_reps
SH018412.07FU_EF521218_reps	0	18	9	0	0	27	Ascomycota	k__Fungi;p__Ascomycota;c__Leotiomycetes;o__Helotiales;f__Incertae sedis;g__Leptodontidium;s__Leptodontidium sp	3e-59	SH018412.07FU_EF521218_reps
New.ReferenceOTU343	26	0	0	0	0	26	Ascomycota	k__Fungi;p__Ascomycota;c__Lecanoromycetes;o__Ostropales;f__Stictidaceae;g__Cryptodiscus;s__Cryptodiscus sp	3e-47	SH025033.07FU_AJ877197_reps
New.ReferenceOTU756	4	9	0	1	12	26	Ascomycota	k__Fungi;p__Ascomycota;c__Leotiomycetes;o__Helotiales;f__Incertae sedis;g__Cadophora;s__Cadophora finlica	1e-58	SH027361.07FU_AF486119_refs
SH001995.07FU_JQ723145_reps	0	26	0	0	0	26	Ascomycota	k__Fungi;p__Ascomycota;c__Pezizomycetes;o__Pezizales;f__Morchellaceae;g__Verpa;s__Verpa sp M204	3e-78	SH001995.07FU_JQ723145_reps
SH019875.07FU_AY833036_reps	17	8	1	0	0	26	Ascomycota	k__Fungi;p__Ascomycota;c__Dothideomycetes;o__Pleosporales;f__unidentified;g__unidentified;s__Pleosporales sp	3e-78	SH019875.07FU_AY833036_reps
New.ReferenceOTU378	25	0	0	0	0	25	Ascomycota	k__Fungi;p__Ascomycota;c__Leotiomycetes;o__Helotiales;f__unidentified;g__unidentified;s__Helotiales sp	7e-45	SH018419.07FU_KF618076_reps
New.ReferenceOTU587	0	25	0	0	0	25	Ascomycota	k__Fungi;p__Ascomycota;c__Leotiomycetes;o__Helotiales;f__Helotiaceae;g__Claussenomyces;s__Claussenomyces sp	9e-29	SH016524.07FU_KF385293_reps
New.ReferenceOTU704	25	0	0	0	0	25	Ascomycota	k__Fungi;p__Ascomycota;c__unidentified;o__unidentified;f__unidentified;g__unidentified;s__Ascomycota sp	8e-26	SH015804.07FU_FJ708609_reps
SH006761.07FU_HQ211666_reps	0	0	0	9	16	25	Ascomycota	k__Fungi;p__Ascomycota;c__Leotiomycetes;o__Helotiales;f__unidentified;g__unidentified;s__Helotiales sp	2e-75	SH006761.07FU_HQ211666_reps
SH009223.07FU_KC965556_reps	3	2	8	0	12	25	Ascomycota	k__Fungi;p__Ascomycota;c__Orbiliomycetes;o__Orbiliales;f__Orbiliaceae;g__unidentified;s__Orbiliaceae sp	2e-69	SH009223.07FU_KC965556_reps
SH025127.07FU_KF800312_reps	0	24	1	0	0	25	Ascomycota	k__Fungi;p__Ascomycota;c__Dothideomycetes;o__Pleosporales;f__unidentified;g__unidentified;s__Pleosporales sp	2e-75	SH025127.07FU_KF800312_reps
SH029344.07FU_AF062809_refs	5	1	1	16	2	25	Ascomycota	k__Fungi;p__Ascomycota;c__Leotiomycetes;o__Incertae sedis;f__Myxotrichaceae;g__Oidiodendron;s__Oidiodendron truncatum	6e-73	SH029344.07FU_AF062809_refs
New.ReferenceOTU593	1	19	4	0	0	24	Ascomycota	k__Fungi;p__Ascomycota;c__Sordariomycetes;o__Sordariales;f__Lasiosphaeriaceae;g__Cercophora;s__Cercophora sp	1e-58	SH018734.07FU_HM439580_reps
New.ReferenceOTU603	13	3	0	0	8	24	Ascomycota	k__Fungi;p__Ascomycota;c__Leotiomycetes;o__Helotiales;f__unidentified;g__unidentified;s__Helotiales sp	5e-49	SH021337.07FU_JX456645_reps
New.ReferenceOTU716	6	18	0	0	0	24	Ascomycota	k__Fungi;p__Ascomycota;c__Eurotiomycetes;o__Chaetothyriales;f__Herpotrichiellaceae;g__unidentified;s__Herpotrichiellaceae sp	2e-58	SH026642.07FU_GU997952_reps
SH013006.07FU_KC965219_reps	0	2	22	0	0	24	Ascomycota	k__Fungi;p__Ascomycota;c__Leotiomycetes;o__Helotiales;f__unidentified;g__unidentified;s__Helotiales sp	3e-65	SH013006.07FU_KC965219_reps
New.ReferenceOTU480	2	7	0	0	14	23	Ascomycota	k__Fungi;p__Ascomycota;c__Leotiomycetes;o__Helotiales;f__unidentified;g__unidentified;s__Helotiales sp	1e-36	SH019736.07FU_AB089661_reps
New.ReferenceOTU523	23	0	0	0	0	23	Ascomycota	k__Fungi;p__Ascomycota;c__Eurotiomycetes;o__Chaetothyriales;f__unidentified;g__unidentified;s__Chaetothyriales sp	5e-21	SH011934.07FU_AM999747_reps
New.ReferenceOTU550	23	0	0	0	0	23	Ascomycota	k__Fungi;p__Ascomycota;c__Leotiomycetes;o__Incertae sedis;f__Incertae sedis;g__Meliniomyces;s__Meliniomyces variabilis	5e-55	SH004575.07FU_AY762619_refs
New.ReferenceOTU783	23	0	0	0	0	23	Ascomycota	k__Fungi;p__Ascomycota;c__Eurotiomycetes;o__Chaetothyriales;f__Herpotrichiellaceae;g__unidentified;s__Herpotrichiellaceae sp	4e-22	SH020779.07FU_KJ612089_reps
SH000498.07FU_KC748491_reps	0	23	0	0	0	23	Ascomycota	k__Fungi;p__Ascomycota;c__Leotiomycetes;o__Helotiales;f__Sclerotiniaceae;g__Sclerotinia;s__Sclerotinia sclerotiorum	9e-66	SH000498.07FU_KC748491_reps
SH016633.07FU_JX000110_refs	3	8	0	0	12	23	Ascomycota	k__Fungi;p__Ascomycota;c__Lichinomycetes;o__Lichinales;f__Lichinaceae;g__Phylliscum;s__Phylliscum demangeonii	6e-70	SH016633.07FU_JX000110_refs
SH019141.07FU_FR667221_refs	3	2	0	0	18	23	Ascomycota	k__Fungi;p__Ascomycota;c__Incertae sedis;o__Incertae sedis;f__Incertae sedis;g__Chalara;s__Chalara hyalocuspica	2e-63	SH019141.07FU_FR667221_refs
SH028051.07FU_KF730800_reps	18	2	3	0	0	23	Ascomycota	k__Fungi;p__Ascomycota;c__unidentified;o__unidentified;f__unidentified;g__unidentified;s__Ascomycota sp	7e-51	SH028051.07FU_KF730800_reps
New.ReferenceOTU380	22	0	0	0	0	22	Ascomycota	k__Fungi;p__Ascomycota;c__unidentified;o__unidentified;f__unidentified;g__unidentified;s__uncultured sordariomyceta	3e-53	SH002108.07FU_HQ211705_refs
SH018163.07FU_HQ212338_reps	22	0	0	0	0	22	Ascomycota	k__Fungi;p__Ascomycota;c__Leotiomycetes;o__unidentified;f__unidentified;g__unidentified;s__Leotiomycetes sp	2e-60	SH018164.07FU_KC966313_reps
SH019975.07FU_JN889808_refs	0	15	7	0	0	22	Ascomycota	k__Fungi;p__Ascomycota;c__Archaeorhizomycetes;o__Archaeorhizomycetales;f__Archaeorhizomycetaceae;g__Archaeorhizomyces;s__Archaeorhizomyces sp	3e-43	SH019975.07FU_JN889808_refs
SH026638.07FU_AY843201_reps	5	1	0	0	16	22	Ascomycota	k__Fungi;p__Ascomycota;c__Eurotiomycetes;o__Chaetothyriales;f__Herpotrichiellaceae;g__Cladophialophora;s__Cladophialophora sp	9e-66	SH026638.07FU_AY843201_reps
New.CleanUp.ReferenceOTU21	21	0	0	0	0	21	Ascomycota	k__Fungi;p__Ascomycota;c__Dothideomycetes;o__Pleosporales;f__unidentified;g__unidentified;s__Pleosporales sp	1e-43	SH016206.07FU_KF617529_reps
New.CleanUp.ReferenceOTU5	21	0	0	0	0	21	Ascomycota	k__Fungi;p__Ascomycota;c__Sordariomycetes;o__Coniochaetales;f__Coniochaetaceae;g__unidentified;s__Coniochaetaceae sp	9e-38	SH025719.07FU_HQ611279_reps
New.ReferenceOTU529	21	0	0	0	0	21	Ascomycota	k__Fungi;p__Ascomycota;c__Leotiomycetes;o__Helotiales;f__unidentified;g__unidentified;s__Helotiales sp	2e-30	SH028054.07FU_EU726288_reps
New.ReferenceOTU581	0	21	0	0	0	21	Ascomycota	k__Fungi;p__Ascomycota;c__unidentified;o__unidentified;f__unidentified;g__unidentified;s__Ascomycota sp	8e-57	SH022608.07FU_KF800343_reps
SH016191.07FU_DQ420826_reps	4	1	6	10	0	21	Ascomycota	k__Fungi;p__Ascomycota;c__unidentified;o__unidentified;f__unidentified;g__unidentified;s__Ascomycota sp	1e-80	SH016191.07FU_DQ420826_reps
SH022272.07FU_HM239866_reps	0	4	7	3	7	21	Ascomycota	k__Fungi;p__Ascomycota;c__Eurotiomycetes;o__Eurotiales;f__Trichocomaceae;g__Penicillium;s__Penicillium coralligerum	1e-68	SH022270.07FU_JN617667_refs
SH024767.07FU_KF617890_reps	0	1	20	0	0	21	Ascomycota	k__Fungi;p__Ascomycota;c__Pezizomycetes;o__Pezizales;f__unidentified;g__unidentified;s__Pezizales sp	2e-88	SH024767.07FU_KF617890_reps
SH029147.07FU_KC965644_reps	17	0	4	0	0	21	Ascomycota	k__Fungi;p__Ascomycota;c__Sordariomycetes;o__Sordariales;f__Chaetomiaceae;g__Chaetomium;s__Chaetomium sp	4e-77	SH029147.07FU_KC965644_reps
New.CleanUp.ReferenceOTU2	20	0	0	0	0	20	Ascomycota	k__Fungi;p__Ascomycota;c__Leotiomycetes;o__Helotiales;f__Hyaloscyphaceae;g__unidentified;s__Hyaloscyphaceae sp	7e-51	SH013272.07FU_JF449506_reps
New.ReferenceOTU419	0	13	6	1	0	20	Ascomycota	k__Fungi;p__Ascomycota;c__Leotiomycetes;o__Helotiales;f__unidentified;g__unidentified;s__Helotiales sp	2e-57	SH027372.07FU_HF947877_reps
New.ReferenceOTU449	4	0	0	0	16	20	Ascomycota	k__Fungi;p__Ascomycota;c__Leotiomycetes;o__Helotiales;f__Dermateaceae;g__Pezicula;s__Pezicula alnicola	5e-18	SH013273.07FU_AF141168_refs
New.ReferenceOTU627	0	0	0	16	4	20	Ascomycota	k__Fungi;p__Ascomycota;c__Eurotiomycetes;o__Chaetothyriales;f__Herpotrichiellaceae;g__unidentified;s__Herpotrichiellaceae sp	6e-61	SH029986.07FU_FJ475797_reps
New.ReferenceOTU815	5	15	0	0	0	20	Ascomycota	k__Fungi;p__Ascomycota;c__Leotiomycetes;o__Helotiales;f__Incertae sedis;g__Tetracladium;s__Tetracladium sp	2e-54	SH025281.07FU_JF432966_reps
SH002405.07FU_FJ860782_refs	2	9	5	1	3	20	Ascomycota	k__Fungi;p__Ascomycota;c__Sordariomycetes;o__Hypocreales;f__Hypocreaceae;g__Hypocrea;s__Hypocrea moravica	1e-58	SH002405.07FU_FJ860782_refs
SH005496.07FU_AF033406_refs	16	3	0	1	0	20	Ascomycota	k__Fungi;p__Ascomycota;c__Eurotiomycetes;o__Eurotiales;f__Trichocomaceae;g__Penicillium;s__Penicillium spinulosum	8e-88	SH022269.07FU_AY373933_refs
SH013922.07FU_AB625592_refs	2	13	0	0	5	20	Ascomycota	k__Fungi;p__Ascomycota;c__Sordariomycetes;o__Sordariales;f__Chaetomiaceae;g__Humicola;s__Humicola nigrescens	6e-76	SH013922.07FU_AB625592_refs
SH018403.07FU_AM999554_reps	0	17	0	0	3	20	Ascomycota	k__Fungi;p__Ascomycota;c__Leotiomycetes;o__Helotiales;f__unidentified;g__unidentified;s__Helotiales sp	3e-65	SH018403.07FU_AM999554_reps
SH031175.07FU_KF617720_reps	0	0	6	14	0	20	Ascomycota	k__Fungi;p__Ascomycota;c__Saccharomycetes;o__Saccharomycetales;f__unidentified;g__unidentified;s__Saccharomycetales sp	1e-89	SH031175.07FU_KF617720_reps
New.ReferenceOTU241	0	0	0	15	4	19	Ascomycota	k__Fungi;p__Ascomycota;c__Leotiomycetes;o__Incertae sedis;f__Incertae sedis;g__Leohumicola;s__Leohumicola verrucosa	5e-55	SH018364.07FU_AY706320_refs
SH011088.07FU_HG008762_reps	0	10	8	0	1	19	Ascomycota	k__Fungi;p__Ascomycota;c__Sordariomycetes;o__unidentified;f__unidentified;g__unidentified;s__Sordariomycetes sp	8e-63	SH011088.07FU_HG008762_reps
SH012076.07FU_GU817157_reps	16	0	0	1	2	19	Ascomycota	k__Fungi;p__Ascomycota;c__Sordariomycetes;o__Hypocreales;f__unidentified;g__unidentified;s__Hypocreales sp	8e-82	SH012076.07FU_GU817157_reps
SH012655.07FU_KJ508258_reps	3	7	0	0	9	19	Ascomycota	k__Fungi;p__Ascomycota;c__Sordariomycetes;o__Sordariales;f__Lasiosphaeriaceae;g__Apodus;s__Apodus sp	4e-71	SH012655.07FU_KJ508258_reps
SH016521.07FU_UDB020804_reps	19	0	0	0	0	19	Ascomycota	k__Fungi;p__Ascomycota;c__Leotiomycetes;o__unidentified;f__unidentified;g__unidentified;s__Leotiomycetes sp	4e-77	SH016521.07FU_UDB020804_reps
SH021616.07FU_JQ758738_reps	0	17	0	0	2	19	Ascomycota	k__Fungi;p__Ascomycota;c__Pezizomycetes;o__Pezizales;f__Pyronemataceae;g__Trichophaea;s__Trichophaea sp	3e-87	SH021616.07FU_JQ758738_reps
SH022270.07FU_JN617667_refs	0	1	0	7	11	19	Ascomycota	k__Fungi;p__Ascomycota;c__Eurotiomycetes;o__Eurotiales;f__Trichocomaceae;g__Penicillium;s__Penicillium coralligerum	6e-61	SH022270.07FU_JN617667_refs
SH030594.07FU_FR667224_refs	1	1	1	0	16	19	Ascomycota	k__Fungi;p__Ascomycota;c__Incertae sedis;o__Incertae sedis;f__Incertae sedis;g__Chalara;s__Chalara pseudoaffinis	2e-72	SH030594.07FU_FR667224_refs
New.CleanUp.ReferenceOTU4	18	0	0	0	0	18	Ascomycota	k__Fungi;p__Ascomycota;c__Leotiomycetes;o__Helotiales;f__Dermateaceae;g__unidentified;s__Dermateaceae sp GF8V1f	8e-26	SH018367.07FU_FN678830_refs
New.ReferenceOTU446	0	0	0	0	18	18	Ascomycota	k__Fungi;p__Ascomycota;c__Leotiomycetes;o__Helotiales;f__unidentified;g__unidentified;s__Helotiales sp	3e-16	SH008241.07FU_AB520283_reps
New.ReferenceOTU639	16	0	0	0	2	18	Ascomycota	k__Fungi;p__Ascomycota;c__Incertae sedis;o__Incertae sedis;f__Incertae sedis;g__Chalara;s__Chalara sp	3e-50	SH019143.07FU_JF300415_reps
SH016129.07FU_UDB020656_reps	18	0	0	0	0	18	Ascomycota	k__Fungi;p__Ascomycota;c__Sordariomycetes;o__Chaetosphaeriales;f__Chaetosphaeriaceae;g__Chaetosphaeria;s__Chaetosphaeria sp	3e-78	SH016129.07FU_UDB020656_reps
SH020974.07FU_AF033420_refs	0	16	0	0	2	18	Ascomycota	k__Fungi;p__Ascomycota;c__Eurotiomycetes;o__Eurotiales;f__Trichocomaceae;g__Penicillium;s__Penicillium christenseniae	4e-77	SH013505.07FU_JN617674_refs
SH021543.07FU_HM589418_reps	18	0	0	0	0	18	Ascomycota	k__Fungi;p__Ascomycota;c__Dothideomycetes;o__Pleosporales;f__unidentified;g__unidentified;s__Pleosporales sp	5e-86	SH021543.07FU_HM589418_reps
SH025971.07FU_FJ756729_reps	0	18	0	0	0	18	Ascomycota	k__Fungi;p__Ascomycota;c__Lecanoromycetes;o__Lecanorales;f__Cladoniaceae;g__Cladonia;s__Cladonia pocillum	4e-71	SH025971.07FU_FJ756729_reps
New.ReferenceOTU185	4	0	0	3	10	17	Ascomycota	k__Fungi;p__Ascomycota;c__Leotiomycetes;o__Helotiales;f__Helotiaceae;g__unidentified;s__Helotiaceae sp	1e-55	SH000129.07FU_EF433979_reps
New.ReferenceOTU188	3	4	0	5	5	17	Ascomycota	k__Fungi;p__Ascomycota;c__Leotiomycetes;o__Helotiales;f__Vibrisseaceae;g__Phialocephala;s__Phialocephala fortinii	6e-61	SH020813.07FU_AY033087_refs
New.ReferenceOTU345	7	0	0	0	10	17	Ascomycota	k__Fungi;p__Ascomycota;c__Leotiomycetes;o__unidentified;f__unidentified;g__unidentified;s__Leotiomycetes sp	3e-53	SH024215.07FU_HQ445518_reps
New.ReferenceOTU365	17	0	0	0	0	17	Ascomycota	k__Fungi;p__Ascomycota;c__Saccharomycetes;o__Saccharomycetales;f__unidentified;g__unidentified;s__Saccharomycetales sp	9e-28	SH004398.07FU_KF617559_reps
New.ReferenceOTU648	17	0	0	0	0	17	Ascomycota	k__Fungi;p__Ascomycota;c__Eurotiomycetes;o__Chaetothyriales;f__Herpotrichiellaceae;g__Cladophialophora;s__Cladophialophora sp	6e-64	SH012568.07FU_FJ475736_reps
New.ReferenceOTU725	17	0	0	0	0	17	Ascomycota	k__Fungi;p__Ascomycota;c__Dothideomycetes;o__Pleosporales;f__Pleosporaceae;g__Stemphylium;s__Stemphylium sp 1662	2e-48	SH029193.07FU_EU339369_reps
New.ReferenceOTU805	1	6	0	2	8	17	Ascomycota	k__Fungi;p__Ascomycota;c__Dothideomycetes;o__Venturiales;f__Venturiaceae;g__Venturia;s__Venturia atriseda	1e-52	SH031236.07FU_EU035449_reps
SH012242.07FU_KF823607_reps	0	1	1	8	7	17	Ascomycota	k__Fungi;p__Ascomycota;c__Leotiomycetes;o__Helotiales;f__unidentified;g__unidentified;s__Helotiales sp	3e-62	SH012242.07FU_KF823607_reps
SH013784.07FU_GU083032_reps	0	11	5	0	1	17	Ascomycota	k__Fungi;p__Ascomycota;c__Sordariomycetes;o__Xylariales;f__unidentified;g__unidentified;s__Xylariales sp	2e-63	SH013784.07FU_GU083032_reps
SH014612.07FU_AF050259_refs	0	17	0	0	0	17	Ascomycota	k__Fungi;p__Ascomycota;c__Eurotiomycetes;o__Chaetothyriales;f__Herpotrichiellaceae;g__Capronia;s__Capronia semi-immersa	6e-76	SH014612.07FU_AF050259_refs
SH018390.07FU_AM999683_refs	17	0	0	0	0	17	Ascomycota	k__Fungi;p__Ascomycota;c__Leotiomycetes;o__Helotiales;f__Hyaloscyphaceae;g__Cistella;s__Cistella sp	1e-67	SH018390.07FU_AM999683_refs
SH019506.07FU_JX243960_reps	17	0	0	0	0	17	Ascomycota	k__Fungi;p__Ascomycota;c__Leotiomycetes;o__Helotiales;f__Incertae sedis;g__Cadophora;s__Cadophora sp 29d	5e-58	SH019506.07FU_JX243960_reps
SH020566.07FU_EF635733_reps	0	17	0	0	0	17	Ascomycota	k__Fungi;p__Ascomycota;c__Eurotiomycetes;o__Chaetothyriales;f__Herpotrichiellaceae;g__Exophiala;s__Exophiala sp	2e-67	SH015496.07FU_KJ650598_reps
New.ReferenceOTU284	0	16	0	0	0	16	Ascomycota	k__Fungi;p__Ascomycota;c__Leotiomycetes;o__unidentified;f__unidentified;g__unidentified;s__Leotiomycetes sp	1e-43	SH004580.07FU_JQ346979_reps
New.ReferenceOTU308	16	0	0	0	0	16	Ascomycota	k__Fungi;p__Ascomycota;c__Dothideomycetes;o__Dothideales;f__Planistromellaceae;g__Kellermania;s__Kellermania yuccifoliorum	5e-18	SH020592.07FU_JX444867_refs
New.ReferenceOTU415	1	13	0	0	2	16	Ascomycota	k__Fungi;p__Ascomycota;c__Leotiomycetes;o__Helotiales;f__Incertae sedis;g__Tetracladium;s__Tetracladium sp	1e-49	SH025281.07FU_JF432966_reps
New.ReferenceOTU588	0	16	0	0	0	16	Ascomycota	k__Fungi;p__Ascomycota;c__Sordariomycetes;o__Sordariales;f__Lasiosphaeriaceae;g__Apodospora;s__Apodospora sp	3e-56	SH031847.07FU_KJ508301_reps
New.ReferenceOTU617	0	16	0	0	0	16	Ascomycota	k__Fungi;p__Ascomycota;c__unidentified;o__unidentified;f__unidentified;g__unidentified;s__Ascomycota sp	1e-49	SH028598.07FU_JQ857040_reps
New.ReferenceOTU625	0	0	0	16	0	16	Ascomycota	k__Fungi;p__Ascomycota;c__Leotiomycetes;o__Helotiales;f__unidentified;g__unidentified;s__Helotiales sp	4e-46	SH019736.07FU_AB089661_reps
New.ReferenceOTU742	0	16	0	0	0	16	Ascomycota	k__Fungi;p__Ascomycota;c__Dothideomycetes;o__Venturiales;f__Venturiaceae;g__Venturia;s__Venturia atriseda	8e-54	SH031236.07FU_EU035449_reps
SH006550.07FU_JF449460_reps	0	16	0	0	0	16	Ascomycota	k__Fungi;p__Ascomycota;c__unidentified;o__unidentified;f__unidentified;g__unidentified;s__Ascomycota sp	3e-78	SH006550.07FU_JF449460_reps
SH006614.07FU_FJ475668_reps	0	14	0	0	2	16	Ascomycota	k__Fungi;p__Ascomycota;c__Dothideomycetes;o__Pleosporales;f__Sporormiaceae;g__Sporormiella;s__Sporormiella sp	3e-84	SH006614.07FU_FJ475668_reps
SH006757.07FU_JN120378_refs	6	5	0	3	2	16	Ascomycota	k__Fungi;p__Ascomycota;c__unidentified;o__unidentified;f__unidentified;g__unidentified;s__Ascomycota sp	6e-70	SH013875.07FU_KC456782_reps
SH010360.07FU_AY542871_refs	16	0	0	0	0	16	Ascomycota	k__Fungi;p__Ascomycota;c__Saccharomycetes;o__Saccharomycetales;f__Incertae sedis;g__Cida;s__Cida zeylanoides	4e-96	SH010360.07FU_AY542871_refs
SH015489.07FU_HQ445477_reps	5	11	0	0	0	16	Ascomycota	k__Fungi;p__Ascomycota;c__Eurotiomycetes;o__Chaetothyriales;f__Herpotrichiellaceae;g__Exophiala;s__Exophiala sp	1e-90	SH015489.07FU_HQ445477_reps
SH016731.07FU_KJ407018_reps	0	8	0	0	8	16	Ascomycota	k__Fungi;p__Ascomycota;c__Eurotiomycetes;o__Eurotiales;f__Trichocomaceae;g__Penicillium;s__Penicillium bialowiezense	1e-80	SH016729.07FU_EU587315_refs
SH031242.07FU_AY671907_reps	6	3	0	0	7	16	Ascomycota	k__Fungi;p__Ascomycota;c__Dothideomycetes;o__Venturiales;f__Venturiaceae;g__unidentified;s__Venturiaceae sp	3e-59	SH031231.07FU_EU035435_reps
New.CleanUp.ReferenceOTU0	15	0	0	0	0	15	Ascomycota	k__Fungi;p__Ascomycota;c__Lecanoromycetes;o__Ostropales;f__Stictidaceae;g__Cryptodiscus;s__Cryptodiscus sp	1e-43	SH025033.07FU_AJ877197_reps
New.CleanUp.ReferenceOTU31	0	0	0	10	5	15	Ascomycota	k__Fungi;p__Ascomycota;c__Leotiomycetes;o__unidentified;f__unidentified;g__unidentified;s__Leotiomycetes sp	1e-49	SH004600.07FU_GQ996156_reps
New.ReferenceOTU554	15	0	0	0	0	15	Ascomycota	k__Fungi;p__Ascomycota;c__Leotiomycetes;o__Helotiales;f__unidentified;g__unidentified;s__Helotiales sp	7e-51	SH021337.07FU_JX456645_reps
New.ReferenceOTU672	0	7	0	0	8	15	Ascomycota	k__Fungi;p__Ascomycota;c__Eurotiomycetes;o__Chaetothyriales;f__Herpotrichiellaceae;g__unidentified;s__Herpotrichiellaceae sp	5e-34	SH013124.07FU_KF385366_reps
SH000077.07FU_JN889726_refs	0	7	8	0	0	15	Ascomycota	k__Fungi;p__Ascomycota;c__Leotiomycetes;o__Helotiales;f__unidentified;g__unidentified;s__Helotiales sp	2e-73	SH000077.07FU_JN889726_refs
SH011935.07FU_HQ260228_reps	15	0	0	0	0	15	Ascomycota	k__Fungi;p__Ascomycota;c__Eurotiomycetes;o__Chaetothyriales;f__Herpotrichiellaceae;g__unidentified;s__Herpotrichiellaceae sp	3e-72	SH011935.07FU_HQ260228_reps
SH015804.07FU_FJ708609_reps	15	0	0	0	0	15	Ascomycota	k__Fungi;p__Ascomycota;c__unidentified;o__unidentified;f__unidentified;g__unidentified;s__Ascomycota sp	6e-76	SH015804.07FU_FJ708609_reps
SH021773.07FU_AM921728_reps	3	0	0	0	12	15	Ascomycota	k__Fungi;p__Ascomycota;c__Dothideomycetes;o__Dothideales;f__Dothioraceae;g__unidentified;s__Dothioraceae sp	1e-83	SH021773.07FU_AM921728_reps
New.ReferenceOTU373	14	0	0	0	0	14	Ascomycota	k__Fungi;p__Ascomycota;c__Sordariomycetes;o__Hypocreales;f__unidentified;g__unidentified;s__Hypocreales sp	1e-31	SH019684.07FU_GU083070_reps
New.ReferenceOTU492	0	0	0	2	12	14	Ascomycota	k__Fungi;p__Ascomycota;c__Leotiomycetes;o__Helotiales;f__Hyaloscyphaceae;g__Pseudaegerita;s__Pseudaegerita sp	5e-18	SH004598.07FU_KF823601_reps
New.ReferenceOTU544	13	0	0	0	1	14	Ascomycota	k__Fungi;p__Ascomycota;c__Pezizomycetes;o__Pezizales;f__Sarcosomataceae;g__Plectania;s__Plectania zugazae	7e-67	SH006095.07FU_JX669817_refs
New.ReferenceOTU629	0	0	0	14	0	14	Ascomycota	k__Fungi;p__Ascomycota;c__Geoglossomycetes;o__Geoglossales;f__Geoglossaceae;g__Sarcoleotia;s__Sarcoleotia globosa	8e-42	SH025746.07FU_AY789410_reps
SH017397.07FU_EF373561_reps	0	0	0	0	14	14	Ascomycota	k__Fungi;p__Ascomycota;c__Lecanoromycetes;o__unidentified;f__unidentified;g__unidentified;s__Lecanoromycetes sp	2e-75	SH017397.07FU_EF373561_reps
SH018196.07FU_AF454082_refs	6	0	0	1	7	14	Ascomycota	k__Fungi;p__Ascomycota;c__Eurotiomycetes;o__Eurotiales;f__Trichocomaceae;g__Penicillium;s__Penicillium penicillioides	2e-79	SH018196.07FU_AF454082_refs
SH020447.07FU_JN704812_reps	0	0	14	0	0	14	Ascomycota	k__Fungi;p__Ascomycota;c__Pezizomycetes;o__Pezizales;f__Incertae sedis;g__Pulvinula;s__Pulvinula sp	8e-57	SH020447.07FU_JN704812_reps
SH024341.07FU_FJ756751_reps	0	13	0	0	1	14	Ascomycota	k__Fungi;p__Ascomycota;c__Lecanoromycetes;o__Lecanorales;f__Cladoniaceae;g__Cladonia;s__Cladonia pyxidata	1e-83	SH024341.07FU_FJ756751_reps
SH026639.07FU_JF749178_reps	0	13	0	0	1	14	Ascomycota	k__Fungi;p__Ascomycota;c__Eurotiomycetes;o__Chaetothyriales;f__Herpotrichiellaceae;g__Cladophialophora;s__Cladophialophora sp	2e-67	SH026639.07FU_JF749178_reps
New.ReferenceOTU398	0	13	0	0	0	13	Ascomycota	k__Fungi;p__Ascomycota;c__Lecanoromycetes;o__Pertusariales;f__Megasporaceae;g__Aspicilia;s__Aspicilia sp Nordin 6003	2e-08	SH011341.07FU_EU057931_reps
New.ReferenceOTU459	0	0	0	0	13	13	Ascomycota	k__Fungi;p__Ascomycota;c__Leotiomycetes;o__Helotiales;f__unidentified;g__unidentified;s__Helotiales sp	1e-55	SH013269.07FU_AY699656_refs
New.ReferenceOTU597	0	12	1	0	0	13	Ascomycota	k__Fungi;p__Ascomycota;c__Sordariomycetes;o__unidentified;f__unidentified;g__unidentified;s__Sordariomycetes sp	1e-49	SH000350.07FU_FJ237226_reps
New.ReferenceOTU662	7	0	0	0	6	13	Ascomycota	k__Fungi;p__Ascomycota;c__Sordariomycetes;o__Hypocreales;f__Nectriaceae;g__Fusidium;s__Fusidium sp CC 06_36	1e-36	SH000090.07FU_KF359560_reps
New.ReferenceOTU811	0	0	3	0	10	13	Ascomycota	k__Fungi;p__Ascomycota;c__Pezizomycetes;o__Pezizales;f__Pyronemataceae;g__Wilcoxina;s__Wilcoxina rehmii	1e-52	SH025757.07FU_AJ893249_refs
New.ReferenceOTU828	12	1	0	0	0	13	Ascomycota	k__Fungi;p__Ascomycota;c__Eurotiomycetes;o__Chaetothyriales;f__Herpotrichiellaceae;g__Cladophialophora;s__Cladophialophora sp	7e-54	SH026655.07FU_KC007308_reps
SH013873.07FU_KC456753_reps	1	0	0	8	4	13	Ascomycota	k__Fungi;p__Ascomycota;c__unidentified;o__unidentified;f__unidentified;g__unidentified;s__Ascomycota sp	8e-57	SH013873.07FU_KC456753_reps
SH017498.07FU_GU083158_reps	0	13	0	0	0	13	Ascomycota	k__Fungi;p__Ascomycota;c__Dothideomycetes;o__Pleosporales;f__unidentified;g__unidentified;s__Pleosporales sp	2e-76	SH017498.07FU_GU083158_reps
SH018410.07FU_KF618052_reps	13	0	0	0	0	13	Ascomycota	k__Fungi;p__Ascomycota;c__unidentified;o__unidentified;f__unidentified;g__unidentified;s__Ascomycota sp	8e-63	SH018365.07FU_HQ212340_reps
SH018432.07FU_KC916711_reps	2	0	0	2	9	13	Ascomycota	k__Fungi;p__Ascomycota;c__Leotiomycetes;o__Helotiales;f__Sclerotiniaceae;g__Mycopappus;s__Mycopappus sp	2e-75	SH018432.07FU_KC916711_reps
SH018442.07FU_KF617621_reps	12	0	0	0	1	13	Ascomycota	k__Fungi;p__Ascomycota;c__Leotiomycetes;o__Helotiales;f__Helotiaceae;g__unidentified;s__Helotiaceae sp	4e-77	SH018442.07FU_KF617621_reps
SH021118.07FU_EF619702_reps	3	7	1	0	2	13	Ascomycota	k__Fungi;p__Ascomycota;c__Sordariomycetes;o__unidentified;f__unidentified;g__unidentified;s__Sordariomycetes sp	1e-89	SH021118.07FU_EF619702_reps
SH022164.07FU_FJ553168_reps	9	1	0	3	0	13	Ascomycota	k__Fungi;p__Ascomycota;c__Dothideomycetes;o__unidentified;f__unidentified;g__unidentified;s__Dothideomycetes sp	3e-78	SH022164.07FU_FJ553168_reps
SH023847.07FU_AY590792_reps	0	0	0	5	8	13	Ascomycota	k__Fungi;p__Ascomycota;c__Lecanoromycetes;o__Agyriales;f__Trapeliaceae;g__Sarea;s__Sarea resinae	2e-76	SH023847.07FU_AY590792_reps
New.CleanUp.ReferenceOTU16	0	0	0	0	12	12	Ascomycota	k__Fungi;p__Ascomycota;c__Incertae sedis;o__Incertae sedis;f__Incertae sedis;g__Chalara;s__Chalara piceae-abietis	2e-45	SH019136.07FU_FR667231_refs
New.CleanUp.ReferenceOTU192	0	6	6	0	0	12	Ascomycota	k__Fungi;p__Ascomycota;c__Eurotiomycetes;o__Chaetothyriales;f__Herpotrichiellaceae;g__Cladophialophora;s__Cladophialophora saturnica	8e-42	SH009586.07FU_EU103984_refs
New.CleanUp.ReferenceOTU29	0	0	0	4	8	12	Ascomycota	k__Fungi;p__Ascomycota;c__Leotiomycetes;o__Incertae sedis;f__Incertae sedis;g__Collophora;s__Collophora sp	5e-52	SH016516.07FU_AM981210_reps
New.CleanUp.ReferenceOTU40	4	2	0	1	5	12	Ascomycota	k__Fungi;p__Ascomycota;c__Eurotiomycetes;o__Chaetothyriales;f__Herpotrichiellaceae;g__Capronia;s__Capronia sp 94006a	5e-55	SH022457.07FU_EU139148_reps
New.CleanUp.ReferenceOTU425	6	4	2	0	0	12	Ascomycota	k__Fungi;p__Ascomycota;c__Leotiomycetes;o__Helotiales;f__unidentified;g__unidentified;s__Helotiales sp	2e-45	SH032310.07FU_JX852366_reps
New.CleanUp.ReferenceOTU456	12	0	0	0	0	12	Ascomycota	k__Fungi;p__Ascomycota;c__Eurotiomycetes;o__Chaetothyriales;f__Herpotrichiellaceae;g__Cladophialophora;s__Cladophialophora sp 97004a	2e-51	SH012575.07FU_EU139143_reps
New.CleanUp.ReferenceOTU67	0	3	0	1	8	12	Ascomycota	k__Fungi;p__Ascomycota;c__Leotiomycetes;o__Helotiales;f__Helotiaceae;g__unidentified;s__Helotiaceae sp	1e-52	SH000129.07FU_EF433979_reps
New.CleanUp.ReferenceOTU70	0	12	0	0	0	12	Ascomycota	k__Fungi;p__Ascomycota;c__Leotiomycetes;o__Helotiales;f__unidentified;g__unidentified;s__Helotiales sp	2e-45	SH031050.07FU_AY969585_reps
New.CleanUp.ReferenceOTU74	12	0	0	0	0	12	Ascomycota	k__Fungi;p__Ascomycota;c__Sordariomycetes;o__Diaporthales;f__Schizoparmaceae;g__Pilidiella;s__Pilidiella eucalyptorum	7e-11	SH010752.07FU_FJ624259_reps
New.ReferenceOTU273	0	11	1	0	0	12	Ascomycota	k__Fungi;p__Ascomycota;c__Dothideomycetes;o__Venturiales;f__Venturiaceae;g__Fusicladium;s__Fusicladium convolvularum	7e-45	SH031242.07FU_AY671907_reps
New.ReferenceOTU450	10	0	0	1	1	12	Ascomycota	k__Fungi;p__Ascomycota;c__Leotiomycetes;o__Incertae sedis;f__Incertae sedis;g__Collophora;s__Collophora sp	3e-50	SH018406.07FU_UDB020633_reps
New.ReferenceOTU762	0	12	0	0	0	12	Ascomycota	k__Fungi;p__Ascomycota;c__Leotiomycetes;o__Helotiales;f__Hyaloscyphaceae;g__Pseudaegerita;s__Pseudaegerita sp	3e-16	SH004599.07FU_EF029224_reps
SH000517.07FU_KC152111_reps	0	0	0	0	12	12	Ascomycota	k__Fungi;p__Ascomycota;c__unidentified;o__unidentified;f__unidentified;g__unidentified;s__Ascomycota sp	4e-77	SH000517.07FU_KC152111_reps
SH010234.07FU_AY465510_reps	12	0	0	0	0	12	Ascomycota	k__Fungi;p__Ascomycota;c__Pezizomycetes;o__Pezizales;f__unidentified;g__unidentified;s__Pezizales sp	5e-83	SH010234.07FU_AY465510_reps
SH023256.07FU_AM084455_reps	1	11	0	0	0	12	Ascomycota	k__Fungi;p__Ascomycota;c__Dothideomycetes;o__Pleosporales;f__Phaeosphaeriaceae;g__Phaeosphaeria;s__Phaeosphaeria sp	3e-81	SH023256.07FU_AM084455_reps
SH025720.07FU_FJ554419_reps	1	2	1	7	1	12	Ascomycota	k__Fungi;p__Ascomycota;c__Leotiomycetes;o__Helotiales;f__Dermateaceae;g__Cryptosporiopsis;s__Cryptosporiopsis sp	3e-78	SH025720.07FU_FJ554419_reps
SH028884.07FU_FJ171855_refs	0	0	0	1	11	12	Ascomycota	k__Fungi;p__Ascomycota;c__Neolectomycetes;o__Neolectales;f__Neolectaceae;g__Neolecta;s__Neolecta vitellina	1e-96	SH028884.07FU_FJ171855_refs
SH031050.07FU_AY969585_reps	0	12	0	0	0	12	Ascomycota	k__Fungi;p__Ascomycota;c__Leotiomycetes;o__Helotiales;f__unidentified;g__unidentified;s__Helotiales sp	2e-51	SH031050.07FU_AY969585_reps
SH031231.07FU_EU035435_reps	2	9	0	0	1	12	Ascomycota	k__Fungi;p__Ascomycota;c__Dothideomycetes;o__Venturiales;f__Venturiaceae;g__unidentified;s__Venturiaceae sp	2e-57	SH031231.07FU_EU035435_reps
New.CleanUp.ReferenceOTU23	0	0	0	0	11	11	Ascomycota	k__Fungi;p__Ascomycota;c__Leotiomycetes;o__Incertae sedis;f__Myxotrichaceae;g__Oidiodendron;s__Oidiodendron sp	3e-19	SH029366.07FU_AM234152_reps
New.CleanUp.ReferenceOTU404	11	0	0	0	0	11	Ascomycota	k__Fungi;p__Ascomycota;c__Eurotiomycetes;o__Chaetothyriales;f__unidentified;g__unidentified;s__Chaetothyriales sp	2e-45	SH012572.07FU_EF373581_reps
New.CleanUp.ReferenceOTU60	2	7	1	0	1	11	Ascomycota	k__Fungi;p__Ascomycota;c__Eurotiomycetes;o__Chaetothyriales;f__Herpotrichiellaceae;g__Exophiala;s__Exophiala sp	4e-28	SH004945.07FU_EF373558_reps
New.ReferenceOTU132	11	0	0	0	0	11	Ascomycota	k__Fungi;p__Ascomycota;c__unidentified;o__unidentified;f__unidentified;g__unidentified;s__uncultured sordariomyceta	3e-44	SH002108.07FU_HQ211705_refs
New.ReferenceOTU248	0	0	0	0	11	11	Ascomycota	k__Fungi;p__Ascomycota;c__Eurotiomycetes;o__Chaetothyriales;f__Herpotrichiellaceae;g__unidentified;s__Herpotrichiellaceae sp	6e-30	SH026651.07FU_JX042978_reps
New.ReferenceOTU527	10	0	0	1	0	11	Ascomycota	k__Fungi;p__Ascomycota;c__Dothideomycetes;o__Capnodiales;f__Mycosphaerellaceae;g__unidentified;s__Mycosphaerellaceae sp	4e-09	SH028947.07FU_DQ914725_reps
New.ReferenceOTU571	11	0	0	0	0	11	Ascomycota	k__Fungi;p__Ascomycota;c__Eurotiomycetes;o__Chaetothyriales;f__Herpotrichiellaceae;g__unidentified;s__Herpotrichiellaceae sp	1e-55	SH023293.07FU_KC966301_reps
New.ReferenceOTU694	1	4	0	0	6	11	Ascomycota	k__Fungi;p__Ascomycota;c__Eurotiomycetes;o__Chaetothyriales;f__Herpotrichiellaceae;g__Capronia;s__Capronia sp 94006a	1e-40	SH022457.07FU_EU139148_reps
SH000184.07FU_EF060306_reps	0	0	0	0	11	11	Ascomycota	k__Fungi;p__Ascomycota;c__unidentified;o__unidentified;f__unidentified;g__unidentified;s__Ascomycota sp	2e-64	SH000184.07FU_EF060306_reps
SH012575.07FU_EU139143_reps	11	0	0	0	0	11	Ascomycota	k__Fungi;p__Ascomycota;c__Eurotiomycetes;o__Chaetothyriales;f__Herpotrichiellaceae;g__Cladophialophora;s__Cladophialophora sp 97004a	6e-61	SH012575.07FU_EU139143_reps
SH019134.07FU_JN889765_reps	6	0	0	5	0	11	Ascomycota	k__Fungi;p__Ascomycota;c__Leotiomycetes;o__Helotiales;f__unidentified;g__unidentified;s__Helotiales sp	7e-79	SH019134.07FU_JN889765_reps
SH031205.07FU_HE603986_refs	2	0	0	4	5	11	Ascomycota	k__Fungi;p__Ascomycota;c__Leotiomycetes;o__Helotiales;f__Incertae sedis;g__Infundichalara;s__Infundichalara minuta	2e-73	SH031205.07FU_HE603986_refs
SH033809.07FU_JN859269_reps	11	0	0	0	0	11	Ascomycota	k__Fungi;p__Ascomycota;c__Leotiomycetes;o__Helotiales;f__Incertae sedis;g__Xenopolyscytalum;s__Xenopolyscytalum sp	7e-70	SH019147.07FU_DQ093754_refs
New.CleanUp.ReferenceOTU110	0	3	5	1	1	10	Ascomycota	k__Fungi;p__Ascomycota;c__Pezizomycetes;o__Pezizales;f__Pyronemataceae;g__Pustularia;s__Pustularia sp	2e-60	SH032952.07FU_FJ210746_reps
New.CleanUp.ReferenceOTU14	10	0	0	0	0	10	Ascomycota	k__Fungi;p__Ascomycota;c__Leotiomycetes;o__Helotiales;f__unidentified;g__unidentified;s__Helotiales sp	7e-11	SH032309.07FU_FJ197892_reps
New.ReferenceOTU215	2	0	0	0	8	10	Ascomycota	k__Fungi;p__Ascomycota;c__Eurotiomycetes;o__Chaetothyriales;f__Herpotrichiellaceae;g__Cladophialophora;s__Cladophialophora sp	2e-51	SH026654.07FU_HM136648_reps
New.ReferenceOTU520	7	2	1	0	0	10	Ascomycota	k__Fungi;p__Ascomycota;c__Leotiomycetes;o__Helotiales;f__Incertae sedis;g__Cadophora;s__Cadophora finlica	2e-48	SH027361.07FU_AF486119_refs
New.ReferenceOTU795	8	0	0	0	2	10	Ascomycota	k__Fungi;p__Ascomycota;c__Leotiomycetes;o__Helotiales;f__Vibrisseaceae;g__Phialocephala;s__Phialocephala fortinii	1e-52	SH020813.07FU_AY033087_refs
SH004881.07FU_AY781219_reps	1	9	0	0	0	10	Ascomycota	k__Fungi;p__Ascomycota;c__Sordariomycetes;o__Chaetosphaeriales;f__Chaetosphaeriaceae;g__Chaetosphaeria;s__Chaetosphaeria sp olrim419	4e-77	SH004881.07FU_AY781219_reps
SH013478.07FU_KC514873_reps	4	0	1	5	0	10	Ascomycota	k__Fungi;p__Ascomycota;c__Leotiomycetes;o__Helotiales;f__Dermateaceae;g__Mollisia;s__Mollisia sp	3e-56	SH013478.07FU_KC514873_reps
SH014935.07FU_AY249072_refs	9	1	0	0	0	10	Ascomycota	k__Fungi;p__Ascomycota;c__Leotiomycetes;o__Helotiales;f__Incertae sedis;g__Cadophora;s__Cadophora melinii	2e-63	SH014935.07FU_AY249072_refs
SH024597.07FU_JX267044_refs	10	0	0	0	0	10	Ascomycota	k__Fungi;p__Ascomycota;c__Pezizomycetes;o__Pezizales;f__Tuberaceae;g__Tuber;s__Tuber wenchuanense	5e-102	SH024597.07FU_JX267044_refs
SH025719.07FU_HQ611279_reps	0	10	0	0	0	10	Ascomycota	k__Fungi;p__Ascomycota;c__Sordariomycetes;o__Coniochaetales;f__Coniochaetaceae;g__unidentified;s__Coniochaetaceae sp	4e-71	SH025719.07FU_HQ611279_reps
SH026922.07FU_KF618058_reps	10	0	0	0	0	10	Ascomycota	k__Fungi;p__Ascomycota;c__Pezizomycetes;o__Pezizales;f__Pyronemataceae;g__Geopora;s__Geopora sp	7e-76	SH026922.07FU_KF618058_reps
SH027319.07FU_FR682446_reps	0	10	0	0	0	10	Ascomycota	k__Fungi;p__Ascomycota;c__Dothideomycetes;o__Capnodiales;f__Incertae sedis;g__Friedmanniomyces;s__Friedmanniomyces sp	1e-80	SH027319.07FU_FR682446_reps
SH027887.07FU_HM030584_reps	9	0	0	0	1	10	Ascomycota	k__Fungi;p__Ascomycota;c__Lecanoromycetes;o__unidentified;f__unidentified;g__unidentified;s__Lecanoromycetes sp	9e-66	SH027887.07FU_HM030584_reps
SH028054.07FU_EU726288_reps	6	0	0	0	4	10	Ascomycota	k__Fungi;p__Ascomycota;c__Leotiomycetes;o__Helotiales;f__unidentified;g__unidentified;s__Helotiales sp	5e-80	SH028054.07FU_EU726288_reps
SH028377.07FU_UDB020471_reps	3	5	0	0	2	10	Ascomycota	k__Fungi;p__Ascomycota;c__unidentified;o__unidentified;f__unidentified;g__unidentified;s__Ascomycota sp	8e-85	SH028377.07FU_UDB020471_reps
SH028595.07FU_JX270429_reps	2	1	2	0	5	10	Ascomycota	k__Fungi;p__Ascomycota;c__unidentified;o__unidentified;f__unidentified;g__unidentified;s__Ascomycota sp	2e-67	SH028595.07FU_JX270429_reps
New.CleanUp.ReferenceOTU163	3	5	0	0	1	9	Ascomycota	k__Fungi;p__Ascomycota;c__Leotiomycetes;o__Helotiales;f__Helotiaceae;g__unidentified;s__Helotiaceae sp	3e-41	SH028601.07FU_KC966294_reps
New.CleanUp.ReferenceOTU529	9	0	0	0	0	9	Ascomycota	k__Fungi;p__Ascomycota;c__Leotiomycetes;o__Helotiales;f__unidentified;g__unidentified;s__Helotiales sp	3e-66	SH028799.07FU_GU174312_reps
New.ReferenceOTU614	0	9	0	0	0	9	Ascomycota	k__Fungi;p__Ascomycota;c__Dothideomycetes;o__Capnodiales;f__Mycosphaerellaceae;g__Septoria;s__Septoria sp	7e-11	SH005820.07FU_AJ608980_reps
New.ReferenceOTU618	0	8	1	0	0	9	Ascomycota	k__Fungi;p__Ascomycota;c__Leotiomycetes;o__Helotiales;f__Incertae sedis;g__Cadophora;s__Cadophora finlica	2e-48	SH027361.07FU_AF486119_refs
New.ReferenceOTU668	0	1	0	0	8	9	Ascomycota	k__Fungi;p__Ascomycota;c__Sordariomycetes;o__Hypocreales;f__unidentified;g__unidentified;s__Hypocreales sp	3e-50	SH021121.07FU_KF617636_reps
New.ReferenceOTU830	0	9	0	0	0	9	Ascomycota	k__Fungi;p__Ascomycota;c__Dothideomycetes;o__Pleosporales;f__Incertae sedis;g__Pyrenochaeta;s__Pyrenochaeta keratinophila	4e-31	SH006394.07FU_EU885415_refs
SH002430.07FU_HM466669_reps	0	7	0	1	1	9	Ascomycota	k__Fungi;p__Ascomycota;c__Sordariomycetes;o__Hypocreales;f__Hypocreaceae;g__Trichoderma;s__Trichoderma spirale	4e-62	SH010920.07FU_EU280068_refs
SH004582.07FU_HQ211764_reps	2	0	0	2	5	9	Ascomycota	k__Fungi;p__Ascomycota;c__Leotiomycetes;o__Helotiales;f__unidentified;g__unidentified;s__Helotiales sp	1e-61	SH004582.07FU_HQ211764_reps
SH005822.07FU_FN392311_reps	0	6	2	0	1	9	Ascomycota	k__Fungi;p__Ascomycota;c__Dothideomycetes;o__unidentified;f__unidentified;g__unidentified;s__Dothideomycetes sp	7e-79	SH005822.07FU_FN392311_reps
SH006605.07FU_GU909656_reps	9	0	0	0	0	9	Ascomycota	k__Fungi;p__Ascomycota;c__unidentified;o__unidentified;f__unidentified;g__unidentified;s__Ascomycota sp	7e-73	SH006605.07FU_GU909656_reps
SH012904.07FU_JF908544_refs	2	1	6	0	0	9	Ascomycota	k__Fungi;p__Ascomycota;c__Pezizomycetes;o__Pezizales;f__Pezizaceae;g__Peziza;s__Peziza badia	1e-68	SH012904.07FU_JF908544_refs
SH013280.07FU_HQ260062_reps	9	0	0	0	0	9	Ascomycota	k__Fungi;p__Ascomycota;c__unidentified;o__unidentified;f__unidentified;g__unidentified;s__Ascomycota sp	2e-66	SH013280.07FU_HQ260062_reps
SH015486.07FU_JF747124_reps	6	3	0	0	0	9	Ascomycota	k__Fungi;p__Ascomycota;c__Eurotiomycetes;o__Chaetothyriales;f__Herpotrichiellaceae;g__Exophiala;s__Exophiala opportunistica	3e-75	SH015486.07FU_JF747124_reps
SH016576.07FU_HE605213_reps	2	3	0	1	3	9	Ascomycota	k__Fungi;p__Ascomycota;c__Eurotiomycetes;o__Chaetothyriales;f__Herpotrichiellaceae;g__Exophiala;s__Exophiala moniliae	3e-56	SH016577.07FU_GU225948_refs
SH016729.07FU_EU587315_refs	0	8	0	0	1	9	Ascomycota	k__Fungi;p__Ascomycota;c__Eurotiomycetes;o__Eurotiales;f__Trichocomaceae;g__Penicillium;s__Penicillium bialowiezense	3e-87	SH016729.07FU_EU587315_refs
SH018032.07FU_EU754958_reps	0	9	0	0	0	9	Ascomycota	k__Fungi;p__Ascomycota;c__Sordariomycetes;o__Sordariales;f__Lasiosphaeriaceae;g__Podospora;s__Podospora sp	3e-53	SH018032.07FU_EU754958_reps
SH019505.07FU_GU559093_reps	9	0	0	0	0	9	Ascomycota	k__Fungi;p__Ascomycota;c__Leotiomycetes;o__Helotiales;f__unidentified;g__unidentified;s__Helotiales sp	5e-61	SH019505.07FU_GU559093_reps
SH019789.07FU_KF618060_reps	0	0	0	0	9	9	Ascomycota	k__Fungi;p__Ascomycota;c__Leotiomycetes;o__Helotiales;f__unidentified;g__unidentified;s__Helotiales sp	3e-81	SH019789.07FU_KF618060_reps
SH027500.07FU_EF619647_reps	0	9	0	0	0	9	Ascomycota	k__Fungi;p__Ascomycota;c__Dothideomycetes;o__Hysteriales;f__Gloniaceae;g__Cenococcum;s__Cenococcum geophilum	9e-72	SH016884.07FU_AY394919_reps
New.CleanUp.ReferenceOTU102	5	1	2	0	0	8	Ascomycota	k__Fungi;p__Ascomycota;c__Dothideomycetes;o__Pleosporales;f__unidentified;g__unidentified;s__Pleosporales sp	3e-47	SH016206.07FU_KF617529_reps
New.CleanUp.ReferenceOTU124	0	0	0	0	8	8	Ascomycota	k__Fungi;p__Ascomycota;c__Eurotiomycetes;o__Incertae sedis;f__Incertae sedis;g__Rhynchostoma;s__Rhynchostoma proteae	4e-16	SH031838.07FU_AY230153_refs
New.CleanUp.ReferenceOTU183	0	8	0	0	0	8	Ascomycota	k__Fungi;p__Ascomycota;c__Dothideomycetes;o__unidentified;f__unidentified;g__unidentified;s__Dothideomycetes sp	3e-41	SH023401.07FU_JQ759678_reps
New.CleanUp.ReferenceOTU584	0	8	0	0	0	8	Ascomycota	k__Fungi;p__Ascomycota;c__Incertae sedis;o__Incertae sedis;f__Incertae sedis;g__Ypsilina;s__Ypsilina graminea	3e-53	SH008228.07FU_GQ411306_refs
New.CleanUp.ReferenceOTU65	0	0	0	2	6	8	Ascomycota	k__Fungi;p__Ascomycota;c__Dothideomycetes;o__unidentified;f__unidentified;g__unidentified;s__Dothideomycetes sp	7e-42	SH012867.07FU_AF502775_reps
New.CleanUp.ReferenceOTU734	0	8	0	0	0	8	Ascomycota	k__Fungi;p__Ascomycota;c__Eurotiomycetes;o__Chaetothyriales;f__Herpotrichiellaceae;g__Exophiala;s__Exophiala brunnea	2e-42	SH015495.07FU_JF747062_refs
New.CleanUp.ReferenceOTU82	0	0	0	0	8	8	Ascomycota	k__Fungi;p__Ascomycota;c__Leotiomycetes;o__Incertae sedis;f__Incertae sedis;g__Meliniomyces;s__Meliniomyces sp	3e-50	SH004595.07FU_FJ827234_reps
New.CleanUp.ReferenceOTU9	7	1	0	0	0	8	Ascomycota	k__Fungi;p__Ascomycota;c__Leotiomycetes;o__Helotiales;f__unidentified;g__unidentified;s__Helotiales sp	2e-26	SH032310.07FU_JX852366_reps
New.ReferenceOTU278	0	6	1	1	0	8	Ascomycota	k__Fungi;p__Ascomycota;c__Leotiomycetes;o__Incertae sedis;f__Incertae sedis;g__Meliniomyces;s__Meliniomyces sp	4e-37	SH004595.07FU_FJ827234_reps
New.ReferenceOTU447	1	5	0	0	2	8	Ascomycota	k__Fungi;p__Ascomycota;c__Sordariomycetes;o__Sordariales;f__Lasiosphaeriaceae;g__Cercophora;s__Cercophora sp	3e-16	SH028035.07FU_EU754954_reps
New.ReferenceOTU560	0	4	0	1	3	8	Ascomycota	k__Fungi;p__Ascomycota;c__Incertae sedis;o__Incertae sedis;f__Incertae sedis;g__Phialea;s__Phialea sp	5e-24	SH028223.07FU_KF274092_reps
New.ReferenceOTU561	1	4	0	0	3	8	Ascomycota	k__Fungi;p__Ascomycota;c__Leotiomycetes;o__Helotiales;f__Incertae sedis;g__Leptodontidium;s__Leptodontidium sp	5e-21	SH021333.07FU_FJ552955_refs
New.ReferenceOTU610	0	8	0	0	0	8	Ascomycota	k__Fungi;p__Ascomycota;c__unidentified;o__unidentified;f__unidentified;g__unidentified;s__Ascomycota sp	1e-55	SH021968.07FU_AB594808_reps
New.ReferenceOTU820	4	0	0	0	4	8	Ascomycota	k__Fungi;p__Ascomycota;c__Dothideomycetes;o__Capnodiales;f__unidentified;g__unidentified;s__Capnodiales sp	2e-60	SH019181.07FU_HM069372_reps
SH006617.07FU_JF300388_reps	2	5	0	0	1	8	Ascomycota	k__Fungi;p__Ascomycota;c__Dothideomycetes;o__Pleosporales;f__Sporormiaceae;g__Sporormiella;s__Sporormiella sp	2e-66	SH006617.07FU_JF300388_reps
SH010922.07FU_AF149860_reps	0	2	1	0	5	8	Ascomycota	k__Fungi;p__Ascomycota;c__Sordariomycetes;o__Hypocreales;f__Hypocreaceae;g__Trichoderma;s__Trichoderma spirale	1e-74	SH010920.07FU_EU280068_refs
SH011271.07FU_EF635677_reps	0	0	0	0	8	8	Ascomycota	k__Fungi;p__Ascomycota;c__Sordariomycetes;o__Coniochaetales;f__unidentified;g__unidentified;s__Coniochaetales sp	2e-72	SH011271.07FU_EF635677_reps
SH011786.07FU_EF419930_reps	0	8	0	0	0	8	Ascomycota	k__Fungi;p__Ascomycota;c__unidentified;o__unidentified;f__unidentified;g__unidentified;s__Ascomycota sp	8e-57	SH022608.07FU_KF800343_reps
SH012656.07FU_AY561220_reps	0	2	2	1	3	8	Ascomycota	k__Fungi;p__Ascomycota;c__Sordariomycetes;o__unidentified;f__unidentified;g__unidentified;s__Sordariomycetes sp	2e-79	SH012656.07FU_AY561220_reps
SH013619.07FU_FR694202_reps	0	5	3	0	0	8	Ascomycota	k__Fungi;p__Ascomycota;c__Pezizomycetes;o__Pezizales;f__Pyronemataceae;g__Geopora;s__Geopora cooperi	2e-88	SH013619.07FU_FR694202_reps
SH015490.07FU_AF050274_refs	4	1	0	1	2	8	Ascomycota	k__Fungi;p__Ascomycota;c__Eurotiomycetes;o__Chaetothyriales;f__Herpotrichiellaceae;g__Exophiala;s__Exophiala equina	5e-80	SH015483.07FU_JF747094_refs
SH015491.07FU_HQ446088_reps	4	4	0	0	0	8	Ascomycota	k__Fungi;p__Ascomycota;c__Eurotiomycetes;o__Chaetothyriales;f__Herpotrichiellaceae;g__unidentified;s__Herpotrichiellaceae sp	8e-82	SH015491.07FU_HQ446088_reps
SH018085.07FU_FJ552703_reps	8	0	0	0	0	8	Ascomycota	k__Fungi;p__Ascomycota;c__Leotiomycetes;o__Helotiales;f__unidentified;g__unidentified;s__Helotiales sp	2e-76	SH018085.07FU_FJ552703_reps
SH019150.07FU_KF296847_reps	7	1	0	0	0	8	Ascomycota	k__Fungi;p__Ascomycota;c__Incertae sedis;o__Incertae sedis;f__Incertae sedis;g__Chalara;s__Chalara sp	2e-63	SH019143.07FU_JF300415_reps
SH019328.07FU_HQ897805_reps	3	2	1	0	2	8	Ascomycota	k__Fungi;p__Ascomycota;c__Sordariomycetes;o__Hypocreales;f__Nectriaceae;g__unidentified;s__Nectriaceae sp	8e-63	SH022551.07FU_HQ897811_reps
SH021624.07FU_JX089513_reps	8	0	0	0	0	8	Ascomycota	k__Fungi;p__Ascomycota;c__Incertae sedis;o__Incertae sedis;f__Incertae sedis;g__Mycofalcella;s__Mycofalcella calcarata	3e-50	SH021623.07FU_KC834065_refs
SH021776.07FU_JN053139_reps	0	0	0	1	7	8	Ascomycota	k__Fungi;p__Ascomycota;c__Dothideomycetes;o__unidentified;f__unidentified;g__unidentified;s__Dothideomycetes sp	1e-83	SH021776.07FU_JN053139_reps
SH022608.07FU_KF800343_reps	0	8	0	0	0	8	Ascomycota	k__Fungi;p__Ascomycota;c__unidentified;o__unidentified;f__unidentified;g__unidentified;s__Ascomycota sp	1e-65	SH022608.07FU_KF800343_reps
SH028852.07FU_KF128839_reps	0	0	5	3	0	8	Ascomycota	k__Fungi;p__Ascomycota;c__Pezizomycetes;o__Pezizales;f__Pyronemataceae;g__Pyronema;s__Pyronema sp GSL5_6_2	1e-83	SH028852.07FU_KF128839_reps
New.CleanUp.ReferenceOTU26	0	0	0	7	0	7	Ascomycota	k__Fungi;p__Ascomycota;c__Dothideomycetes;o__Pleosporales;f__Pleosporaceae;g__unidentified;s__Pleosporaceae sp	5e-55	SH019446.07FU_AB847028_reps
New.CleanUp.ReferenceOTU515	7	0	0	0	0	7	Ascomycota	k__Fungi;p__Ascomycota;c__unidentified;o__unidentified;f__unidentified;g__unidentified;s__Ascomycota sp	2e-57	SH018365.07FU_HQ212340_reps
New.CleanUp.ReferenceOTU7	0	7	0	0	0	7	Ascomycota	k__Fungi;p__Ascomycota;c__Leotiomycetes;o__Helotiales;f__Hyaloscyphaceae;g__unidentified;s__Hyaloscyphaceae sp	1e-15	SH019526.07FU_AB481277_reps
New.ReferenceOTU184	0	1	0	0	6	7	Ascomycota	k__Fungi;p__Ascomycota;c__Sordariomycetes;o__Microascales;f__Microascaceae;g__unidentified;s__Microascaceae sp	4e-46	SH013610.07FU_JX270380_reps
New.ReferenceOTU410	0	0	7	0	0	7	Ascomycota	k__Fungi;p__Ascomycota;c__Archaeorhizomycetes;o__Archaeorhizomycetales;f__Archaeorhizomycetaceae;g__Archaeorhizomyces;s__Archaeorhizomyces sp	3e-43	SH004436.07FU_EF434064_reps
New.ReferenceOTU509	0	0	0	2	5	7	Ascomycota	k__Fungi;p__Ascomycota;c__Lecanoromycetes;o__unidentified;f__unidentified;g__unidentified;s__Lecanoromycetes sp	3e-53	SH027888.07FU_KC791018_reps
New.ReferenceOTU543	3	4	0	0	0	7	Ascomycota	k__Fungi;p__Ascomycota;c__Eurotiomycetes;o__Chaetothyriales;f__Herpotrichiellaceae;g__Rhinocladiella;s__Rhinocladiella sp VL271	4e-13	SH014268.07FU_JF440612_reps
New.ReferenceOTU569	7	0	0	0	0	7	Ascomycota	k__Fungi;p__Ascomycota;c__Lecanoromycetes;o__Lecanorales;f__Cladoniaceae;g__Cladonia;s__Cladonia elixii	2e-48	SH024338.07FU_AF454453_refs
New.ReferenceOTU633	1	1	2	3	0	7	Ascomycota	k__Fungi;p__Ascomycota;c__unidentified;o__unidentified;f__unidentified;g__unidentified;s__Ascomycota sp	5e-58	SH018365.07FU_HQ212340_reps
New.ReferenceOTU675	6	0	0	0	1	7	Ascomycota	k__Fungi;p__Ascomycota;c__Leotiomycetes;o__Helotiales;f__unidentified;g__unidentified;s__Helotiales sp	5e-52	SH028050.07FU_KF428228_reps
New.ReferenceOTU761	0	7	0	0	0	7	Ascomycota	k__Fungi;p__Ascomycota;c__Dothideomycetes;o__Pleosporales;f__Incertae sedis;g__Phoma;s__Phoma sp	8e-54	SH020642.07FU_AY969499_reps
New.ReferenceOTU817	0	2	4	1	0	7	Ascomycota	k__Fungi;p__Ascomycota;c__Leotiomycetes;o__Helotiales;f__Incertae sedis;g__Leptodontidium;s__Leptodontidium sp	2e-51	SH018412.07FU_EF521218_reps
SH004593.07FU_GU174364_reps	0	3	4	0	0	7	Ascomycota	k__Fungi;p__Ascomycota;c__Leotiomycetes;o__unidentified;f__unidentified;g__unidentified;s__Leotiomycetes sp	3e-53	SH004579.07FU_HQ212249_reps
SH005503.07FU_AF125937_refs	1	5	0	0	1	7	Ascomycota	k__Fungi;p__Ascomycota;c__Eurotiomycetes;o__Eurotiales;f__Trichocomaceae;g__Penicillium;s__Penicillium angulare	5e-83	SH005503.07FU_AF125937_refs
SH014448.07FU_JN040515_refs	0	0	0	0	7	7	Ascomycota	k__Fungi;p__Ascomycota;c__Eurotiomycetes;o__Incertae sedis;f__Incertae sedis;g__Sarcinomyces;s__Sarcinomyces crustaceus	1e-96	SH014448.07FU_JN040515_refs
SH014704.07FU_AB481241_reps	0	4	3	0	0	7	Ascomycota	k__Fungi;p__Ascomycota;c__Leotiomycetes;o__Helotiales;f__Hyaloscyphaceae;g__Dasyscyphella;s__Dasyscyphella montana	9e-60	SH014704.07FU_AB481241_reps
SH016003.07FU_FJ005111_reps	1	6	0	0	0	7	Ascomycota	k__Fungi;p__Ascomycota;c__Leotiomycetes;o__Helotiales;f__unidentified;g__unidentified;s__Helotiales sp	7e-79	SH016003.07FU_FJ005111_reps
SH018433.07FU_UDB020445_reps	5	2	0	0	0	7	Ascomycota	k__Fungi;p__Ascomycota;c__unidentified;o__unidentified;f__unidentified;g__unidentified;s__Ascomycota sp	1e-52	SH018433.07FU_UDB020445_reps
SH019736.07FU_AB089661_reps	7	0	0	0	0	7	Ascomycota	k__Fungi;p__Ascomycota;c__Leotiomycetes;o__Helotiales;f__unidentified;g__unidentified;s__Helotiales sp	1e-62	SH019737.07FU_FJ999648_reps
SH021968.07FU_AB594808_reps	6	1	0	0	0	7	Ascomycota	k__Fungi;p__Ascomycota;c__unidentified;o__unidentified;f__unidentified;g__unidentified;s__Ascomycota sp	5e-80	SH021968.07FU_AB594808_reps
SH027373.07FU_UDB020466_reps	0	7	0	0	0	7	Ascomycota	k__Fungi;p__Ascomycota;c__Leotiomycetes;o__Helotiales;f__Hyaloscyphaceae;g__Hyaloscypha;s__Hyaloscypha sp	3e-65	SH027373.07FU_UDB020466_reps
SH027941.07FU_FJ553943_reps	2	1	0	1	3	7	Ascomycota	k__Fungi;p__Ascomycota;c__Incertae sedis;o__Incertae sedis;f__Incertae sedis;g__Ochroconis;s__Ochroconis sp	5e-86	SH027941.07FU_FJ553943_reps
SH028598.07FU_JQ857040_reps	4	0	0	1	2	7	Ascomycota	k__Fungi;p__Ascomycota;c__Incertae sedis;o__Incertae sedis;f__Pseudeurotiaceae;g__unidentified;s__Pseudeurotiaceae sp	7e-76	SH022656.07FU_FJ553022_reps
SH031230.07FU_JQ758757_reps	7	0	0	0	0	7	Ascomycota	k__Fungi;p__Ascomycota;c__unidentified;o__unidentified;f__unidentified;g__unidentified;s__Ascomycota sp	7e-54	SH031230.07FU_JQ758757_reps
New.CleanUp.ReferenceOTU1025	0	5	1	0	0	6	Ascomycota	k__Fungi;p__Ascomycota;c__Sordariomycetes;o__unidentified;f__unidentified;g__unidentified;s__Sordariomycetes sp	3e-38	SH019682.07FU_KC180712_reps
New.CleanUp.ReferenceOTU1076	5	1	0	0	0	6	Ascomycota	k__Fungi;p__Ascomycota;c__Leotiomycetes;o__Helotiales;f__Vibrisseaceae;g__Phialocephala;s__Phialocephala fortinii	1e-55	SH020813.07FU_AY033087_refs
New.CleanUp.ReferenceOTU133	0	0	0	6	0	6	Ascomycota	k__Fungi;p__Ascomycota;c__Leotiomycetes;o__Helotiales;f__unidentified;g__unidentified;s__Helotiales sp	3e-47	SH013874.07FU_FJ378725_reps
New.CleanUp.ReferenceOTU17	0	0	3	3	0	6	Ascomycota	k__Fungi;p__Ascomycota;c__Archaeorhizomycetes;o__Archaeorhizomycetales;f__Archaeorhizomycetaceae;g__Archaeorhizomyces;s__Archaeorhizomyces sp	2e-41	SH004443.07FU_GQ223472_reps
New.CleanUp.ReferenceOTU259	0	0	0	0	6	6	Ascomycota	k__Fungi;p__Ascomycota;c__Eurotiomycetes;o__Chaetothyriales;f__Herpotrichiellaceae;g__Capronia;s__Capronia sp MUCL 39977	2e-58	SH015748.07FU_AF050257_reps
New.CleanUp.ReferenceOTU278	0	0	0	1	5	6	Ascomycota	k__Fungi;p__Ascomycota;c__Leotiomycetes;o__Helotiales;f__Helotiaceae;g__unidentified;s__Helotiaceae sp	1e-55	SH000129.07FU_EF433979_reps
New.CleanUp.ReferenceOTU288	3	1	0	0	2	6	Ascomycota	k__Fungi;p__Ascomycota;c__Eurotiomycetes;o__Chaetothyriales;f__Herpotrichiellaceae;g__unidentified;s__Herpotrichiellaceae sp	4e-65	SH026642.07FU_GU997952_reps
New.CleanUp.ReferenceOTU307	0	0	0	0	6	6	Ascomycota	k__Fungi;p__Ascomycota;c__Leotiomycetes;o__Helotiales;f__Helotiaceae;g__Hymenoscyphus;s__Hymenoscyphus brevicellulus	3e-19	SH016016.07FU_JX977158_reps
New.CleanUp.ReferenceOTU33	0	0	0	0	6	6	Ascomycota	k__Fungi;p__Ascomycota;c__Orbiliomycetes;o__Orbiliales;f__Orbiliaceae;g__unidentified;s__Orbiliaceae sp	7e-48	SH009223.07FU_KC965556_reps
New.CleanUp.ReferenceOTU350	0	0	0	5	1	6	Ascomycota	k__Fungi;p__Ascomycota;c__Leotiomycetes;o__Incertae sedis;f__unidentified;g__unidentified;s__Leotiomycetes sp	1e-55	SH004596.07FU_UDB012483_reps
New.CleanUp.ReferenceOTU362	0	0	0	0	6	6	Ascomycota	k__Fungi;p__Ascomycota;c__Dothideomycetes;o__unidentified;f__unidentified;g__unidentified;s__Dothideomycetes sp	8e-45	SH023262.07FU_HM239801_reps
New.CleanUp.ReferenceOTU42	6	0	0	0	0	6	Ascomycota	k__Fungi;p__Ascomycota;c__unidentified;o__unidentified;f__unidentified;g__unidentified;s__Ascomycota sp	7e-57	SH005268.07FU_KF617290_reps
New.CleanUp.ReferenceOTU620	6	0	0	0	0	6	Ascomycota	k__Fungi;p__Ascomycota;c__Leotiomycetes;o__Leotiales;f__Leotiaceae;g__Alatospora;s__Alatospora sp	4e-49	SH028058.07FU_JQ346843_reps
New.CleanUp.ReferenceOTU940	6	0	0	0	0	6	Ascomycota	k__Fungi;p__Ascomycota;c__Lecanoromycetes;o__Lecanorales;f__Lecanoraceae;g__unidentified;s__Lecanoraceae sp	6e-33	SH023794.07FU_JN873876_reps
New.CleanUp.ReferenceOTU97	0	0	5	1	0	6	Ascomycota	k__Fungi;p__Ascomycota;c__unidentified;o__unidentified;f__unidentified;g__unidentified;s__Ascomycota sp	6e-61	SH028596.07FU_HM239964_reps
New.CleanUp.ReferenceOTU999	0	6	0	0	0	6	Ascomycota	k__Fungi;p__Ascomycota;c__Lecanoromycetes;o__Agyriales;f__Trapeliaceae;g__Placynthiella;s__Placynthiella sp	2e-26	SH027983.07FU_KF274365_reps
New.ReferenceOTU505	0	0	0	0	6	6	Ascomycota	k__Fungi;p__Ascomycota;c__Dothideomycetes;o__Venturiales;f__Venturiaceae;g__Venturia;s__Venturia atriseda	3e-56	SH031236.07FU_EU035449_reps
New.ReferenceOTU516	5	0	0	0	1	6	Ascomycota	k__Fungi;p__Ascomycota;c__Eurotiomycetes;o__Chaetothyriales;f__Herpotrichiellaceae;g__Cladophialophora;s__Cladophialophora sp	3e-53	SH012568.07FU_FJ475736_reps
New.ReferenceOTU573	6	0	0	0	0	6	Ascomycota	k__Fungi;p__Ascomycota;c__Lecanoromycetes;o__Lecanorales;f__Parmeliaceae;g__Bryoria;s__Bryoria sp Wang 04_23182	6e-30	SH023005.07FU_DQ007028_reps
New.ReferenceOTU646	6	0	0	0	0	6	Ascomycota	k__Fungi;p__Ascomycota;c__Incertae sedis;o__Incertae sedis;f__Incertae sedis;g__Slimacomyces;s__Slimacomyces isiola	1e-21	SH021870.07FU_AB597209_reps
New.ReferenceOTU679	6	0	0	0	0	6	Ascomycota	k__Fungi;p__Ascomycota;c__Leotiomycetes;o__unidentified;f__unidentified;g__unidentified;s__Leotiomycetes sp	2e-45	SH004579.07FU_HQ212249_reps
New.ReferenceOTU703	0	6	0	0	0	6	Ascomycota	k__Fungi;p__Ascomycota;c__Leotiomycetes;o__Helotiales;f__Helotiaceae;g__Hymenoscyphus;s__Hymenoscyphus caudatus	6e-64	SH016009.07FU_AY348579_reps
SH001433.07FU_EU254857_reps	6	0	0	0	0	6	Ascomycota	k__Fungi;p__Ascomycota;c__Sordariomycetes;o__Diaporthales;f__Incertae sedis;g__Linospora;s__Linospora saligna	1e-71	SH001433.07FU_EU254857_reps
SH002173.07FU_Z81447_reps	0	6	0	0	0	6	Ascomycota	k__Fungi;p__Ascomycota;c__Leotiomycetes;o__Helotiales;f__Sclerotiniaceae;g__Sclerotinia;s__Sclerotinia sclerotiorum	6e-67	SH000498.07FU_KC748491_reps
SH005489.07FU_AY373884_refs	0	6	0	0	0	6	Ascomycota	k__Fungi;p__Ascomycota;c__Eurotiomycetes;o__Eurotiales;f__Trichocomaceae;g__Aspergillus;s__Aspergillus wentii	1e-55	SH005489.07FU_AY373884_refs
SH008833.07FU_EU518663_refs	0	6	0	0	0	6	Ascomycota	k__Fungi;p__Ascomycota;c__Sordariomycetes;o__Hypocreales;f__Hypocreaceae;g__Hypocrea;s__Hypocrea epimyces	2e-76	SH008833.07FU_EU518663_refs
SH010362.07FU_EU343861_refs	0	6	0	0	0	6	Ascomycota	k__Fungi;p__Ascomycota;c__Saccharomycetes;o__Saccharomycetales;f__Incertae sedis;g__Schwanniomyces;s__Schwanniomyces yamadae	2e-95	SH010362.07FU_EU343861_refs
SH019446.07FU_AB847028_reps	0	0	0	6	0	6	Ascomycota	k__Fungi;p__Ascomycota;c__Dothideomycetes;o__Pleosporales;f__Pleosporaceae;g__unidentified;s__Pleosporaceae sp	3e-65	SH019446.07FU_AB847028_reps
SH022551.07FU_HQ897811_reps	0	0	1	1	4	6	Ascomycota	k__Fungi;p__Ascomycota;c__Sordariomycetes;o__Hypocreales;f__Nectriaceae;g__unidentified;s__Nectriaceae sp	2e-67	SH022551.07FU_HQ897811_reps
SH022657.07FU_DQ979548_reps	2	0	1	1	2	6	Ascomycota	k__Fungi;p__Ascomycota;c__unidentified;o__unidentified;f__unidentified;g__unidentified;s__Ascomycota sp	6e-67	SH022657.07FU_DQ979548_reps
SH022859.07FU_HE608637_reps	2	4	0	0	0	6	Ascomycota	k__Fungi;p__Ascomycota;c__Sordariomycetes;o__Hypocreales;f__Incertae sedis;g__Acremonium;s__Acremonium spinosum	2e-85	SH022859.07FU_HE608637_reps
SH023563.07FU_JN032493_reps	6	0	0	0	0	6	Ascomycota	k__Fungi;p__Ascomycota;c__Dothideomycetes;o__Capnodiales;f__Mycosphaerellaceae;g__unidentified;s__Mycosphaerellaceae sp	5e-80	SH023563.07FU_JN032493_reps
SH024339.07FU_AY170775_reps	5	1	0	0	0	6	Ascomycota	k__Fungi;p__Ascomycota;c__Lecanoromycetes;o__Lecanorales;f__Cladoniaceae;g__Cladonia;s__Cladonia arbuscula	1e-55	SH024339.07FU_AY170775_reps
SH024647.07FU_HM461579_reps	6	0	0	0	0	6	Ascomycota	k__Fungi;p__Ascomycota;c__Saccharomycetes;o__Saccharomycetales;f__Pichiaceae;g__unidentified;s__Pichiaceae sp	4e-90	SH024647.07FU_HM461579_reps
SH029368.07FU_UDB020550_reps	6	0	0	0	0	6	Ascomycota	k__Fungi;p__Ascomycota;c__Leotiomycetes;o__Incertae sedis;f__Myxotrichaceae;g__unidentified;s__Myxotrichaceae sp	2e-66	SH029368.07FU_UDB020550_reps
SH030064.07FU_JQ246357_reps	2	4	0	0	0	6	Ascomycota	k__Fungi;p__Ascomycota;c__Dothideomycetes;o__Capnodiales;f__unidentified;g__unidentified;s__Capnodiales sp	1e-74	SH025163.07FU_GU721215_reps
New.CleanUp.ReferenceOTU199	0	5	0	0	0	5	Ascomycota	k__Fungi;p__Ascomycota;c__Eurotiomycetes;o__Chaetothyriales;f__Chaetothyriaceae;g__Cyphellophora;s__Cyphellophora sp CBS 11294	2e-26	SH015639.07FU_JQ766455_reps
New.CleanUp.ReferenceOTU212	0	0	0	1	4	5	Ascomycota	k__Fungi;p__Ascomycota;c__Incertae sedis;o__Incertae sedis;f__Incertae sedis;g__Slimacomyces;s__Slimacomyces isiola	8e-14	SH031709.07FU_AB597207_reps
New.CleanUp.ReferenceOTU221	0	3	2	0	0	5	Ascomycota	k__Fungi;p__Ascomycota;c__Leotiomycetes;o__Helotiales;f__Vibrisseaceae;g__Vibrissea;s__Vibrissea flavovirens	2e-63	SH026037.07FU_KF429257_reps
New.CleanUp.ReferenceOTU248	0	0	0	0	5	5	Ascomycota	k__Fungi;p__Ascomycota;c__Orbiliomycetes;o__Orbiliales;f__Orbiliaceae;g__unidentified;s__Orbiliaceae sp	6e-42	SH009223.07FU_KC965556_reps
New.CleanUp.ReferenceOTU254	0	1	0	0	4	5	Ascomycota	k__Fungi;p__Ascomycota;c__Eurotiomycetes;o__Chaetothyriales;f__Chaetothyriaceae;g__Cyphellophora;s__Cyphellophora europaea	3e-44	SH015631.07FU_JQ766443_refs
New.CleanUp.ReferenceOTU27	5	0	0	0	0	5	Ascomycota	k__Fungi;p__Ascomycota;c__Leotiomycetes;o__Helotiales;f__unidentified;g__unidentified;s__Helotiales sp	1e-46	SH019505.07FU_GU559093_reps
New.CleanUp.ReferenceOTU281	0	0	0	0	5	5	Ascomycota	k__Fungi;p__Ascomycota;c__Eurotiomycetes;o__Chaetothyriales;f__Herpotrichiellaceae;g__Cladophialophora;s__Cladophialophora sp	8e-57	SH012571.07FU_EF433988_reps
New.CleanUp.ReferenceOTU295	0	1	0	0	4	5	Ascomycota	k__Fungi;p__Ascomycota;c__Leotiomycetes;o__Helotiales;f__Vibrisseaceae;g__Phialocephala;s__Phialocephala fortinii	2e-54	SH020813.07FU_AY033087_refs
New.CleanUp.ReferenceOTU353	0	0	0	3	2	5	Ascomycota	k__Fungi;p__Ascomycota;c__Leotiomycetes;o__Incertae sedis;f__Myxotrichaceae;g__unidentified;s__Myxotrichaceae sp	3e-19	SH029371.07FU_FN298781_reps
New.CleanUp.ReferenceOTU421	2	0	0	0	3	5	Ascomycota	k__Fungi;p__Ascomycota;c__Leotiomycetes;o__Helotiales;f__Dermateaceae;g__Cryptosporiopsis;s__Cryptosporiopsis sp	1e-55	SH018423.07FU_JQ666491_reps
New.CleanUp.ReferenceOTU440	5	0	0	0	0	5	Ascomycota	k__Fungi;p__Ascomycota;c__Sordariomycetes;o__Hypocreales;f__Nectriaceae;g__Fusidium;s__Fusidium sp CC 06_36	1e-52	SH000090.07FU_KF359560_reps
New.CleanUp.ReferenceOTU486	1	0	0	0	4	5	Ascomycota	k__Fungi;p__Ascomycota;c__unidentified;o__unidentified;f__unidentified;g__unidentified;s__Ascomycota sp	2e-48	SH028599.07FU_HM589218_reps
New.CleanUp.ReferenceOTU495	5	0	0	0	0	5	Ascomycota	k__Fungi;p__Ascomycota;c__Leotiomycetes;o__Helotiales;f__unidentified;g__unidentified;s__Helotiales sp	3e-50	SH018374.07FU_AF081443_refs
New.CleanUp.ReferenceOTU590	0	5	0	0	0	5	Ascomycota	k__Fungi;p__Ascomycota;c__Sordariomycetes;o__unidentified;f__unidentified;g__unidentified;s__Sordariomycetes sp	9e-54	SH000350.07FU_FJ237226_reps
New.CleanUp.ReferenceOTU595	0	5	0	0	0	5	Ascomycota	k__Fungi;p__Ascomycota;c__Eurotiomycetes;o__Chaetothyriales;f__Herpotrichiellaceae;g__Capronia;s__Capronia peltigerae	8e-54	SH004195.07FU_HQ709322_refs
New.CleanUp.ReferenceOTU8	0	5	0	0	0	5	Ascomycota	k__Fungi;p__Ascomycota;c__Sordariomycetes;o__Microascales;f__Halosphaeriaceae;g__Clavatospora;s__Clavatospora longibrachiata	5e-18	SH030238.07FU_KF730808_reps
New.CleanUp.ReferenceOTU802	1	0	0	0	4	5	Ascomycota	k__Fungi;p__Ascomycota;c__Leotiomycetes;o__Helotiales;f__Vibrisseaceae;g__Phialocephala;s__Phialocephala fortinii	6e-61	SH020813.07FU_AY033087_refs
New.CleanUp.ReferenceOTU980	4	1	0	0	0	5	Ascomycota	k__Fungi;p__Ascomycota;c__Eurotiomycetes;o__Chaetothyriales;f__Herpotrichiellaceae;g__unidentified;s__Herpotrichiellaceae sp	1e-62	SH026642.07FU_GU997952_reps
New.ReferenceOTU148	0	0	0	5	0	5	Ascomycota	k__Fungi;p__Ascomycota;c__Archaeorhizomycetes;o__Archaeorhizomycetales;f__Archaeorhizomycetaceae;g__Archaeorhizomyces;s__Archaeorhizomyces sp	2e-19	SH004210.07FU_AF481369_reps
New.ReferenceOTU265	0	5	0	0	0	5	Ascomycota	k__Fungi;p__Ascomycota;c__Sordariomycetes;o__Sordariales;f__Lasiosphaeriaceae;g__Apodospora;s__Apodospora sp	1e-58	SH031847.07FU_KJ508301_reps
New.ReferenceOTU290	0	5	0	0	0	5	Ascomycota	k__Fungi;p__Ascomycota;c__Leotiomycetes;o__Incertae sedis;f__Incertae sedis;g__Leohumicola;s__Leohumicola sp	4e-46	SH012724.07FU_AY969328_reps
New.ReferenceOTU469	0	0	0	0	5	5	Ascomycota	k__Fungi;p__Ascomycota;c__Saccharomycetes;o__Saccharomycetales;f__Dipodascaceae;g__Basidioascus;s__Basidioascus undulatus	3e-19	SH008420.07FU_JX242863_refs
New.ReferenceOTU533	5	0	0	0	0	5	Ascomycota	k__Fungi;p__Ascomycota;c__Leotiomycetes;o__unidentified;f__unidentified;g__unidentified;s__Leotiomycetes sp	2e-54	SH024215.07FU_HQ445518_reps
New.ReferenceOTU565	5	0	0	0	0	5	Ascomycota	k__Fungi;p__Ascomycota;c__Leotiomycetes;o__Helotiales;f__unidentified;g__unidentified;s__Helotiales sp	1e-55	SH030210.07FU_FJ827181_reps
New.ReferenceOTU687	5	0	0	0	0	5	Ascomycota	k__Fungi;p__Ascomycota;c__Eurotiomycetes;o__Chaetothyriales;f__Herpotrichiellaceae;g__unidentified;s__Herpotrichiellaceae sp	1e-18	SH023307.07FU_JQ346925_reps
New.ReferenceOTU754	0	5	0	0	0	5	Ascomycota	k__Fungi;p__Ascomycota;c__Eurotiomycetes;o__Eurotiales;f__Trichocomaceae;g__Aspergillus;s__Aspergillus wentii	1e-55	SH005489.07FU_AY373884_refs
New.ReferenceOTU799	0	0	1	2	2	5	Ascomycota	k__Fungi;p__Ascomycota;c__Leotiomycetes;o__Helotiales;f__Incertae sedis;g__Cadophora;s__Cadophora finlica	2e-51	SH027361.07FU_AF486119_refs
New.ReferenceOTU802	2	1	0	0	2	5	Ascomycota	k__Fungi;p__Ascomycota;c__Eurotiomycetes;o__Chaetothyriales;f__Herpotrichiellaceae;g__unidentified;s__Herpotrichiellaceae sp	3e-63	SH026642.07FU_GU997952_reps
New.ReferenceOTU804	0	0	0	1	4	5	Ascomycota	k__Fungi;p__Ascomycota;c__Leotiomycetes;o__Incertae sedis;f__Myxotrichaceae;g__Oidiodendron;s__Oidiodendron myxotrichoides	2e-27	SH029359.07FU_AJ635314_reps
New.ReferenceOTU848	5	0	0	0	0	5	Ascomycota	k__Fungi;p__Ascomycota;c__Leotiomycetes;o__Helotiales;f__unidentified;g__unidentified;s__Helotiales sp	1e-46	SH015820.07FU_KC965262_reps
New.ReferenceOTU868	0	5	0	0	0	5	Ascomycota	k__Fungi;p__Ascomycota;c__Eurotiomycetes;o__Chaetothyriales;f__Herpotrichiellaceae;g__Cladophialophora;s__Cladophialophora sp	8e-45	SH026652.07FU_GU083068_reps
SH000274.07FU_HF678528_reps	0	4	0	0	1	5	Ascomycota	k__Fungi;p__Ascomycota;c__Sordariomycetes;o__Chaetosphaeriales;f__Chaetosphaeriaceae;g__unidentified;s__Chaetosphaeriaceae sp	2e-66	SH000274.07FU_HF678528_reps
SH004588.07FU_UDB012596_reps	0	0	0	5	0	5	Ascomycota	k__Fungi;p__Ascomycota;c__Leotiomycetes;o__unidentified;f__unidentified;g__unidentified;s__Leotiomycetes sp	4e-68	SH004579.07FU_HQ212249_reps
SH005499.07FU_KC773835_refs	0	5	0	0	0	5	Ascomycota	k__Fungi;p__Ascomycota;c__Eurotiomycetes;o__Eurotiales;f__Trichocomaceae;g__Penicillium;s__Penicillium christenseniae	1e-55	SH013505.07FU_JN617674_refs
SH005921.07FU_JF300542_reps	0	0	0	0	5	5	Ascomycota	k__Fungi;p__Ascomycota;c__Eurotiomycetes;o__Chaetothyriales;f__unidentified;g__unidentified;s__Chaetothyriales sp	1e-86	SH005921.07FU_JF300542_reps
SH006472.07FU_AY268200_reps	5	0	0	0	0	5	Ascomycota	k__Fungi;p__Ascomycota;c__Leotiomycetes;o__Rhytismatales;f__unidentified;g__unidentified;s__Rhytismatales sp	3e-59	SH006472.07FU_AY268200_reps
SH011934.07FU_AM999747_reps	5	0	0	0	0	5	Ascomycota	k__Fungi;p__Ascomycota;c__Eurotiomycetes;o__Chaetothyriales;f__unidentified;g__unidentified;s__Chaetothyriales sp	1e-80	SH011934.07FU_AM999747_reps
SH015425.07FU_AJ875371_reps	5	0	0	0	0	5	Ascomycota	k__Fungi;p__Ascomycota;c__unidentified;o__unidentified;f__unidentified;g__unidentified;s__Ascomycota sp	3e-50	SH015425.07FU_AJ875371_reps
SH015545.07FU_HM123654_reps	2	2	0	1	0	5	Ascomycota	k__Fungi;p__Ascomycota;c__Eurotiomycetes;o__Chaetothyriales;f__Herpotrichiellaceae;g__Phaeomoniella;s__Phaeomoniella sp	9e-91	SH015545.07FU_HM123654_reps
SH018405.07FU_GU174278_reps	3	0	0	0	2	5	Ascomycota	k__Fungi;p__Ascomycota;c__Leotiomycetes;o__Helotiales;f__unidentified;g__unidentified;s__Helotiales sp	5e-64	SH018405.07FU_GU174278_reps
SH019714.07FU_HQ115698_reps	2	1	1	0	1	5	Ascomycota	k__Fungi;p__Ascomycota;c__unidentified;o__unidentified;f__unidentified;g__unidentified;s__Ascomycota sp	3e-84	SH019714.07FU_HQ115698_reps
SH019915.07FU_JN889861_reps	5	0	0	0	0	5	Ascomycota	k__Fungi;p__Ascomycota;c__Leotiomycetes;o__Helotiales;f__unidentified;g__unidentified;s__Helotiales sp	7e-79	SH019915.07FU_JN889861_reps
SH021785.07FU_JN053100_reps	0	4	0	0	1	5	Ascomycota	k__Fungi;p__Ascomycota;c__Dothideomycetes;o__Dothideales;f__Incertae sedis;g__Celosporium;s__Celosporium sp	2e-60	SH031614.07FU_FJ820731_reps
SH021966.07FU_DQ093715_reps	0	5	0	0	0	5	Ascomycota	k__Fungi;p__Ascomycota;c__Sordariomycetes;o__Xylariales;f__Amphisphaeriaceae;g__unidentified;s__Amphisphaeriaceae sp	4e-68	SH021966.07FU_DQ093715_reps
SH025693.07FU_JF300400_reps	0	0	0	1	4	5	Ascomycota	k__Fungi;p__Ascomycota;c__Leotiomycetes;o__Helotiales;f__Helotiaceae;g__Crocicreas;s__Crocicreas sp	2e-63	SH016017.07FU_KC966057_reps
SH028946.07FU_GU174371_reps	5	0	0	0	0	5	Ascomycota	k__Fungi;p__Ascomycota;c__unidentified;o__unidentified;f__unidentified;g__unidentified;s__Ascomycota sp	8e-60	SH028946.07FU_GU174371_reps
SH030791.07FU_FJ491657_reps	0	5	0	0	0	5	Ascomycota	k__Fungi;p__Ascomycota;c__Eurotiomycetes;o__Eurotiales;f__Trichocomaceae;g__Aspergillus;s__Aspergillus wentii	1e-55	SH005489.07FU_AY373884_refs
New.CleanUp.ReferenceOTU1028	0	3	1	0	0	4	Ascomycota	k__Fungi;p__Ascomycota;c__Incertae sedis;o__Incertae sedis;f__Incertae sedis;g__Ypsilina;s__Ypsilina graminea	8e-54	SH008228.07FU_GQ411306_refs
New.CleanUp.ReferenceOTU116	0	0	4	0	0	4	Ascomycota	k__Fungi;p__Ascomycota;c__Leotiomycetes;o__Helotiales;f__unidentified;g__unidentified;s__Helotiales sp	8e-48	SH000077.07FU_JN889726_refs
New.CleanUp.ReferenceOTU1175	1	0	0	0	3	4	Ascomycota	k__Fungi;p__Ascomycota;c__Incertae sedis;o__Incertae sedis;f__Incertae sedis;g__Chalara;s__Chalara piceae-abietis	3e-50	SH019136.07FU_FR667231_refs
New.CleanUp.ReferenceOTU1199	0	0	0	0	4	4	Ascomycota	k__Fungi;p__Ascomycota;c__Dothideomycetes;o__Capnodiales;f__unidentified;g__unidentified;s__Capnodiales sp	5e-12	SH013145.07FU_JQ272339_reps
New.CleanUp.ReferenceOTU1314	4	0	0	0	0	4	Ascomycota	k__Fungi;p__Ascomycota;c__Leotiomycetes;o__unidentified;f__unidentified;g__unidentified;s__Leotiomycetes sp	3e-53	SH013365.07FU_HQ335298_reps
New.CleanUp.ReferenceOTU151	0	2	0	0	2	4	Ascomycota	k__Fungi;p__Ascomycota;c__Leotiomycetes;o__Helotiales;f__unidentified;g__unidentified;s__Helotiales sp	7e-51	SH015818.07FU_KF617897_reps
New.CleanUp.ReferenceOTU206	0	0	0	0	4	4	Ascomycota	k__Fungi;p__Ascomycota;c__Leotiomycetes;o__unidentified;f__unidentified;g__unidentified;s__Leotiomycetes sp	4e-43	SH004587.07FU_FJ553302_reps
New.CleanUp.ReferenceOTU272	2	0	0	0	2	4	Ascomycota	k__Fungi;p__Ascomycota;c__Sordariomycetes;o__Microascales;f__Microascaceae;g__Wardomyces;s__Wardomyces inflatus	2e-51	SH013612.07FU_FJ946485_reps
New.CleanUp.ReferenceOTU381	4	0	0	0	0	4	Ascomycota	k__Fungi;p__Ascomycota;c__Lecanoromycetes;o__Acarosporales;f__Acarosporaceae;g__Acarospora;s__Acarospora macrospora subsp macrospora	6e-18	SH011650.07FU_GU184123_reps
New.CleanUp.ReferenceOTU424	4	0	0	0	0	4	Ascomycota	k__Fungi;p__Ascomycota;c__Incertae sedis;o__Incertae sedis;f__Incertae sedis;g__Chalara;s__Chalara sp	3e-47	SH018438.07FU_EF434008_reps
New.CleanUp.ReferenceOTU46	0	4	0	0	0	4	Ascomycota	k__Fungi;p__Ascomycota;c__Orbiliomycetes;o__Orbiliales;f__Orbiliaceae;g__Dactylella;s__Dactylella sp	2e-33	SH021927.07FU_GU083160_reps
New.CleanUp.ReferenceOTU510	4	0	0	0	0	4	Ascomycota	k__Fungi;p__Ascomycota;c__Pezizomycetes;o__Pezizales;f__Pyronemataceae;g__unidentified;s__Pyronemataceae sp	2e-45	SH026154.07FU_AY702741_refs
New.CleanUp.ReferenceOTU531	4	0	0	0	0	4	Ascomycota	k__Fungi;p__Ascomycota;c__Leotiomycetes;o__Helotiales;f__unidentified;g__unidentified;s__Helotiales sp	7e-51	SH014685.07FU_HQ701746_reps
New.CleanUp.ReferenceOTU54	0	4	0	0	0	4	Ascomycota	k__Fungi;p__Ascomycota;c__Eurotiomycetes;o__Eurotiales;f__Trichocomaceae;g__Penicillium;s__Penicillium virgatum	1e-58	SH016730.07FU_AJ748692_refs
New.CleanUp.ReferenceOTU556	0	4	0	0	0	4	Ascomycota	k__Fungi;p__Ascomycota;c__unidentified;o__unidentified;f__unidentified;g__unidentified;s__Ascomycota sp	3e-53	SH016190.07FU_GQ203759_reps
New.CleanUp.ReferenceOTU559	0	4	0	0	0	4	Ascomycota	k__Fungi;p__Ascomycota;c__Eurotiomycetes;o__Eurotiales;f__Trichocomaceae;g__Penicillium;s__Penicillium christenseniae	2e-54	SH013505.07FU_JN617674_refs
New.CleanUp.ReferenceOTU582	0	4	0	0	0	4	Ascomycota	k__Fungi;p__Ascomycota;c__Leotiomycetes;o__Helotiales;f__Helotiaceae;g__Tricladium;s__Tricladium angulatum	3e-28	SH012725.07FU_KF730830_reps
New.CleanUp.ReferenceOTU614	0	4	0	0	0	4	Ascomycota	k__Fungi;p__Ascomycota;c__Incertae sedis;o__Incertae sedis;f__Incertae sedis;g__Knufia;s__Knufia endospora	5e-46	SH013079.07FU_JN040510_refs
New.CleanUp.ReferenceOTU622	0	4	0	0	0	4	Ascomycota	k__Fungi;p__Ascomycota;c__Sordariomycetes;o__Incertae sedis;f__Incertae sedis;g__Eucasphaeria;s__Eucasphaeria capensis	4e-43	SH029824.07FU_EF110618_reps
New.CleanUp.ReferenceOTU668	0	1	0	1	2	4	Ascomycota	k__Fungi;p__Ascomycota;c__Lecanoromycetes;o__Lecanorales;f__unidentified;g__unidentified;s__Lecanorales sp	2e-44	SH020005.07FU_HQ445039_reps
New.CleanUp.ReferenceOTU669	0	4	0	0	0	4	Ascomycota	k__Fungi;p__Ascomycota;c__Leotiomycetes;o__Helotiales;f__Vibrisseaceae;g__Myxocephala;s__Myxocephala albida	6e-27	SH029814.07FU_AB671495_refs
New.CleanUp.ReferenceOTU747	0	4	0	0	0	4	Ascomycota	k__Fungi;p__Ascomycota;c__unidentified;o__unidentified;f__unidentified;g__unidentified;s__Ascomycota sp	1e-52	SH016191.07FU_DQ420826_reps
New.CleanUp.ReferenceOTU775	3	0	1	0	0	4	Ascomycota	k__Fungi;p__Ascomycota;c__Incertae sedis;o__Incertae sedis;f__Pseudeurotiaceae;g__unidentified;s__Pseudeurotiaceae sp	2e-51	SH028602.07FU_JN053099_reps
New.CleanUp.ReferenceOTU784	2	0	0	0	2	4	Ascomycota	k__Fungi;p__Ascomycota;c__Incertae sedis;o__Incertae sedis;f__Incertae sedis;g__Chalara;s__Chalara piceae-abietis	5e-58	SH019136.07FU_FR667231_refs
New.CleanUp.ReferenceOTU787	0	1	1	0	2	4	Ascomycota	k__Fungi;p__Ascomycota;c__Leotiomycetes;o__Helotiales;f__unidentified;g__unidentified;s__Helotiales sp	8e-54	SH015809.07FU_JQ759637_reps
New.CleanUp.ReferenceOTU790	0	0	0	2	2	4	Ascomycota	k__Fungi;p__Ascomycota;c__Leotiomycetes;o__unidentified;f__unidentified;g__unidentified;s__Leotiomycetes sp	5e-52	SH020292.07FU_HM036615_reps
New.CleanUp.ReferenceOTU805	2	0	0	0	2	4	Ascomycota	k__Fungi;p__Ascomycota;c__Leotiomycetes;o__Helotiales;f__Incertae sedis;g__Leptodontidium;s__Leptodontidium sp	7e-51	SH014509.07FU_HQ211604_reps
New.CleanUp.ReferenceOTU821	0	0	0	0	4	4	Ascomycota	k__Fungi;p__Ascomycota;c__Leotiomycetes;o__Helotiales;f__unidentified;g__unidentified;s__Helotiales sp	8e-54	SH015803.07FU_JN859270_refs
New.CleanUp.ReferenceOTU826	0	0	0	0	4	4	Ascomycota	k__Fungi;p__Ascomycota;c__Lecanoromycetes;o__Lecanorales;f__unidentified;g__unidentified;s__Lecanorales sp	3e-44	SH020005.07FU_HQ445039_reps
New.CleanUp.ReferenceOTU951	4	0	0	0	0	4	Ascomycota	k__Fungi;p__Ascomycota;c__Eurotiomycetes;o__Chaetothyriales;f__Herpotrichiellaceae;g__Capronia;s__Capronia sp 94006a	5e-18	SH022457.07FU_EU139148_reps
New.ReferenceOTU274	0	4	0	0	0	4	Ascomycota	k__Fungi;p__Ascomycota;c__Leotiomycetes;o__Incertae sedis;f__Incertae sedis;g__Leohumicola;s__Leohumicola verrucosa	3e-22	SH018364.07FU_AY706320_refs
New.ReferenceOTU305	0	1	0	0	3	4	Ascomycota	k__Fungi;p__Ascomycota;c__Leotiomycetes;o__Helotiales;f__Vibrisseaceae;g__Phialocephala;s__Phialocephala fortinii	5e-52	SH020813.07FU_AY033087_refs
New.ReferenceOTU420	0	3	1	0	0	4	Ascomycota	k__Fungi;p__Ascomycota;c__Leotiomycetes;o__Helotiales;f__unidentified;g__unidentified;s__Helotiales sp	3e-47	SH030588.07FU_HQ211737_reps
New.ReferenceOTU439	0	2	2	0	0	4	Ascomycota	k__Fungi;p__Ascomycota;c__Leotiomycetes;o__Helotiales;f__Incertae sedis;g__Cadophora;s__Cadophora finlica	2e-54	SH027361.07FU_AF486119_refs
New.ReferenceOTU602	0	2	0	0	2	4	Ascomycota	k__Fungi;p__Ascomycota;c__unidentified;o__unidentified;f__unidentified;g__unidentified;s__Ascomycota sp	3e-53	SH028598.07FU_JQ857040_reps
New.ReferenceOTU641	0	2	0	1	1	4	Ascomycota	k__Fungi;p__Ascomycota;c__Saccharomycetes;o__Saccharomycetales;f__unidentified;g__unidentified;s__Saccharomycetales sp	2e-22	SH004398.07FU_KF617559_reps
New.ReferenceOTU790	2	0	0	0	2	4	Ascomycota	k__Fungi;p__Ascomycota;c__Leotiomycetes;o__Helotiales;f__Hyaloscyphaceae;g__Hyaloscypha;s__Hyaloscypha aureliella	1e-52	SH004577.07FU_EU940229_refs
New.ReferenceOTU796	4	0	0	0	0	4	Ascomycota	k__Fungi;p__Ascomycota;c__Leotiomycetes;o__Helotiales;f__unidentified;g__unidentified;s__Helotiales sp	2e-26	SH019548.07FU_DQ309148_reps
SH000131.07FU_DQ273329_reps	0	0	0	4	0	4	Ascomycota	k__Fungi;p__Ascomycota;c__Leotiomycetes;o__Helotiales;f__Helotiaceae;g__Crocicreas;s__Crocicreas sp	9e-32	SH016017.07FU_KC966057_reps
SH005494.07FU_KF298090_reps	0	1	0	1	2	4	Ascomycota	k__Fungi;p__Ascomycota;c__Eurotiomycetes;o__Eurotiales;f__Trichocomaceae;g__unidentified;s__Trichocomaceae sp	1e-58	SH005494.07FU_KF298090_reps
SH008229.07FU_HQ322364_refs	2	1	1	0	0	4	Ascomycota	k__Fungi;p__Ascomycota;c__Incertae sedis;o__Incertae sedis;f__Incertae sedis;g__Hymenula;s__Hymenula cerealis	9e-60	SH008229.07FU_HQ322364_refs
SH012320.07FU_FR682149_reps	4	0	0	0	0	4	Ascomycota	k__Fungi;p__Ascomycota;c__Dothideomycetes;o__unidentified;f__unidentified;g__unidentified;s__Dothideomycetes sp	1e-77	SH012320.07FU_FR682149_reps
SH012570.07FU_AM901739_reps	1	2	0	0	1	4	Ascomycota	k__Fungi;p__Ascomycota;c__Eurotiomycetes;o__Chaetothyriales;f__unidentified;g__unidentified;s__Chaetothyriales sp	4e-74	SH012570.07FU_AM901739_reps
SH013079.07FU_JN040510_refs	0	4	0	0	0	4	Ascomycota	k__Fungi;p__Ascomycota;c__Incertae sedis;o__Incertae sedis;f__Incertae sedis;g__Knufia;s__Knufia endospora	4e-65	SH013079.07FU_JN040510_refs
SH013942.07FU_KC222723_reps	0	4	0	0	0	4	Ascomycota	k__Fungi;p__Ascomycota;c__Sordariomycetes;o__Sordariales;f__Chaetomiaceae;g__Humicola;s__Humicola nigrescens	1e-70	SH013922.07FU_AB625592_refs
SH016017.07FU_KC966057_reps	0	0	0	0	4	4	Ascomycota	k__Fungi;p__Ascomycota;c__Leotiomycetes;o__Helotiales;f__Helotiaceae;g__Crocicreas;s__Crocicreas sp	1e-55	SH016017.07FU_KC966057_reps
SH017810.07FU_JF439501_reps	0	4	0	0	0	4	Ascomycota	k__Fungi;p__Ascomycota;c__Eurotiomycetes;o__Eurotiales;f__Trichocomaceae;g__Penicillium;s__Penicillium sp F35	3e-47	SH017810.07FU_JF439501_reps
SH018035.07FU_GU911176_reps	0	4	0	0	0	4	Ascomycota	k__Fungi;p__Ascomycota;c__Sordariomycetes;o__Sordariales;f__Lasiosphaeriaceae;g__Schizothecium;s__Schizothecium glutinans	4e-68	SH018038.07FU_AY615207_reps
SH018407.07FU_JF937586_reps	3	1	0	0	0	4	Ascomycota	k__Fungi;p__Ascomycota;c__unidentified;o__unidentified;f__unidentified;g__unidentified;s__Ascomycota sp	1e-67	SH018365.07FU_HQ212340_reps
SH019322.07FU_AY677273_refs	4	0	0	0	0	4	Ascomycota	k__Fungi;p__Ascomycota;c__Sordariomycetes;o__Hypocreales;f__Incertae sedis;g__Ilyonectria;s__Ilyonectria radicicola	2e-60	SH019322.07FU_AY677273_refs
SH019663.07FU_JN942158_reps	0	0	4	0	0	4	Ascomycota	k__Fungi;p__Ascomycota;c__Sordariomycetes;o__Sordariales;f__Lasiosphaeriaceae;g__Lasiosphaeris;s__Lasiosphaeris hispida	2e-76	SH019663.07FU_JN942158_reps
SH019823.07FU_AB846967_reps	0	4	0	0	0	4	Ascomycota	k__Fungi;p__Ascomycota;c__Dothideomycetes;o__unidentified;f__unidentified;g__unidentified;s__Dothideomycetes sp	5e-58	SH019823.07FU_AB846967_reps
SH020263.07FU_KF800391_reps	0	3	0	0	1	4	Ascomycota	k__Fungi;p__Ascomycota;c__Dothideomycetes;o__Dothideales;f__Dothioraceae;g__Aureobasidium;s__Aureobasidium pullulans	3e-72	SH014188.07FU_AJ244232_refs
SH022274.07FU_KJ406889_reps	0	1	0	0	3	4	Ascomycota	k__Fungi;p__Ascomycota;c__unidentified;o__unidentified;f__unidentified;g__unidentified;s__Ascomycota sp	2e-72	SH022274.07FU_KJ406889_reps
SH022277.07FU_JQ965026_reps	1	1	0	0	2	4	Ascomycota	k__Fungi;p__Ascomycota;c__Eurotiomycetes;o__Eurotiales;f__Trichocomaceae;g__Penicillium;s__Penicillium virgatum	7e-76	SH016730.07FU_AJ748692_refs
SH022428.07FU_JQ414250_refs	0	4	0	0	0	4	Ascomycota	k__Fungi;p__Ascomycota;c__Sordariomycetes;o__Diaporthales;f__Incertae sedis;g__Ophiognomonia;s__Ophiognomonia pterocaryae	3e-75	SH022428.07FU_JQ414250_refs
SH022566.07FU_KC455237_reps	0	4	0	0	0	4	Ascomycota	k__Fungi;p__Ascomycota;c__Eurotiomycetes;o__Chaetothyriales;f__Chaetothyriaceae;g__Ceramothyrium;s__Ceramothyrium carniolicum	9e-63	SH022566.07FU_KC455237_reps
SH023244.07FU_KC965698_reps	4	0	0	0	0	4	Ascomycota	k__Fungi;p__Ascomycota;c__Leotiomycetes;o__Helotiales;f__unidentified;g__unidentified;s__Helotiales sp	1e-83	SH023244.07FU_KC965698_reps
SH025798.07FU_HM164581_reps	2	1	0	0	1	4	Ascomycota	k__Fungi;p__Ascomycota;c__Pezizomycetes;o__Pezizales;f__Pyronemataceae;g__Sphaerosporella;s__Sphaerosporella sp	1e-83	SH025798.07FU_HM164581_reps
SH027316.07FU_FR682370_reps	0	4	0	0	0	4	Ascomycota	k__Fungi;p__Ascomycota;c__Dothideomycetes;o__Capnodiales;f__Incertae sedis;g__Hispidoconidioma;s__Hispidoconidioma sp	7e-79	SH027316.07FU_FR682370_reps
SH028055.07FU_HM589346_reps	4	0	0	0	0	4	Ascomycota	k__Fungi;p__Ascomycota;c__Leotiomycetes;o__Helotiales;f__unidentified;g__unidentified;s__Helotiales sp	2e-73	SH028055.07FU_HM589346_reps
SH028601.07FU_KC966294_reps	0	4	0	0	0	4	Ascomycota	k__Fungi;p__Ascomycota;c__Leotiomycetes;o__Helotiales;f__Helotiaceae;g__unidentified;s__Helotiaceae sp	2e-79	SH028601.07FU_KC966294_reps
SH029035.07FU_JQ759259_reps	0	3	0	0	1	4	Ascomycota	k__Fungi;p__Ascomycota;c__Pezizomycetes;o__Pezizales;f__Pyronemataceae;g__Geopyxis;s__Geopyxis sp	2e-91	SH029035.07FU_JQ759259_reps
SH029359.07FU_AJ635314_reps	0	1	0	0	3	4	Ascomycota	k__Fungi;p__Ascomycota;c__Leotiomycetes;o__Incertae sedis;f__Myxotrichaceae;g__Oidiodendron;s__Oidiodendron echinulatum	5e-61	SH029355.07FU_AF062791_refs
SH029489.07FU_HM439513_reps	2	1	0	0	1	4	Ascomycota	k__Fungi;p__Ascomycota;c__Sordariomycetes;o__Hypocreales;f__Nectriaceae;g__unidentified;s__Nectriaceae sp	4e-74	SH029489.07FU_HM439513_reps
SH030351.07FU_KF617388_reps	0	0	0	4	0	4	Ascomycota	k__Fungi;p__Ascomycota;c__Leotiomycetes;o__Helotiales;f__unidentified;g__unidentified;s__Helotiales sp	1e-74	SH030351.07FU_KF617388_reps
SH032067.07FU_FJ531049_reps	0	3	0	0	1	4	Ascomycota	k__Fungi;p__Ascomycota;c__Eurotiomycetes;o__Eurotiales;f__Trichocomaceae;g__Penicillium;s__Penicillium christenseniae	1e-55	SH013505.07FU_JN617674_refs
SH032103.07FU_AM084436_reps	0	0	0	0	4	4	Ascomycota	k__Fungi;p__Ascomycota;c__unidentified;o__unidentified;f__unidentified;g__unidentified;s__Ascomycota sp	9e-66	SH032103.07FU_AM084436_reps
New.CleanUp.ReferenceOTU1000	0	3	0	0	0	3	Ascomycota	k__Fungi;p__Ascomycota;c__Leotiomycetes;o__Helotiales;f__unidentified;g__unidentified;s__Helotiales sp	3e-47	SH032310.07FU_JX852366_reps
New.CleanUp.ReferenceOTU1009	0	3	0	0	0	3	Ascomycota	k__Fungi;p__Ascomycota;c__Sordariomycetes;o__Sordariales;f__Lasiosphaeriaceae;g__Podospora;s__Podospora sp	2e-48	SH018032.07FU_EU754958_reps
New.CleanUp.ReferenceOTU1021	1	2	0	0	0	3	Ascomycota	k__Fungi;p__Ascomycota;c__Eurotiomycetes;o__Chaetothyriales;f__Herpotrichiellaceae;g__unidentified;s__Herpotrichiellaceae sp	2e-14	SH005919.07FU_AM999549_reps
New.CleanUp.ReferenceOTU1022	1	2	0	0	0	3	Ascomycota	k__Fungi;p__Ascomycota;c__Sordariomycetes;o__Hypocreales;f__Nectriaceae;g__Volutella;s__Volutella sp	2e-54	SH027830.07FU_UDB004184_reps
New.CleanUp.ReferenceOTU1039	3	0	0	0	0	3	Ascomycota	k__Fungi;p__Ascomycota;c__Eurotiomycetes;o__Chaetothyriales;f__unidentified;g__unidentified;s__Chaetothyriales sp	1e-52	SH023292.07FU_DQ309133_refs
New.CleanUp.ReferenceOTU1054	0	3	0	0	0	3	Ascomycota	k__Fungi;p__Ascomycota;c__Eurotiomycetes;o__Chaetothyriales;f__Herpotrichiellaceae;g__Capronia;s__Capronia pilosella	2e-67	SH007162.07FU_DQ826737_refs
New.CleanUp.ReferenceOTU1105	0	0	0	2	1	3	Ascomycota	k__Fungi;p__Ascomycota;c__unidentified;o__unidentified;f__unidentified;g__unidentified;s__Ascomycota sp	3e-56	SH018365.07FU_HQ212340_reps
New.CleanUp.ReferenceOTU1201	0	1	0	0	2	3	Ascomycota	k__Fungi;p__Ascomycota;c__Eurotiomycetes;o__Eurotiales;f__Trichocomaceae;g__Penicillium;s__Penicillium polonicum	3e-59	SH022268.07FU_AF033475_refs
New.CleanUp.ReferenceOTU1206	0	0	0	0	3	3	Ascomycota	k__Fungi;p__Ascomycota;c__Leotiomycetes;o__Helotiales;f__Helotiaceae;g__unidentified;s__Helotiaceae sp	1e-55	SH000129.07FU_EF433979_reps
New.CleanUp.ReferenceOTU125	0	0	0	3	0	3	Ascomycota	k__Fungi;p__Ascomycota;c__Leotiomycetes;o__Helotiales;f__Helotiaceae;g__unidentified;s__Helotiaceae sp	8e-14	SH000129.07FU_EF433979_reps
New.CleanUp.ReferenceOTU1274	3	0	0	0	0	3	Ascomycota	k__Fungi;p__Ascomycota;c__Leotiomycetes;o__Helotiales;f__unidentified;g__unidentified;s__Helotiales sp	9e-29	SH014678.07FU_AY699664_refs
New.CleanUp.ReferenceOTU1294	1	2	0	0	0	3	Ascomycota	k__Fungi;p__Ascomycota;c__Incertae sedis;o__Incertae sedis;f__Incertae sedis;g__Ypsilina;s__Ypsilina graminea	8e-57	SH008228.07FU_GQ411306_refs
New.CleanUp.ReferenceOTU1333	0	3	0	0	0	3	Ascomycota	k__Fungi;p__Ascomycota;c__Leotiomycetes;o__Helotiales;f__Incertae sedis;g__Cadophora;s__Cadophora sp	1e-33	SH019852.07FU_FJ553685_reps
New.CleanUp.ReferenceOTU1357	0	3	0	0	0	3	Ascomycota	k__Fungi;p__Ascomycota;c__Pezizomycetes;o__Pezizales;f__Incertae sedis;g__Pulvinula;s__Pulvinula convexella	4e-59	SH020446.07FU_AF289074_reps
New.CleanUp.ReferenceOTU1389	0	3	0	0	0	3	Ascomycota	k__Fungi;p__Ascomycota;c__Sordariomycetes;o__Hypocreales;f__Nectriaceae;g__Fusarium;s__Fusarium kurunegalense	5e-15	SH004755.07FU_JF433036_refs
New.CleanUp.ReferenceOTU159	0	0	0	0	3	3	Ascomycota	k__Fungi;p__Ascomycota;c__Leotiomycetes;o__Incertae sedis;f__Myxotrichaceae;g__Myxotrichum;s__Myxotrichum stipitatum	8e-57	SH029351.07FU_KF850380_reps
New.CleanUp.ReferenceOTU168	0	0	0	0	3	3	Ascomycota	k__Fungi;p__Ascomycota;c__Leotiomycetes;o__Helotiales;f__Sclerotiniaceae;g__Mycopappus;s__Mycopappus sp	1e-30	SH018432.07FU_KC916711_reps
New.CleanUp.ReferenceOTU188	0	2	0	0	1	3	Ascomycota	k__Fungi;p__Ascomycota;c__Sordariomycetes;o__Sordariales;f__Lasiosphaeriaceae;g__Podospora;s__Podospora sp	4e-43	SH018032.07FU_EU754958_reps
New.CleanUp.ReferenceOTU251	0	0	0	1	2	3	Ascomycota	k__Fungi;p__Ascomycota;c__Leotiomycetes;o__Helotiales;f__unidentified;g__unidentified;s__Helotiales sp	2e-11	SH021330.07FU_HQ611339_reps
New.CleanUp.ReferenceOTU327	0	0	0	3	0	3	Ascomycota	k__Fungi;p__Ascomycota;c__Lecanoromycetes;o__unidentified;f__unidentified;g__unidentified;s__Lecanoromycetes sp	4e-59	SH027885.07FU_JF300535_reps
New.CleanUp.ReferenceOTU387	2	1	0	0	0	3	Ascomycota	k__Fungi;p__Ascomycota;c__Leotiomycetes;o__unidentified;f__unidentified;g__unidentified;s__Leotiomycetes sp	6e-58	SH020292.07FU_HM036615_reps
New.CleanUp.ReferenceOTU39	0	0	0	0	3	3	Ascomycota	k__Fungi;p__Ascomycota;c__Leotiomycetes;o__Helotiales;f__unidentified;g__unidentified;s__Helotiales sp	3e-10	SH018409.07FU_DQ914722_reps
New.CleanUp.ReferenceOTU403	3	0	0	0	0	3	Ascomycota	k__Fungi;p__Ascomycota;c__Leotiomycetes;o__Helotiales;f__unidentified;g__unidentified;s__Helotiales sp	9e-23	SH018405.07FU_GU174278_reps
New.CleanUp.ReferenceOTU442	3	0	0	0	0	3	Ascomycota	k__Fungi;p__Ascomycota;c__Leotiomycetes;o__Helotiales;f__unidentified;g__unidentified;s__uncultured Helotiales	5e-46	SH014502.07FU_JX317129_refs
New.CleanUp.ReferenceOTU443	3	0	0	0	0	3	Ascomycota	k__Fungi;p__Ascomycota;c__Leotiomycetes;o__Helotiales;f__Hyaloscyphaceae;g__unidentified;s__Hyaloscyphaceae sp	1e-65	SH018389.07FU_JX852344_reps
New.CleanUp.ReferenceOTU471	3	0	0	0	0	3	Ascomycota	k__Fungi;p__Ascomycota;c__Leotiomycetes;o__Helotiales;f__Vibrisseaceae;g__unidentified;s__Vibrisseaceae sp	2e-36	SH003909.07FU_KC965908_reps
New.CleanUp.ReferenceOTU49	0	3	0	0	0	3	Ascomycota	k__Fungi;p__Ascomycota;c__Dothideomycetes;o__Pleosporales;f__unidentified;g__unidentified;s__Pleosporales sp	7e-70	SH019715.07FU_KJ739515_reps
New.CleanUp.ReferenceOTU512	2	1	0	0	0	3	Ascomycota	k__Fungi;p__Ascomycota;c__Dothideomycetes;o__Pleosporales;f__Lophiostomataceae;g__Lophiostoma;s__Lophiostoma sp	7e-11	SH016464.07FU_HQ607848_reps
New.CleanUp.ReferenceOTU527	3	0	0	0	0	3	Ascomycota	k__Fungi;p__Ascomycota;c__Leotiomycetes;o__Helotiales;f__unidentified;g__unidentified;s__Helotiales sp	1e-46	SH018419.07FU_KF618076_reps
New.CleanUp.ReferenceOTU542	3	0	0	0	0	3	Ascomycota	k__Fungi;p__Ascomycota;c__Eurotiomycetes;o__Chaetothyriales;f__Herpotrichiellaceae;g__unidentified;s__Herpotrichiellaceae sp	1e-12	SH029986.07FU_FJ475797_reps
New.CleanUp.ReferenceOTU551	0	3	0	0	0	3	Ascomycota	k__Fungi;p__Ascomycota;c__Incertae sedis;o__Incertae sedis;f__Pseudeurotiaceae;g__unidentified;s__Pseudeurotiaceae sp	3e-47	SH028602.07FU_JN053099_reps
New.CleanUp.ReferenceOTU552	0	3	0	0	0	3	Ascomycota	k__Fungi;p__Ascomycota;c__Leotiomycetes;o__Helotiales;f__Incertae sedis;g__Thedgonia;s__Thedgonia ligustrina	6e-36	SH025233.07FU_FJ839628_refs
New.CleanUp.ReferenceOTU565	0	2	1	0	0	3	Ascomycota	k__Fungi;p__Ascomycota;c__Pezizomycetes;o__Pezizales;f__Pyronemataceae;g__Wilcoxina;s__Wilcoxina rehmii	1e-49	SH025757.07FU_AJ893249_refs
New.CleanUp.ReferenceOTU573	0	3	0	0	0	3	Ascomycota	k__Fungi;p__Ascomycota;c__Sordariomycetes;o__Chaetosphaeriales;f__Chaetosphaeriaceae;g__Chloridium;s__Chloridium sp	3e-50	SH004883.07FU_FJ528714_reps
New.CleanUp.ReferenceOTU587	0	2	0	0	1	3	Ascomycota	k__Fungi;p__Ascomycota;c__unidentified;o__unidentified;f__unidentified;g__unidentified;s__Ascomycota sp	1e-55	SH008243.07FU_AB190382_reps
New.CleanUp.ReferenceOTU588	0	3	0	0	0	3	Ascomycota	k__Fungi;p__Ascomycota;c__Eurotiomycetes;o__Chaetothyriales;f__Herpotrichiellaceae;g__Rhinocladiella;s__Rhinocladiella phaeophora	6e-18	SH009809.07FU_EU041811_refs
New.CleanUp.ReferenceOTU648	0	1	0	0	2	3	Ascomycota	k__Fungi;p__Ascomycota;c__Leotiomycetes;o__unidentified;f__unidentified;g__unidentified;s__Leotiomycetes sp	7e-51	SH013365.07FU_HQ335298_reps
New.CleanUp.ReferenceOTU663	0	3	0	0	0	3	Ascomycota	k__Fungi;p__Ascomycota;c__Eurotiomycetes;o__Eurotiales;f__Trichocomaceae;g__Penicillium;s__Penicillium lividum	2e-63	SH005496.07FU_AF033406_refs
New.CleanUp.ReferenceOTU677	0	0	3	0	0	3	Ascomycota	k__Fungi;p__Ascomycota;c__Pezizomycetes;o__Pezizales;f__Pyronemataceae;g__Pustularia;s__Pustularia sp	5e-58	SH032952.07FU_FJ210746_reps
New.CleanUp.ReferenceOTU79	0	0	3	0	0	3	Ascomycota	k__Fungi;p__Ascomycota;c__Leotiomycetes;o__Helotiales;f__unidentified;g__unidentified;s__Helotiales sp	3e-50	SH015803.07FU_JN859270_refs
New.CleanUp.ReferenceOTU807	0	0	0	0	3	3	Ascomycota	k__Fungi;p__Ascomycota;c__Sordariomycetes;o__Chaetosphaeriales;f__Chaetosphaeriaceae;g__Chaetosphaeria;s__Chaetosphaeria sp KRCF710	4e-34	SH024096.07FU_AB374284_reps
New.CleanUp.ReferenceOTU815	0	0	0	2	1	3	Ascomycota	k__Fungi;p__Ascomycota;c__Leotiomycetes;o__Rhytismatales;f__Rhytismataceae;g__unidentified;s__Rhytismataceae sp	8e-11	SH000662.07FU_HQ535888_reps
New.CleanUp.ReferenceOTU894	3	0	0	0	0	3	Ascomycota	k__Fungi;p__Ascomycota;c__Eurotiomycetes;o__Chaetothyriales;f__Chaetothyriaceae;g__Cyphellophora;s__Cyphellophora reptans	2e-20	SH015637.07FU_EU514699_refs
New.CleanUp.ReferenceOTU915	3	0	0	0	0	3	Ascomycota	k__Fungi;p__Ascomycota;c__Leotiomycetes;o__Helotiales;f__Helotiaceae;g__unidentified;s__Helotiaceae sp	2e-29	SH028601.07FU_KC966294_reps
New.CleanUp.ReferenceOTU922	2	0	0	0	1	3	Ascomycota	k__Fungi;p__Ascomycota;c__Leotiomycetes;o__Helotiales;f__Vibrisseaceae;g__Phialocephala;s__Phialocephala fortinii	2e-57	SH020813.07FU_AY033087_refs
New.CleanUp.ReferenceOTU926	3	0	0	0	0	3	Ascomycota	k__Fungi;p__Ascomycota;c__Lecanoromycetes;o__Lecanorales;f__unidentified;g__unidentified;s__Lecanorales sp	2e-23	SH025908.07FU_EF619713_reps
New.ReferenceOTU180	0	0	0	0	3	3	Ascomycota	k__Fungi;p__Ascomycota;c__Leotiomycetes;o__Incertae sedis;f__Myxotrichaceae;g__unidentified;s__Myxotrichaceae sp	1e-46	SH029345.07FU_JX270411_reps
New.ReferenceOTU211	0	1	0	0	2	3	Ascomycota	k__Fungi;p__Ascomycota;c__Lecanoromycetes;o__unidentified;f__unidentified;g__unidentified;s__Lecanoromycetes sp	2e-45	SH017396.07FU_JN053083_reps
New.ReferenceOTU229	0	0	0	1	2	3	Ascomycota	k__Fungi;p__Ascomycota;c__Leotiomycetes;o__unidentified;f__unidentified;g__unidentified;s__Leotiomycetes sp	5e-58	SH004578.07FU_JQ346946_reps
New.ReferenceOTU282	0	1	2	0	0	3	Ascomycota	k__Fungi;p__Ascomycota;c__Sordariomycetes;o__Chaetosphaeriales;f__Chaetosphaeriaceae;g__Chloridium;s__Chloridium sp	3e-59	SH004885.07FU_HE998731_reps
New.ReferenceOTU288	0	3	0	0	0	3	Ascomycota	k__Fungi;p__Ascomycota;c__Leotiomycetes;o__Helotiales;f__unidentified;g__unidentified;s__Helotiales sp	8e-54	SH013269.07FU_AY699656_refs
New.ReferenceOTU359	3	0	0	0	0	3	Ascomycota	k__Fungi;p__Ascomycota;c__Leotiomycetes;o__Helotiales;f__Incertae sedis;g__Cystodendron;s__Cystodendron sp EXP0561F	1e-34	SH000130.07FU_DQ914672_reps
New.ReferenceOTU424	0	0	0	3	0	3	Ascomycota	k__Fungi;p__Ascomycota;c__Leotiomycetes;o__Helotiales;f__Dermateaceae;g__Mollisia;s__Mollisia sp	7e-54	SH013478.07FU_KC514873_reps
New.ReferenceOTU468	0	1	0	0	2	3	Ascomycota	k__Fungi;p__Ascomycota;c__Leotiomycetes;o__Helotiales;f__unidentified;g__unidentified;s__Helotiales sp	1e-40	SH018439.07FU_UDB004143_reps
New.ReferenceOTU541	0	3	0	0	0	3	Ascomycota	k__Fungi;p__Ascomycota;c__Eurotiomycetes;o__Chaetothyriales;f__Herpotrichiellaceae;g__Capronia;s__Capronia peltigerae	4e-59	SH004195.07FU_HQ709322_refs
New.ReferenceOTU605	1	2	0	0	0	3	Ascomycota	k__Fungi;p__Ascomycota;c__Eurotiomycetes;o__Chaetothyriales;f__unidentified;g__unidentified;s__Chaetothyriales sp	8e-23	SH023295.07FU_JN053150_reps
New.ReferenceOTU719	3	0	0	0	0	3	Ascomycota	k__Fungi;p__Ascomycota;c__Eurotiomycetes;o__Chaetothyriales;f__Herpotrichiellaceae;g__Cladophialophora;s__Cladophialophora sp	1e-46	SH012580.07FU_UDB004109_reps
New.ReferenceOTU809	0	0	0	1	2	3	Ascomycota	k__Fungi;p__Ascomycota;c__Sordariomycetes;o__Hypocreales;f__Incertae sedis;g__Melanopsamma;s__Melanopsamma sp	4e-28	SH026372.07FU_JQ989302_reps
SH000132.07FU_KC457013_reps	0	1	1	0	1	3	Ascomycota	k__Fungi;p__Ascomycota;c__Leotiomycetes;o__Helotiales;f__unidentified;g__unidentified;s__Helotiales sp	3e-87	SH000132.07FU_KC457013_reps
SH001478.07FU_KF360393_reps	3	0	0	0	0	3	Ascomycota	k__Fungi;p__Ascomycota;c__Lecanoromycetes;o__Lecanorales;f__Sporastatiaceae;g__Toensbergia;s__Toensbergia leucococca	3e-84	SH001478.07FU_KF360393_reps
SH002431.07FU_FJ860791_reps	0	2	0	0	1	3	Ascomycota	k__Fungi;p__Ascomycota;c__Sordariomycetes;o__Hypocreales;f__Hypocreaceae;g__unidentified;s__Hypocreaceae sp	2e-66	SH033057.07FU_KF466168_reps
SH002810.07FU_HQ608105_reps	3	0	0	0	0	3	Ascomycota	k__Fungi;p__Ascomycota;c__Dothideomycetes;o__Capnodiales;f__unidentified;g__unidentified;s__Capnodiales sp	6e-70	SH002810.07FU_HQ608105_reps
SH004586.07FU_FM172802_reps	0	0	0	0	3	3	Ascomycota	k__Fungi;p__Ascomycota;c__Leotiomycetes;o__Helotiales;f__unidentified;g__unidentified;s__Helotiales sp	1e-71	SH004582.07FU_HQ211764_reps
SH006026.07FU_HM589331_reps	0	0	0	0	3	3	Ascomycota	k__Fungi;p__Ascomycota;c__Leotiomycetes;o__Incertae sedis;f__Incertae sedis;g__Geomyces;s__Geomyces sp	1e-61	SH006026.07FU_HM589331_reps
SH012240.07FU_JF440583_reps	0	0	0	0	3	3	Ascomycota	k__Fungi;p__Ascomycota;c__Leotiomycetes;o__Helotiales;f__unidentified;g__unidentified;s__Helotiales sp	3e-78	SH012240.07FU_JF440583_reps
SH013240.07FU_KC506169_reps	0	1	0	0	2	3	Ascomycota	k__Fungi;p__Ascomycota;c__Eurotiomycetes;o__Eurotiales;f__Trichocomaceae;g__Sagenomella;s__Sagenomella griseoviridis	3e-56	SH023491.07FU_GQ169320_reps
SH013438.07FU_EF551550_reps	0	1	0	0	2	3	Ascomycota	k__Fungi;p__Ascomycota;c__Eurotiomycetes;o__Chaetothyriales;f__Herpotrichiellaceae;g__Exophiala;s__Exophiala nigra	8e-79	SH013438.07FU_EF551550_reps
SH013923.07FU_HQ871756_reps	0	3	0	0	0	3	Ascomycota	k__Fungi;p__Ascomycota;c__Sordariomycetes;o__Sordariales;f__Lasiosphaeriaceae;g__Apodospora;s__Apodospora sp	7e-70	SH031847.07FU_KJ508301_reps
SH014678.07FU_AY699664_refs	2	0	1	0	0	3	Ascomycota	k__Fungi;p__Ascomycota;c__Leotiomycetes;o__Helotiales;f__unidentified;g__unidentified;s__Helotiales sp	5e-58	SH014678.07FU_AY699664_refs
SH014697.07FU_JN033410_reps	0	0	3	0	0	3	Ascomycota	k__Fungi;p__Ascomycota;c__Leotiomycetes;o__Helotiales;f__Incertae sedis;g__Leptodontidium;s__Leptodontidium sp	4e-62	SH018412.07FU_EF521218_reps
SH015426.07FU_AB733437_refs	3	0	0	0	0	3	Ascomycota	k__Fungi;p__Ascomycota;c__Dothideomycetes;o__Incertae sedis;f__Incertae sedis;g__Minutisphaera;s__Minutisphaera japonica	2e-67	SH015426.07FU_AB733437_refs
SH016021.07FU_KJ528993_reps	0	0	0	2	1	3	Ascomycota	k__Fungi;p__Ascomycota;c__Leotiomycetes;o__Helotiales;f__Helotiaceae;g__Hymenoscyphus;s__Hymenoscyphus sp SR_F14	2e-73	SH016021.07FU_KJ528993_reps
SH016577.07FU_GU225948_refs	0	0	0	0	3	3	Ascomycota	k__Fungi;p__Ascomycota;c__Eurotiomycetes;o__Chaetothyriales;f__Herpotrichiellaceae;g__Exophiala;s__Exophiala moniliae	2e-88	SH016577.07FU_GU225948_refs
SH016878.07FU_JQ437611_reps	2	1	0	0	0	3	Ascomycota	k__Fungi;p__Ascomycota;c__Dothideomycetes;o__Pleosporales;f__unidentified;g__unidentified;s__Pleosporales sp	4e-77	SH016878.07FU_JQ437611_reps
SH017212.07FU_EF159495_reps	0	3	0	0	0	3	Ascomycota	k__Fungi;p__Ascomycota;c__Dothideomycetes;o__Dothideales;f__Dothioraceae;g__Kabatiella;s__Kabatiella sp	1e-86	SH017212.07FU_EF159495_reps
SH018381.07FU_HQ157957_refs	3	0	0	0	0	3	Ascomycota	k__Fungi;p__Ascomycota;c__Leotiomycetes;o__Helotiales;f__Hyaloscyphaceae;g__unidentified;s__Hyaloscyphaceae sp IV GK_2010	3e-56	SH018381.07FU_HQ157957_refs
SH018419.07FU_KF618076_reps	1	1	1	0	0	3	Ascomycota	k__Fungi;p__Ascomycota;c__Leotiomycetes;o__Helotiales;f__unidentified;g__unidentified;s__Helotiales sp	6e-61	SH018419.07FU_KF618076_reps
SH019717.07FU_JQ765657_reps	0	0	0	2	1	3	Ascomycota	k__Fungi;p__Ascomycota;c__unidentified;o__unidentified;f__unidentified;g__unidentified;s__Ascomycota sp	4e-65	SH019717.07FU_JQ765657_reps
SH019734.07FU_HQ021885_reps	3	0	0	0	0	3	Ascomycota	k__Fungi;p__Ascomycota;c__Leotiomycetes;o__Helotiales;f__unidentified;g__unidentified;s__Helotiales sp	6e-67	SH019737.07FU_FJ999648_reps
SH020202.07FU_JF424292_reps	0	3	0	0	0	3	Ascomycota	k__Fungi;p__Ascomycota;c__Dothideomycetes;o__Venturiales;f__Venturiaceae;g__unidentified;s__Venturiaceae sp	1e-71	SH020202.07FU_JF424292_reps
SH020815.07FU_AF486121_refs	0	2	0	1	0	3	Ascomycota	k__Fungi;p__Ascomycota;c__Leotiomycetes;o__Helotiales;f__Vibrisseaceae;g__Phialocephala;s__Phialocephala dimorphospora	9e-66	SH020815.07FU_AF486121_refs
SH021778.07FU_KC867849_reps	3	0	0	0	0	3	Ascomycota	k__Fungi;p__Ascomycota;c__Dothideomycetes;o__unidentified;f__unidentified;g__unidentified;s__Dothideomycetes sp	2e-69	SH021778.07FU_KC867849_reps
SH021869.07FU_AF502673_reps	0	0	0	0	3	3	Ascomycota	k__Fungi;p__Ascomycota;c__Dothideomycetes;o__Mytilinidiales;f__Mytilinidiaceae;g__Lophium;s__Lophium mytilinum	9e-66	SH021871.07FU_EF596819_refs
SH022923.07FU_KJ576729_reps	3	0	0	0	0	3	Ascomycota	k__Fungi;p__Ascomycota;c__Lecanoromycetes;o__Lecanorales;f__unidentified;g__unidentified;s__Lecanorales sp	2e-76	SH022923.07FU_KJ576729_reps
SH023296.07FU_FJ553531_reps	0	3	0	0	0	3	Ascomycota	k__Fungi;p__Ascomycota;c__Eurotiomycetes;o__Chaetothyriales;f__Herpotrichiellaceae;g__unidentified;s__Herpotrichiellaceae sp	5e-61	SH023296.07FU_FJ553531_reps
SH023398.07FU_AY969711_reps	0	1	0	0	2	3	Ascomycota	k__Fungi;p__Ascomycota;c__Leotiomycetes;o__Helotiales;f__unidentified;g__unidentified;s__Helotiales sp	1e-86	SH023398.07FU_AY969711_reps
SH024219.07FU_EF029201_reps	2	1	0	0	0	3	Ascomycota	k__Fungi;p__Ascomycota;c__Leotiomycetes;o__Helotiales;f__unidentified;g__unidentified;s__Helotiales sp	3e-75	SH024214.07FU_FJ827178_reps
SH026644.07FU_JF691088_reps	2	1	0	0	0	3	Ascomycota	k__Fungi;p__Ascomycota;c__Eurotiomycetes;o__Chaetothyriales;f__Herpotrichiellaceae;g__Cladophialophora;s__Cladophialophora chaetospira	8e-63	SH026632.07FU_EU035405_refs
SH026654.07FU_HM136648_reps	2	1	0	0	0	3	Ascomycota	k__Fungi;p__Ascomycota;c__Eurotiomycetes;o__Chaetothyriales;f__Herpotrichiellaceae;g__Cladophialophora;s__Cladophialophora sp	8e-57	SH026654.07FU_HM136648_reps
SH028600.07FU_FJ475788_reps	3	0	0	0	0	3	Ascomycota	k__Fungi;p__Ascomycota;c__Leotiomycetes;o__Helotiales;f__Helotiaceae;g__unidentified;s__Helotiaceae sp	8e-57	SH028600.07FU_FJ475788_reps
SH029149.07FU_KC965577_reps	2	0	1	0	0	3	Ascomycota	k__Fungi;p__Ascomycota;c__Sordariomycetes;o__Sordariales;f__Chaetomiaceae;g__Chaetomium;s__Chaetomium sp	2e-73	SH029147.07FU_KC965644_reps
SH029247.07FU_GU934595_reps	0	0	0	3	0	3	Ascomycota	k__Fungi;p__Ascomycota;c__Leotiomycetes;o__Helotiales;f__Helotiaceae;g__Neobulgaria;s__Neobulgaria sp	1e-55	SH029247.07FU_GU934595_reps
SH029789.07FU_HQ703419_reps	2	1	0	0	0	3	Ascomycota	k__Fungi;p__Ascomycota;c__Sordariomycetes;o__Hypocreales;f__Nectriaceae;g__unidentified;s__Nectriaceae sp	1e-83	SH029789.07FU_HQ703419_reps
New.CleanUp.ReferenceOTU1004	1	1	0	0	0	2	Ascomycota	k__Fungi;p__Ascomycota;c__Eurotiomycetes;o__Chaetothyriales;f__Herpotrichiellaceae;g__Exophiala;s__Exophiala sp	5e-52	SH015489.07FU_HQ445477_reps
New.CleanUp.ReferenceOTU1011	0	2	0	0	0	2	Ascomycota	k__Fungi;p__Ascomycota;c__Eurotiomycetes;o__Verrucariales;f__Verrucariaceae;g__Polyblastia;s__Polyblastia sendtneri	1e-09	SH029503.07FU_JQ088050_refs
New.CleanUp.ReferenceOTU1027	0	2	0	0	0	2	Ascomycota	k__Fungi;p__Ascomycota;c__Lecanoromycetes;o__Lecanorales;f__unidentified;g__unidentified;s__Lecanorales sp	3e-25	SH025908.07FU_EF619713_reps
New.CleanUp.ReferenceOTU1052	1	0	0	1	0	2	Ascomycota	k__Fungi;p__Ascomycota;c__Leotiomycetes;o__Helotiales;f__Vibrisseaceae;g__Phialocephala;s__Phialocephala fortinii	3e-53	SH020813.07FU_AY033087_refs
New.CleanUp.ReferenceOTU1056	0	2	0	0	0	2	Ascomycota	k__Fungi;p__Ascomycota;c__Eurotiomycetes;o__Chaetothyriales;f__unidentified;g__unidentified;s__Chaetothyriales sp	2e-08	SH030528.07FU_KC966034_reps
New.CleanUp.ReferenceOTU1083	0	0	0	2	0	2	Ascomycota	k__Fungi;p__Ascomycota;c__Leotiomycetes;o__Helotiales;f__Incertae sedis;g__Xenopolyscytalum;s__Xenopolyscytalum sp	5e-52	SH019147.07FU_DQ093754_refs
New.CleanUp.ReferenceOTU1133	0	0	2	0	0	2	Ascomycota	k__Fungi;p__Ascomycota;c__unidentified;o__unidentified;f__unidentified;g__unidentified;s__Ascomycota sp	5e-52	SH013873.07FU_KC456753_reps
New.CleanUp.ReferenceOTU1161	0	0	0	0	2	2	Ascomycota	k__Fungi;p__Ascomycota;c__Incertae sedis;o__Incertae sedis;f__Incertae sedis;g__Chalara;s__Chalara holubovae	8e-54	SH019133.07FU_FR667223_refs
New.CleanUp.ReferenceOTU1181	0	0	0	0	2	2	Ascomycota	k__Fungi;p__Ascomycota;c__Leotiomycetes;o__Incertae sedis;f__Myxotrichaceae;g__Pseudogymnoascus;s__Pseudogymnoascus roseus	3e-53	SH006023.07FU_DQ117451_refs
New.CleanUp.ReferenceOTU120	0	0	0	2	0	2	Ascomycota	k__Fungi;p__Ascomycota;c__unidentified;o__unidentified;f__unidentified;g__unidentified;s__Ascomycota sp	6e-61	SH013875.07FU_KC456782_reps
New.CleanUp.ReferenceOTU1233	0	1	0	0	1	2	Ascomycota	k__Fungi;p__Ascomycota;c__Eurotiomycetes;o__Chaetothyriales;f__Herpotrichiellaceae;g__Cladophialophora;s__Cladophialophora sp	8e-48	SH014613.07FU_JX243918_reps
New.CleanUp.ReferenceOTU1261	2	0	0	0	0	2	Ascomycota	k__Fungi;p__Ascomycota;c__Leotiomycetes;o__Helotiales;f__Incertae sedis;g__Cadophora;s__Cadophora finlica	5e-55	SH027361.07FU_AF486119_refs
New.CleanUp.ReferenceOTU1266	2	0	0	0	0	2	Ascomycota	k__Fungi;p__Ascomycota;c__Leotiomycetes;o__Helotiales;f__Vibrisseaceae;g__Phialocephala;s__Phialocephala fortinii	7e-54	SH020813.07FU_AY033087_refs
New.CleanUp.ReferenceOTU1281	2	0	0	0	0	2	Ascomycota	k__Fungi;p__Ascomycota;c__Eurotiomycetes;o__Chaetothyriales;f__Herpotrichiellaceae;g__Cladophialophora;s__Cladophialophora sp TRN488	4e-56	SH012581.07FU_AY843173_reps
New.CleanUp.ReferenceOTU1296	2	0	0	0	0	2	Ascomycota	k__Fungi;p__Ascomycota;c__Leotiomycetes;o__Helotiales;f__unidentified;g__unidentified;s__Helotiales sp	3e-31	SH006767.07FU_GU998699_reps
New.CleanUp.ReferenceOTU1299	2	0	0	0	0	2	Ascomycota	k__Fungi;p__Ascomycota;c__Eurotiomycetes;o__Chaetothyriales;f__Herpotrichiellaceae;g__Cladophialophora;s__Cladophialophora sp	4e-31	SH026637.07FU_UDB004148_reps
New.CleanUp.ReferenceOTU1304	2	0	0	0	0	2	Ascomycota	k__Fungi;p__Ascomycota;c__Saccharomycetes;o__Saccharomycetales;f__Lipomycetaceae;g__Lipomyces;s__Lipomyces sp	8e-42	SH018222.07FU_KF618050_reps
New.CleanUp.ReferenceOTU1306	2	0	0	0	0	2	Ascomycota	k__Fungi;p__Ascomycota;c__Eurotiomycetes;o__Chaetothyriales;f__Herpotrichiellaceae;g__Cladophialophora;s__Cladophialophora sp	2e-64	SH012568.07FU_FJ475736_reps
New.CleanUp.ReferenceOTU1309	2	0	0	0	0	2	Ascomycota	k__Fungi;p__Ascomycota;c__Dothideomycetes;o__Capnodiales;f__unidentified;g__unidentified;s__Capnodiales sp	2e-54	SH009132.07FU_AY559343_reps
New.CleanUp.ReferenceOTU1312	2	0	0	0	0	2	Ascomycota	k__Fungi;p__Ascomycota;c__Leotiomycetes;o__Helotiales;f__unidentified;g__unidentified;s__Helotiales sp	1e-52	SH018424.07FU_GU083104_reps
New.CleanUp.ReferenceOTU1339	0	2	0	0	0	2	Ascomycota	k__Fungi;p__Ascomycota;c__Leotiomycetes;o__Helotiales;f__unidentified;g__unidentified;s__Helotiales sp	5e-58	SH008232.07FU_HQ445289_reps
New.CleanUp.ReferenceOTU1366	2	0	0	0	0	2	Ascomycota	k__Fungi;p__Ascomycota;c__Leotiomycetes;o__Helotiales;f__unidentified;g__unidentified;s__Helotiales sp	2e-57	SH030211.07FU_DQ491498_reps
New.CleanUp.ReferenceOTU1419	0	0	0	2	0	2	Ascomycota	k__Fungi;p__Ascomycota;c__Sordariomycetes;o__Hypocreales;f__unidentified;g__unidentified;s__Hypocreales sp	4e-56	SH010959.07FU_DQ682585_reps
New.CleanUp.ReferenceOTU1442	0	2	0	0	0	2	Ascomycota	k__Fungi;p__Ascomycota;c__unidentified;o__unidentified;f__unidentified;g__unidentified;s__Ascomycota sp	4e-09	SH016523.07FU_JQ666439_reps
New.CleanUp.ReferenceOTU1444	0	2	0	0	0	2	Ascomycota	k__Fungi;p__Ascomycota;c__Dothideomycetes;o__Pleosporales;f__Incertae sedis;g__Pyrenochaeta;s__Pyrenochaeta sp MUT 4382	5e-09	SH030020.07FU_KC339232_reps
New.CleanUp.ReferenceOTU1466	0	0	0	0	2	2	Ascomycota	k__Fungi;p__Ascomycota;c__Sordariomycetes;o__unidentified;f__unidentified;g__unidentified;s__Sordariomycetes sp	4e-19	SH026551.07FU_JQ760216_reps
New.CleanUp.ReferenceOTU1478	0	0	0	0	2	2	Ascomycota	k__Fungi;p__Ascomycota;c__unidentified;o__unidentified;f__unidentified;g__unidentified;s__Ascomycota sp	3e-50	SH000184.07FU_EF060306_reps
New.CleanUp.ReferenceOTU1541	2	0	0	0	0	2	Ascomycota	k__Fungi;p__Ascomycota;c__Lecanoromycetes;o__Agyriales;f__Trapeliaceae;g__Sarea;s__Sarea resinae	6e-61	SH023847.07FU_AY590792_reps
New.CleanUp.ReferenceOTU1560	2	0	0	0	0	2	Ascomycota	k__Fungi;p__Ascomycota;c__Leotiomycetes;o__Helotiales;f__unidentified;g__unidentified;s__Helotiales sp	9e-60	SH030211.07FU_DQ491498_reps
New.CleanUp.ReferenceOTU1562	2	0	0	0	0	2	Ascomycota	k__Fungi;p__Ascomycota;c__Dothideomycetes;o__Botryosphaeriales;f__Botryosphaeriaceae;g__Septorioides;s__Septorioides pini-thunbergii	2e-23	SH027118.07FU_DQ019397_refs
New.CleanUp.ReferenceOTU194	0	2	0	0	0	2	Ascomycota	k__Fungi;p__Ascomycota;c__Dothideomycetes;o__Pleosporales;f__Sporormiaceae;g__Preussia;s__Preussia sp	4e-65	SH021405.07FU_JX984761_reps
New.CleanUp.ReferenceOTU205	0	1	1	0	0	2	Ascomycota	k__Fungi;p__Ascomycota;c__Leotiomycetes;o__Helotiales;f__Dermateaceae;g__Cryptosporiopsis;s__Cryptosporiopsis brunnea	3e-41	SH018362.07FU_AF149074_refs
New.CleanUp.ReferenceOTU207	0	1	1	0	0	2	Ascomycota	k__Fungi;p__Ascomycota;c__Dothideomycetes;o__unidentified;f__unidentified;g__unidentified;s__Dothideomycetes sp	1e-43	SH019882.07FU_GU055681_reps
New.CleanUp.ReferenceOTU305	1	0	0	0	1	2	Ascomycota	k__Fungi;p__Ascomycota;c__unidentified;o__unidentified;f__unidentified;g__unidentified;s__Ascomycota sp	8e-54	SH005231.07FU_HQ212020_reps
New.CleanUp.ReferenceOTU315	0	0	0	0	2	2	Ascomycota	k__Fungi;p__Ascomycota;c__Incertae sedis;o__Incertae sedis;f__Incertae sedis;g__Chalara;s__Chalara piceae-abietis	1e-52	SH019136.07FU_FR667231_refs
New.CleanUp.ReferenceOTU329	0	0	0	2	0	2	Ascomycota	k__Fungi;p__Ascomycota;c__Leotiomycetes;o__Helotiales;f__Incertae sedis;g__Cadophora;s__Cadophora finlica	4e-46	SH027361.07FU_AF486119_refs
New.CleanUp.ReferenceOTU331	0	0	0	2	0	2	Ascomycota	k__Fungi;p__Ascomycota;c__Dothideomycetes;o__Pleosporales;f__Leptosphaeriaceae;g__Leptosphaeria;s__Leptosphaeria doliolum	9e-54	SH021544.07FU_JF740205_reps
New.CleanUp.ReferenceOTU356	0	0	0	0	2	2	Ascomycota	k__Fungi;p__Ascomycota;c__Incertae sedis;o__Incertae sedis;f__Incertae sedis;g__Vestigium;s__Vestigium sp	2e-29	SH004838.07FU_JN032492_refs
New.CleanUp.ReferenceOTU360	0	1	0	0	1	2	Ascomycota	k__Fungi;p__Ascomycota;c__unidentified;o__unidentified;f__unidentified;g__unidentified;s__Ascomycota sp	5e-46	SH013873.07FU_KC456753_reps
New.CleanUp.ReferenceOTU37	0	0	0	0	2	2	Ascomycota	k__Fungi;p__Ascomycota;c__Lecanoromycetes;o__Lecideales;f__Lecideaceae;g__Lecidea;s__Lecidea cancriformis	3e-10	SH024652.07FU_GU074430_reps
New.CleanUp.ReferenceOTU401	2	0	0	0	0	2	Ascomycota	k__Fungi;p__Ascomycota;c__unidentified;o__unidentified;f__unidentified;g__unidentified;s__Ascomycota sp	7e-51	SH005268.07FU_KF617290_reps
New.CleanUp.ReferenceOTU408	2	0	0	0	0	2	Ascomycota	k__Fungi;p__Ascomycota;c__Leotiomycetes;o__Helotiales;f__Vibrisseaceae;g__Phialocephala;s__Phialocephala fortinii	2e-48	SH020813.07FU_AY033087_refs
New.CleanUp.ReferenceOTU429	2	0	0	0	0	2	Ascomycota	k__Fungi;p__Ascomycota;c__unidentified;o__unidentified;f__unidentified;g__unidentified;s__Ascomycota sp	4e-62	SH028946.07FU_GU174371_reps
New.CleanUp.ReferenceOTU452	2	0	0	0	0	2	Ascomycota	k__Fungi;p__Ascomycota;c__unidentified;o__unidentified;f__unidentified;g__unidentified;s__Ascomycota sp	3e-59	SH031230.07FU_JQ758757_reps
New.CleanUp.ReferenceOTU464	2	0	0	0	0	2	Ascomycota	k__Fungi;p__Ascomycota;c__Leotiomycetes;o__Helotiales;f__unidentified;g__unidentified;s__Helotiales sp	1e-52	SH004582.07FU_HQ211764_reps
New.CleanUp.ReferenceOTU477	2	0	0	0	0	2	Ascomycota	k__Fungi;p__Ascomycota;c__Sordariomycetes;o__Hypocreales;f__Nectriaceae;g__Nectria;s__Nectria zangii	1e-21	SH029818.07FU_JN997425_reps
New.CleanUp.ReferenceOTU494	1	1	0	0	0	2	Ascomycota	k__Fungi;p__Ascomycota;c__Incertae sedis;o__Incertae sedis;f__Incertae sedis;g__Ypsilina;s__Ypsilina graminea	3e-56	SH008228.07FU_GQ411306_refs
New.CleanUp.ReferenceOTU518	2	0	0	0	0	2	Ascomycota	k__Fungi;p__Ascomycota;c__Leotiomycetes;o__Helotiales;f__unidentified;g__unidentified;s__Helotiales sp	6e-42	SH013006.07FU_KC965219_reps
New.CleanUp.ReferenceOTU532	2	0	0	0	0	2	Ascomycota	k__Fungi;p__Ascomycota;c__Leotiomycetes;o__unidentified;f__unidentified;g__unidentified;s__Leotiomycetes sp	2e-48	SH004579.07FU_HQ212249_reps
New.CleanUp.ReferenceOTU557	0	2	0	0	0	2	Ascomycota	k__Fungi;p__Ascomycota;c__Incertae sedis;o__Incertae sedis;f__Incertae sedis;g__Ochroconis;s__Ochroconis sp	1e-40	SH027941.07FU_FJ553943_reps
New.CleanUp.ReferenceOTU594	0	2	0	0	0	2	Ascomycota	k__Fungi;p__Ascomycota;c__Geoglossomycetes;o__Geoglossales;f__Geoglossaceae;g__Geoglossum;s__Geoglossum umbratile	2e-61	SH017957.07FU_EU784258_reps
New.CleanUp.ReferenceOTU597	1	1	0	0	0	2	Ascomycota	k__Fungi;p__Ascomycota;c__Eurotiomycetes;o__Chaetothyriales;f__Herpotrichiellaceae;g__Capronia;s__Capronia sp 94006a	7e-45	SH022457.07FU_EU139148_reps
New.CleanUp.ReferenceOTU617	2	0	0	0	0	2	Ascomycota	k__Fungi;p__Ascomycota;c__unidentified;o__unidentified;f__unidentified;g__unidentified;s__Ascomycota sp	1e-49	SH005918.07FU_KF617250_reps
New.CleanUp.ReferenceOTU636	2	0	0	0	0	2	Ascomycota	k__Fungi;p__Ascomycota;c__Leotiomycetes;o__Helotiales;f__unidentified;g__unidentified;s__Helotiales sp	1e-52	SH021331.07FU_GQ221644_refs
New.CleanUp.ReferenceOTU639	2	0	0	0	0	2	Ascomycota	k__Fungi;p__Ascomycota;c__Leotiomycetes;o__unidentified;f__unidentified;g__unidentified;s__Leotiomycetes sp	9e-57	SH024215.07FU_HQ445518_reps
New.CleanUp.ReferenceOTU644	2	0	0	0	0	2	Ascomycota	k__Fungi;p__Ascomycota;c__Eurotiomycetes;o__Chaetothyriales;f__Herpotrichiellaceae;g__Cladophialophora;s__Cladophialophora sp	4e-12	SH012571.07FU_EF433988_reps
New.CleanUp.ReferenceOTU651	0	2	0	0	0	2	Ascomycota	k__Fungi;p__Ascomycota;c__Leotiomycetes;o__Helotiales;f__unidentified;g__unidentified;s__Helotiales sp	3e-25	SH021330.07FU_HQ611339_reps
New.CleanUp.ReferenceOTU652	0	2	0	0	0	2	Ascomycota	k__Fungi;p__Ascomycota;c__Pezizomycetes;o__Pezizales;f__Pyronemataceae;g__Pseudaleuria;s__Pseudaleuria quinaultiana	1e-49	SH028388.07FU_EU669387_reps
New.CleanUp.ReferenceOTU694	0	0	2	0	0	2	Ascomycota	k__Fungi;p__Ascomycota;c__Sordariomycetes;o__Sordariales;f__unidentified;g__unidentified;s__Sordariales sp	3e-50	SH020903.07FU_KC965599_reps
New.CleanUp.ReferenceOTU699	0	0	2	0	0	2	Ascomycota	k__Fungi;p__Ascomycota;c__Geoglossomycetes;o__Geoglossales;f__Geoglossaceae;g__Geoglossum;s__Geoglossum fallax	6e-58	SH017956.07FU_AY789311_reps
New.CleanUp.ReferenceOTU717	0	0	0	1	1	2	Ascomycota	k__Fungi;p__Ascomycota;c__unidentified;o__unidentified;f__unidentified;g__unidentified;s__Ascomycota sp	2e-76	SH018365.07FU_HQ212340_reps
New.CleanUp.ReferenceOTU733	0	2	0	0	0	2	Ascomycota	k__Fungi;p__Ascomycota;c__Eurotiomycetes;o__Chaetothyriales;f__Herpotrichiellaceae;g__unidentified;s__Herpotrichiellaceae sp	9e-32	SH013124.07FU_KF385366_reps
New.CleanUp.ReferenceOTU736	0	2	0	0	0	2	Ascomycota	k__Fungi;p__Ascomycota;c__Leotiomycetes;o__Helotiales;f__unidentified;g__unidentified;s__Helotiales sp	3e-53	SH016525.07FU_FJ553143_reps
New.CleanUp.ReferenceOTU751	0	2	0	0	0	2	Ascomycota	k__Fungi;p__Ascomycota;c__Pezizomycetes;o__Pezizales;f__Pyronemataceae;g__Wilcoxina;s__Wilcoxina rehmii	3e-53	SH025757.07FU_AJ893249_refs
New.CleanUp.ReferenceOTU768	0	0	2	0	0	2	Ascomycota	k__Fungi;p__Ascomycota;c__Leotiomycetes;o__Helotiales;f__Incertae sedis;g__Cadophora;s__Cadophora finlica	7e-48	SH027361.07FU_AF486119_refs
New.CleanUp.ReferenceOTU788	0	1	0	0	1	2	Ascomycota	k__Fungi;p__Ascomycota;c__Pezizomycetes;o__Pezizales;f__Pyronemataceae;g__Wilcoxina;s__Wilcoxina rehmii	5e-55	SH025757.07FU_AJ893249_refs
New.CleanUp.ReferenceOTU803	0	0	0	0	2	2	Ascomycota	k__Fungi;p__Ascomycota;c__Dothideomycetes;o__Pleosporales;f__unidentified;g__unidentified;s__Pleosporales sp	3e-56	SH005807.07FU_JF449593_reps
New.CleanUp.ReferenceOTU817	0	0	0	0	2	2	Ascomycota	k__Fungi;p__Ascomycota;c__Eurotiomycetes;o__Chaetothyriales;f__Herpotrichiellaceae;g__unidentified;s__Herpotrichiellaceae sp	8e-14	SH023310.07FU_EF373577_reps
New.CleanUp.ReferenceOTU836	0	0	1	0	1	2	Ascomycota	k__Fungi;p__Ascomycota;c__Eurotiomycetes;o__Chaetothyriales;f__Herpotrichiellaceae;g__Cladophialophora;s__Cladophialophora chaetospira	5e-58	SH026632.07FU_EU035405_refs
New.CleanUp.ReferenceOTU837	0	0	0	0	2	2	Ascomycota	k__Fungi;p__Ascomycota;c__Leotiomycetes;o__Helotiales;f__unidentified;g__unidentified;s__Helotiales sp	2e-54	SH019916.07FU_AM999567_reps
New.CleanUp.ReferenceOTU846	0	0	0	0	2	2	Ascomycota	k__Fungi;p__Ascomycota;c__Eurotiomycetes;o__Eurotiales;f__Trichocomaceae;g__Sagenomella;s__Sagenomella griseoviridis	7e-48	SH023491.07FU_GQ169320_reps
New.CleanUp.ReferenceOTU900	2	0	0	0	0	2	Ascomycota	k__Fungi;p__Ascomycota;c__Leotiomycetes;o__Helotiales;f__unidentified;g__unidentified;s__Helotiales sp	1e-52	SH018377.07FU_AY627810_refs
New.CleanUp.ReferenceOTU924	1	1	0	0	0	2	Ascomycota	k__Fungi;p__Ascomycota;c__unidentified;o__unidentified;f__unidentified;g__unidentified;s__Ascomycota sp	7e-51	SH018365.07FU_HQ212340_reps
New.CleanUp.ReferenceOTU930	2	0	0	0	0	2	Ascomycota	k__Fungi;p__Ascomycota;c__Archaeorhizomycetes;o__Archaeorhizomycetales;f__Archaeorhizomycetaceae;g__Archaeorhizomyces;s__Archaeorhizomyces sp	3e-43	SH004473.07FU_EU292259_reps
New.CleanUp.ReferenceOTU931	2	0	0	0	0	2	Ascomycota	k__Fungi;p__Ascomycota;c__Eurotiomycetes;o__Chaetothyriales;f__unidentified;g__unidentified;s__Chaetothyriales sp	1e-61	SH023292.07FU_DQ309133_refs
New.CleanUp.ReferenceOTU962	2	0	0	0	0	2	Ascomycota	k__Fungi;p__Ascomycota;c__Leotiomycetes;o__unidentified;f__unidentified;g__unidentified;s__Leotiomycetes sp	2e-45	SH004579.07FU_HQ212249_reps
New.ReferenceOTU252	0	0	0	0	2	2	Ascomycota	k__Fungi;p__Ascomycota;c__Sordariomycetes;o__Chaetosphaeriales;f__Chaetosphaeriaceae;g__Chaetosphaeria;s__Chaetosphaeria sp KRCF710	7e-48	SH024096.07FU_AB374284_reps
New.ReferenceOTU270	0	2	0	0	0	2	Ascomycota	k__Fungi;p__Ascomycota;c__Leotiomycetes;o__Helotiales;f__Vibrisseaceae;g__Phialocephala;s__Phialocephala fortinii	4e-37	SH020813.07FU_AY033087_refs
New.ReferenceOTU409	0	1	1	0	0	2	Ascomycota	k__Fungi;p__Ascomycota;c__Geoglossomycetes;o__Geoglossales;f__Geoglossaceae;g__Geoglossum;s__Geoglossum umbratile	1e-55	SH017957.07FU_EU784258_reps
New.ReferenceOTU473	1	0	0	0	1	2	Ascomycota	k__Fungi;p__Ascomycota;c__Sordariomycetes;o__Sordariales;f__Lasiosphaeriaceae;g__Podospora;s__Podospora sp	6e-24	SH028036.07FU_AB846980_reps
New.ReferenceOTU604	0	2	0	0	0	2	Ascomycota	k__Fungi;p__Ascomycota;c__Sordariomycetes;o__Microascales;f__Halosphaeriaceae;g__Clavatospora;s__Clavatospora longibrachiata	3e-14	SH030238.07FU_KF730808_reps
New.ReferenceOTU673	0	0	0	1	1	2	Ascomycota	k__Fungi;p__Ascomycota;c__Sordariomycetes;o__Chaetosphaeriales;f__Chaetosphaeriaceae;g__Chaetosphaeria;s__Chaetosphaeria hebetiseta	2e-30	SH016131.07FU_AY906955_reps
New.ReferenceOTU712	2	0	0	0	0	2	Ascomycota	k__Fungi;p__Ascomycota;c__Leotiomycetes;o__Incertae sedis;f__Myxotrichaceae;g__Oidiodendron;s__Oidiodendron pilicola	1e-46	SH029341.07FU_AF062787_refs
New.ReferenceOTU726	2	0	0	0	0	2	Ascomycota	k__Fungi;p__Ascomycota;c__Leotiomycetes;o__Helotiales;f__unidentified;g__unidentified;s__Helotiales sp	1e-09	SH030346.07FU_HM230877_reps
New.ReferenceOTU748	0	2	0	0	0	2	Ascomycota	k__Fungi;p__Ascomycota;c__Leotiomycetes;o__Helotiales;f__Incertae sedis;g__Cadophora;s__Cadophora finlica	5e-58	SH027361.07FU_AF486119_refs
New.ReferenceOTU813	0	2	0	0	0	2	Ascomycota	k__Fungi;p__Ascomycota;c__Eurotiomycetes;o__Chaetothyriales;f__unidentified;g__unidentified;s__Chaetothyriales sp	5e-27	SH022211.07FU_FJ820734_reps
New.ReferenceOTU818	0	2	0	0	0	2	Ascomycota	k__Fungi;p__Ascomycota;c__Sordariomycetes;o__Hypocreales;f__Bionectriaceae;g__Stromatonectria;s__Stromatonectria caraganae	4e-25	SH012080.07FU_HQ112287_reps
New.ReferenceOTU864	0	2	0	0	0	2	Ascomycota	k__Fungi;p__Ascomycota;c__Lecanoromycetes;o__Ostropales;f__Stictidaceae;g__unidentified;s__Stictidaceae sp	8e-42	SH012536.07FU_HQ212176_reps
New.ReferenceOTU865	0	2	0	0	0	2	Ascomycota	k__Fungi;p__Ascomycota;c__Sordariomycetes;o__unidentified;f__unidentified;g__unidentified;s__Sordariomycetes sp	8e-73	SH011088.07FU_HG008762_reps
New.ReferenceOTU869	0	2	0	0	0	2	Ascomycota	k__Fungi;p__Ascomycota;c__Leotiomycetes;o__Helotiales;f__Helotiaceae;g__unidentified;s__Helotiaceae sp	1e-18	SH000129.07FU_EF433979_reps
SH000830.07FU_AY254152_reps	0	2	0	0	0	2	Ascomycota	k__Fungi;p__Ascomycota;c__Sordariomycetes;o__Hypocreales;f__Incertae sedis;g__Myrothecium;s__Myrothecium inundatum	2e-91	SH000830.07FU_AY254152_reps
SH002108.07FU_HQ211705_refs	0	0	0	0	2	2	Ascomycota	k__Fungi;p__Ascomycota;c__unidentified;o__unidentified;f__unidentified;g__unidentified;s__uncultured sordariomyceta	1e-68	SH002108.07FU_HQ211705_refs
SH002177.07FU_AB693917_reps	0	0	0	0	2	2	Ascomycota	k__Fungi;p__Ascomycota;c__Incertae sedis;o__Incertae sedis;f__Incertae sedis;g__Haradamyces;s__Haradamyces foliicola	3e-59	SH002178.07FU_AB329721_reps
SH002411.07FU_DQ344496_reps	0	2	0	0	0	2	Ascomycota	k__Fungi;p__Ascomycota;c__Sordariomycetes;o__Hypocreales;f__Hypocreaceae;g__Hypocrea;s__Hypocrea crystalligena	6e-73	SH002411.07FU_DQ344496_reps
SH003411.07FU_DQ361048_reps	2	0	0	0	0	2	Ascomycota	k__Fungi;p__Ascomycota;c__Saccharomycetes;o__Saccharomycetales;f__Saccharomycopsidaceae;g__Saccharomycopsis;s__Saccharomycopsis schoenii	1e-93	SH003411.07FU_DQ361048_reps
SH003464.07FU_JN086326_refs	0	0	0	0	2	2	Ascomycota	k__Fungi;p__Ascomycota;c__Lecanoromycetes;o__Lecanorales;f__Parmeliaceae;g__Usnea;s__Usnea subfloridana	3e-56	SH003464.07FU_JN086326_refs
SH003473.07FU_JX975824_reps	1	0	0	0	1	2	Ascomycota	k__Fungi;p__Ascomycota;c__Lecanoromycetes;o__Lecanorales;f__Parmeliaceae;g__Evernia;s__Evernia divaricata	6e-73	SH003473.07FU_JX975824_reps
SH003477.07FU_FR799192_reps	2	0	0	0	0	2	Ascomycota	k__Fungi;p__Ascomycota;c__Lecanoromycetes;o__Lecanorales;f__Parmeliaceae;g__Hypogymnia;s__Hypogymnia physodes	2e-82	SH003477.07FU_FR799192_reps
SH003484.07FU_EU788027_refs	2	0	0	0	0	2	Ascomycota	k__Fungi;p__Ascomycota;c__Lecanoromycetes;o__Lecanorales;f__Parmeliaceae;g__Parmelia;s__Parmelia sulcata	3e-81	SH003484.07FU_EU788027_refs
SH003498.07FU_JN943512_reps	0	0	0	0	2	2	Ascomycota	k__Fungi;p__Ascomycota;c__Lecanoromycetes;o__Lecanorales;f__Parmeliaceae;g__Usnea;s__Usnea subfloridana	4e-65	SH003464.07FU_JN086326_refs
SH004597.07FU_JN033440_reps	1	0	0	1	0	2	Ascomycota	k__Fungi;p__Ascomycota;c__Leotiomycetes;o__unidentified;f__unidentified;g__unidentified;s__Leotiomycetes sp	2e-66	SH004579.07FU_HQ212249_reps
SH004799.07FU_FJ552766_reps	2	0	0	0	0	2	Ascomycota	k__Fungi;p__Ascomycota;c__Sordariomycetes;o__Coniochaetales;f__Coniochaetaceae;g__Lecythophora;s__Lecythophora sp	9e-72	SH004799.07FU_FJ552766_reps
SH004858.07FU_JQ759621_reps	2	0	0	0	0	2	Ascomycota	k__Fungi;p__Ascomycota;c__unidentified;o__unidentified;f__unidentified;g__unidentified;s__Ascomycota sp	3e-78	SH004858.07FU_JQ759621_reps
SH004884.07FU_HM030609_reps	0	2	0	0	0	2	Ascomycota	k__Fungi;p__Ascomycota;c__Sordariomycetes;o__Chaetosphaeriales;f__Chaetosphaeriaceae;g__unidentified;s__Chaetosphaeriaceae sp	3e-81	SH004875.07FU_AB734790_reps
SH005199.07FU_GU004189_reps	2	0	0	0	0	2	Ascomycota	k__Fungi;p__Ascomycota;c__Leotiomycetes;o__Thelebolales;f__Thelebolaceae;g__Antarctomyces;s__Antarctomyces psychrotrophicus	4e-74	SH005199.07FU_GU004189_reps
SH005487.07FU_AF033401_refs	0	2	0	0	0	2	Ascomycota	k__Fungi;p__Ascomycota;c__Eurotiomycetes;o__Eurotiales;f__Trichocomaceae;g__Penicillium;s__Penicillium sp	3e-53	SH005524.07FU_EU917127_reps
SH006555.07FU_GQ996174_reps	0	1	0	1	0	2	Ascomycota	k__Fungi;p__Ascomycota;c__Sordariomycetes;o__Xylariales;f__Amphisphaeriaceae;g__Phlogicylindrium;s__Phlogicylindrium sp	2e-82	SH006555.07FU_GQ996174_reps
SH006756.07FU_KC834043_refs	0	0	0	2	0	2	Ascomycota	k__Fungi;p__Ascomycota;c__Incertae sedis;o__Incertae sedis;f__Incertae sedis;g__Cladochasiella;s__Cladochasiella divergens	1e-80	SH006756.07FU_KC834043_refs
SH006762.07FU_JX089541_reps	1	1	0	0	0	2	Ascomycota	k__Fungi;p__Ascomycota;c__Incertae sedis;o__Incertae sedis;f__Incertae sedis;g__Tetrachaetum;s__Tetrachaetum elegans	5e-55	SH006762.07FU_JX089541_reps
SH008235.07FU_AY140669_refs	0	0	2	0	0	2	Ascomycota	k__Fungi;p__Ascomycota;c__Incertae sedis;o__Incertae sedis;f__Incertae sedis;g__Ypsilina;s__Ypsilina graminea	6e-67	SH008228.07FU_GQ411306_refs
SH011782.07FU_KF251144_refs	0	1	0	0	1	2	Ascomycota	k__Fungi;p__Ascomycota;c__Dothideomycetes;o__Pleosporales;f__Leptosphaeriaceae;g__Acicuseptoria;s__Acicuseptoria rumicis	7e-76	SH011782.07FU_KF251144_refs
SH011795.07FU_GU931726_reps	2	0	0	0	0	2	Ascomycota	k__Fungi;p__Ascomycota;c__Dothideomycetes;o__Pleosporales;f__unidentified;g__unidentified;s__Pleosporales sp	5e-55	SH011795.07FU_GU931726_reps
SH011917.07FU_JQ666571_reps	0	0	0	2	0	2	Ascomycota	k__Fungi;p__Ascomycota;c__Orbiliomycetes;o__unidentified;f__unidentified;g__unidentified;s__Orbiliomycetes sp	1e-80	SH011917.07FU_JQ666571_reps
SH012086.07FU_AY553846_refs	0	0	0	0	2	2	Ascomycota	k__Fungi;p__Ascomycota;c__Saccharomycetes;o__Saccharomycetales;f__Incertae sedis;g__Cida;s__Cida athensensis	4e-90	SH012086.07FU_AY553846_refs
SH012576.07FU_AM999594_reps	2	0	0	0	0	2	Ascomycota	k__Fungi;p__Ascomycota;c__Eurotiomycetes;o__Chaetothyriales;f__Herpotrichiellaceae;g__Cladophialophora;s__Cladophialophora sp	3e-87	SH012576.07FU_AM999594_reps
SH012584.07FU_KC965670_reps	2	0	0	0	0	2	Ascomycota	k__Fungi;p__Ascomycota;c__Eurotiomycetes;o__Chaetothyriales;f__unidentified;g__unidentified;s__Chaetothyriales sp	5e-86	SH012584.07FU_KC965670_reps
SH012911.07FU_JX414197_reps	0	0	2	0	0	2	Ascomycota	k__Fungi;p__Ascomycota;c__Pezizomycetes;o__Pezizales;f__Pezizaceae;g__Peziza;s__Peziza badia	7e-76	SH012904.07FU_JF908544_refs
SH013550.07FU_FR799207_reps	2	0	0	0	0	2	Ascomycota	k__Fungi;p__Ascomycota;c__Lecanoromycetes;o__Lecanorales;f__Lecanoraceae;g__Lecanora;s__Lecanora expallens	4e-71	SH013550.07FU_FR799207_reps
SH013610.07FU_JX270380_reps	0	0	0	0	2	2	Ascomycota	k__Fungi;p__Ascomycota;c__Sordariomycetes;o__Microascales;f__Microascaceae;g__unidentified;s__Microascaceae sp	2e-51	SH013609.07FU_KF212303_reps
SH013620.07FU_HQ184960_reps	0	0	2	0	0	2	Ascomycota	k__Fungi;p__Ascomycota;c__Pezizomycetes;o__Pezizales;f__Pyronemataceae;g__Geopora;s__Geopora tolucana	2e-73	SH013620.07FU_HQ184960_reps
SH013996.07FU_KC833169_reps	0	0	0	1	1	2	Ascomycota	k__Fungi;p__Ascomycota;c__Leotiomycetes;o__Rhytismatales;f__Cudoniaceae;g__Cudonia;s__Cudonia sp Z L Yang 4297	1e-61	SH013996.07FU_KC833169_reps
SH014267.07FU_D84382_reps	0	2	0	0	0	2	Ascomycota	k__Fungi;p__Ascomycota;c__Leotiomycetes;o__Erysiphales;f__Erysiphaceae;g__Erysiphe;s__Erysiphe adunca var adunca	4e-96	SH014267.07FU_D84382_reps
SH014449.07FU_AF121282_reps	0	2	0	0	0	2	Ascomycota	k__Fungi;p__Ascomycota;c__Dothideomycetes;o__Dothideales;f__Dothioraceae;g__Aureobasidium;s__Aureobasidium pullulans	2e-63	SH014449.07FU_AF121282_reps
SH014505.07FU_HQ157858_refs	1	1	0	0	0	2	Ascomycota	k__Fungi;p__Ascomycota;c__Leotiomycetes;o__Helotiales;f__Hyaloscyphaceae;g__unidentified;s__Hyaloscyphaceae sp I GK_2010	6e-70	SH014505.07FU_HQ157858_refs
SH014680.07FU_KC456669_reps	2	0	0	0	0	2	Ascomycota	k__Fungi;p__Ascomycota;c__Leotiomycetes;o__Helotiales;f__Incertae sedis;g__Hyphodiscus;s__Hyphodiscus sp	1e-77	SH014680.07FU_KC456669_reps
SH014685.07FU_HQ701746_reps	2	0	0	0	0	2	Ascomycota	k__Fungi;p__Ascomycota;c__Leotiomycetes;o__Helotiales;f__unidentified;g__unidentified;s__Helotiales sp	2e-85	SH014685.07FU_HQ701746_reps
SH015487.07FU_JF747067_reps	2	0	0	0	0	2	Ascomycota	k__Fungi;p__Ascomycota;c__Eurotiomycetes;o__Chaetothyriales;f__Herpotrichiellaceae;g__unidentified;s__Herpotrichiellaceae sp	2e-85	SH015491.07FU_HQ446088_reps
SH016197.07FU_AB846998_reps	2	0	0	0	0	2	Ascomycota	k__Fungi;p__Ascomycota;c__Dothideomycetes;o__Pleosporales;f__Incertae sedis;g__Herpotrichia;s__Herpotrichia sp	3e-62	SH016197.07FU_AB846998_reps
SH016516.07FU_AM981210_reps	0	0	0	2	0	2	Ascomycota	k__Fungi;p__Ascomycota;c__Leotiomycetes;o__Incertae sedis;f__Incertae sedis;g__Collophora;s__Collophora sp	3e-87	SH016516.07FU_AM981210_reps
SH016522.07FU_JN053156_reps	0	0	0	2	0	2	Ascomycota	k__Fungi;p__Ascomycota;c__Leotiomycetes;o__Incertae sedis;f__Incertae sedis;g__Collophora;s__Collophora sp	2e-63	SH016516.07FU_AM981210_reps
SH016524.07FU_KF385293_reps	1	0	0	1	0	2	Ascomycota	k__Fungi;p__Ascomycota;c__Leotiomycetes;o__Helotiales;f__Helotiaceae;g__Claussenomyces;s__Claussenomyces sp	5e-55	SH016524.07FU_KF385293_reps
SH017361.07FU_AM901815_reps	0	0	2	0	0	2	Ascomycota	k__Fungi;p__Ascomycota;c__Dothideomycetes;o__unidentified;f__unidentified;g__unidentified;s__Dothideomycetes sp	7e-79	SH017361.07FU_AM901815_reps
SH017495.07FU_HM208740_reps	0	2	0	0	0	2	Ascomycota	k__Fungi;p__Ascomycota;c__Dothideomycetes;o__Pleosporales;f__unidentified;g__unidentified;s__Pleosporales sp	2e-66	SH017498.07FU_GU083158_reps
SH019715.07FU_KJ739515_reps	0	2	0	0	0	2	Ascomycota	k__Fungi;p__Ascomycota;c__Dothideomycetes;o__Pleosporales;f__unidentified;g__unidentified;s__Pleosporales sp	1e-61	SH019715.07FU_KJ739515_reps
SH020393.07FU_GU083250_reps	0	0	0	0	2	2	Ascomycota	k__Fungi;p__Ascomycota;c__Sordariomycetes;o__Hypocreales;f__unidentified;g__unidentified;s__Hypocreales sp	5e-77	SH020393.07FU_GU083250_reps
SH020811.07FU_FN435802_reps	1	0	0	0	1	2	Ascomycota	k__Fungi;p__Ascomycota;c__Dothideomycetes;o__Tubeufiales;f__Tubeufiaceae;g__Helicoma;s__Helicoma sp	3e-65	SH020811.07FU_FN435802_reps
SH020824.07FU_AB636440_reps	0	0	0	0	2	2	Ascomycota	k__Fungi;p__Ascomycota;c__Leotiomycetes;o__Helotiales;f__Vibrisseaceae;g__Phialocephala;s__Phialocephala sp	7e-54	SH020824.07FU_AB636440_reps
SH021034.07FU_KC461153_reps	2	0	0	0	0	2	Ascomycota	k__Fungi;p__Ascomycota;c__unidentified;o__unidentified;f__unidentified;g__unidentified;s__Ascomycota sp	2e-85	SH021034.07FU_KC461153_reps
SH021333.07FU_FJ552955_refs	0	0	1	0	1	2	Ascomycota	k__Fungi;p__Ascomycota;c__Leotiomycetes;o__Helotiales;f__Incertae sedis;g__Leptodontidium;s__Leptodontidium sp	3e-75	SH021333.07FU_FJ552955_refs
SH021781.07FU_EU051625_reps	2	0	0	0	0	2	Ascomycota	k__Fungi;p__Ascomycota;c__Dothideomycetes;o__unidentified;f__unidentified;g__unidentified;s__Dothideomycetes sp	5e-77	SH021778.07FU_KC867849_reps
SH021784.07FU_HQ211518_reps	2	0	0	0	0	2	Ascomycota	k__Fungi;p__Ascomycota;c__Dothideomycetes;o__Pleosporales;f__unidentified;g__unidentified;s__Pleosporales sp	4e-74	SH021784.07FU_HQ211518_reps
SH021821.07FU_KF429639_reps	0	2	0	0	0	2	Ascomycota	k__Fungi;p__Ascomycota;c__Sordariomycetes;o__Hypocreales;f__Hypocreaceae;g__Hypocrea;s__Hypocrea atroviridis	5e-52	SH008832.07FU_JN943356_refs
SH022043.07FU_HQ728117_refs	0	2	0	0	0	2	Ascomycota	k__Fungi;p__Ascomycota;c__Dothideomycetes;o__Capnodiales;f__Mycosphaerellaceae;g__Septoria;s__Septoria lepidii	6e-67	SH000226.07FU_KJ404886_reps
SH022211.07FU_FJ820734_reps	0	0	0	0	2	2	Ascomycota	k__Fungi;p__Ascomycota;c__Eurotiomycetes;o__Chaetothyriales;f__unidentified;g__unidentified;s__Chaetothyriales sp	3e-75	SH022211.07FU_FJ820734_reps
SH022271.07FU_AY373923_refs	1	1	0	0	0	2	Ascomycota	k__Fungi;p__Ascomycota;c__Eurotiomycetes;o__Eurotiales;f__Trichocomaceae;g__Penicillium;s__Penicillium melinii	3e-78	SH022271.07FU_AY373923_refs
SH022414.07FU_JQ414256_refs	0	2	0	0	0	2	Ascomycota	k__Fungi;p__Ascomycota;c__Sordariomycetes;o__Diaporthales;f__Incertae sedis;g__Ophiognomonia;s__Ophiognomonia apiospora	1e-68	SH022430.07FU_JQ414286_refs
SH022929.07FU_HQ402708_reps	2	0	0	0	0	2	Ascomycota	k__Fungi;p__Ascomycota;c__Lecanoromycetes;o__Lecanorales;f__Parmeliaceae;g__Bryoria;s__Bryoria trichodes	5e-61	SH022929.07FU_HQ402708_reps
SH023200.07FU_FJ610267_reps	0	2	0	0	0	2	Ascomycota	k__Fungi;p__Ascomycota;c__Sordariomycetes;o__Hypocreales;f__Hypocreaceae;g__Trichoderma;s__Trichoderma stromaticum	6e-89	SH014362.07FU_AF097913_refs
SH023810.07FU_JX460988_refs	0	2	0	0	0	2	Ascomycota	k__Fungi;p__Ascomycota;c__Sordariomycetes;o__Boliniales;f__Boliniaceae;g__Pseudovalsaria;s__Pseudovalsaria ferruginea	1e-83	SH023810.07FU_JX460988_refs
SH023894.07FU_FJ491787_reps	0	2	0	0	0	2	Ascomycota	k__Fungi;p__Ascomycota;c__Eurotiomycetes;o__Eurotiales;f__Trichocomaceae;g__unidentified;s__Trichocomaceae sp	3e-69	SH023894.07FU_FJ491787_reps
SH024217.07FU_FJ553081_reps	0	0	2	0	0	2	Ascomycota	k__Fungi;p__Ascomycota;c__Leotiomycetes;o__unidentified;f__unidentified;g__unidentified;s__Leotiomycetes sp	3e-72	SH024217.07FU_FJ553081_reps
SH024338.07FU_AF454453_refs	2	0	0	0	0	2	Ascomycota	k__Fungi;p__Ascomycota;c__Lecanoromycetes;o__Lecanorales;f__Cladoniaceae;g__Cladonia;s__Cladonia elixii	4e-62	SH024338.07FU_AF454453_refs
SH024347.07FU_AF454441_reps	2	0	0	0	0	2	Ascomycota	k__Fungi;p__Ascomycota;c__Lecanoromycetes;o__Lecanorales;f__Cladoniaceae;g__Cladonia;s__Cladonia elixii	3e-69	SH024338.07FU_AF454453_refs
SH024997.07FU_HM030606_reps	0	0	0	0	2	2	Ascomycota	k__Fungi;p__Ascomycota;c__Sordariomycetes;o__Sordariales;f__unidentified;g__unidentified;s__Sordariales sp	2e-66	SH024997.07FU_HM030606_reps
SH025232.07FU_GU065478_reps	0	1	1	0	0	2	Ascomycota	k__Fungi;p__Ascomycota;c__unidentified;o__unidentified;f__unidentified;g__unidentified;s__Ascomycota sp	7e-79	SH025232.07FU_GU065478_reps
SH025973.07FU_FN868569_reps	0	2	0	0	0	2	Ascomycota	k__Fungi;p__Ascomycota;c__Lecanoromycetes;o__Lecanorales;f__Cladoniaceae;g__Cladonia;s__Cladonia subulata	3e-84	SH025973.07FU_FN868569_reps
SH025998.07FU_KC415975_reps	0	2	0	0	0	2	Ascomycota	k__Fungi;p__Ascomycota;c__Lecanoromycetes;o__Lecanorales;f__Cladoniaceae;g__Cladonia;s__Cladonia pocillum	6e-70	SH025971.07FU_FJ756729_reps
SH026506.07FU_AM999739_reps	2	0	0	0	0	2	Ascomycota	k__Fungi;p__Ascomycota;c__unidentified;o__unidentified;f__unidentified;g__unidentified;s__Ascomycota sp	1e-67	SH026506.07FU_AM999739_reps
SH026652.07FU_GU083068_reps	1	1	0	0	0	2	Ascomycota	k__Fungi;p__Ascomycota;c__Eurotiomycetes;o__Chaetothyriales;f__Herpotrichiellaceae;g__Cladophialophora;s__Cladophialophora sp	4e-93	SH026652.07FU_GU083068_reps
SH027297.07FU_KF815640_reps	0	2	0	0	0	2	Ascomycota	k__Fungi;p__Ascomycota;c__Dothideomycetes;o__Capnodiales;f__unidentified;g__unidentified;s__Capnodiales sp	2e-66	SH027297.07FU_KF815640_reps
SH027301.07FU_JF749180_reps	2	0	0	0	0	2	Ascomycota	k__Fungi;p__Ascomycota;c__Dothideomycetes;o__Capnodiales;f__unidentified;g__unidentified;s__Capnodiales sp	1e-67	SH027301.07FU_JF749180_reps
SH027320.07FU_FJ552871_reps	1	1	0	0	0	2	Ascomycota	k__Fungi;p__Ascomycota;c__Dothideomycetes;o__unidentified;f__unidentified;g__unidentified;s__Dothideomycetes sp	9e-72	SH027320.07FU_FJ552871_reps
SH027750.07FU_KF617912_reps	2	0	0	0	0	2	Ascomycota	k__Fungi;p__Ascomycota;c__Leotiomycetes;o__Helotiales;f__unidentified;g__unidentified;s__Helotiales sp	3e-65	SH027750.07FU_KF617912_reps
SH027942.07FU_HF678534_reps	0	2	0	0	0	2	Ascomycota	k__Fungi;p__Ascomycota;c__Dothideomycetes;o__Venturiales;f__unidentified;g__unidentified;s__Venturiales sp	6e-61	SH027939.07FU_FM200596_reps
SH029340.07FU_AF062798_refs	2	0	0	0	0	2	Ascomycota	k__Fungi;p__Ascomycota;c__Leotiomycetes;o__Incertae sedis;f__Myxotrichaceae;g__Oidiodendron;s__Oidiodendron maius	1e-70	SH029340.07FU_AF062798_refs
SH029352.07FU_AF062788_refs	1	0	0	0	1	2	Ascomycota	k__Fungi;p__Ascomycota;c__Leotiomycetes;o__Incertae sedis;f__Myxotrichaceae;g__Oidiodendron;s__Oidiodendron cereale	7e-54	SH029352.07FU_AF062788_refs
SH030349.07FU_HF947885_reps	2	0	0	0	0	2	Ascomycota	k__Fungi;p__Ascomycota;c__unidentified;o__unidentified;f__unidentified;g__unidentified;s__Ascomycota sp	3e-72	SH027362.07FU_KF156275_reps
SH031536.07FU_KF617708_reps	0	2	0	0	0	2	Ascomycota	k__Fungi;p__Ascomycota;c__unidentified;o__unidentified;f__unidentified;g__unidentified;s__Ascomycota sp	2e-67	SH030587.07FU_KC457014_reps
SH031863.07FU_DQ420838_reps	0	2	0	0	0	2	Ascomycota	k__Fungi;p__Ascomycota;c__Dothideomycetes;o__Pleosporales;f__unidentified;g__unidentified;s__Pleosporales sp	2e-70	SH031863.07FU_DQ420838_reps
SH033790.07FU_JQ618579_reps	1	0	0	0	1	2	Ascomycota	k__Fungi;p__Ascomycota;c__Pezizomycetes;o__Pezizales;f__Morchellaceae;g__unidentified;s__Morchellaceae sp	1e-67	SH033790.07FU_JQ618579_reps
SH013420.07FU_AM882742_refs	5	1633	15555	24197	985	42375	Basidiomycota	k__Fungi;p__Basidiomycota;c__Agaricomycetes;o__Agaricales;f__Inocybaceae;g__Inocybe;s__Inocybe giacomi	2e-91	SH013420.07FU_AM882742_refs
SH000159.07FU_JX630883_reps	4	6011	28977	4	2	34998	Basidiomycota	k__Fungi;p__Basidiomycota;c__Agaricomycetes;o__Agaricales;f__unidentified;g__unidentified;s__Agaricales sp	2e-101	SH000159.07FU_JX630883_reps
SH026191.07FU_UDB000567_refs	5	0	1	13439	18757	32202	Basidiomycota	k__Fungi;p__Basidiomycota;c__Agaricomycetes;o__Agaricales;f__Hygrophoraceae;g__Hygrophorus;s__Hygrophorus korhonenii	4e-84	SH026191.07FU_UDB000567_refs
New.ReferenceOTU4	7	13250	17439	4	435	31135	Basidiomycota	k__Fungi;p__Basidiomycota;c__Agaricomycetes;o__Agaricales;f__Cortinariaceae;g__Dermocybe;s__Dermocybe alienata	1e-55	SH033108.07FU_GU233323_refs
SH014858.07FU_UDB001733_refs	19182	45	6	2960	5332	27525	Basidiomycota	k__Fungi;p__Basidiomycota;c__Agaricomycetes;o__Atheliales;f__Atheliaceae;g__Piloderma;s__Piloderma sp	2e-107	SH014858.07FU_UDB001733_refs
SH015695.07FU_UDB001719_refs	752	1005	8144	16955	323	27179	Basidiomycota	k__Fungi;p__Basidiomycota;c__Agaricomycetes;o__Atheliales;f__Atheliaceae;g__Amphinema;s__Amphinema sp	8e-82	SH015695.07FU_UDB001719_refs
SH009351.07FU_JF907880_reps	3	0	5	22751	2480	25239	Basidiomycota	k__Fungi;p__Basidiomycota;c__Agaricomycetes;o__Agaricales;f__Cortinariaceae;g__Cortinarius;s__Cortinarius rigens	4e-99	SH009351.07FU_JF907880_reps
SH015694.07FU_UDB008257_refs	18289	1655	2071	33	3143	25191	Basidiomycota	k__Fungi;p__Basidiomycota;c__Agaricomycetes;o__Atheliales;f__Atheliaceae;g__Amphinema;s__Amphinema byssoides	2e-76	SH015694.07FU_UDB008257_refs
SH015600.07FU_JX127302_refs	2	0	1	18212	1764	19979	Basidiomycota	k__Fungi;p__Basidiomycota;c__Agaricomycetes;o__Agaricales;f__Cortinariaceae;g__Cortinarius;s__Cortinarius colymbadinus	7e-98	SH015600.07FU_JX127302_refs
SH015684.07FU_JQ393093_reps	4	4062	766	171	14829	19832	Basidiomycota	k__Fungi;p__Basidiomycota;c__Agaricomycetes;o__Atheliales;f__Atheliaceae;g__Piloderma;s__Piloderma sp	1e-99	SH015684.07FU_JQ393093_reps
SH030730.07FU_JX436892_reps	1365	2406	13957	39	479	18246	Basidiomycota	k__Fungi;p__Basidiomycota;c__Agaricomycetes;o__Agaricales;f__Strophariaceae;g__Hebeloma;s__Hebeloma sp ME12_A3	4e-77	SH030730.07FU_JX436892_reps
New.ReferenceOTU6	0	0	0	4319	12151	16470	Basidiomycota	k__Fungi;p__Basidiomycota;c__Agaricomycetes;o__Atheliales;f__Atheliaceae;g__Piloderma;s__Piloderma sp	1e-68	SH015684.07FU_JQ393093_reps
New.ReferenceOTU2	4	15579	38	5	4	15630	Basidiomycota	k__Fungi;p__Basidiomycota;c__Agaricomycetes;o__Agaricales;f__Cortinariaceae;g__Cortinarius;s__Cortinarius alborufescens	6e-55	SH009363.07FU_UDB019878_reps
New.ReferenceOTU15	0	0	3	14881	153	15037	Basidiomycota	k__Fungi;p__Basidiomycota;c__Agaricomycetes;o__Agaricales;f__Inocybaceae;g__Inocybe;s__Inocybe sp	7e-27	SH008574.07FU_KC965598_reps
SH019242.07FU_UDB015719_refs	47	1	0	7717	6804	14569	Basidiomycota	k__Fungi;p__Basidiomycota;c__Agaricomycetes;o__Agaricales;f__Hygrophoraceae;g__Hygrophorus;s__Hygrophorus pustulatus	5e-67	SH019242.07FU_UDB015719_refs
SH009042.07FU_UDB017663_reps	2	640	13831	2	0	14475	Basidiomycota	k__Fungi;p__Basidiomycota;c__Agaricomycetes;o__Agaricales;f__Inocybaceae;g__Inocybe;s__Inocybe pruinosa	5e-102	SH009042.07FU_UDB017663_reps
SH015563.07FU_UDB002638_reps	20	5	18	11916	2021	13980	Basidiomycota	k__Fungi;p__Basidiomycota;c__Agaricomycetes;o__Atheliales;f__Atheliaceae;g__Tylospora;s__Tylospora sp	2e-79	SH015563.07FU_UDB002638_reps
SH017806.07FU_JX436916_reps	0	469	9848	3265	51	13633	Basidiomycota	k__Fungi;p__Basidiomycota;c__Agaricomycetes;o__Agaricales;f__unidentified;g__unidentified;s__Agaricales sp	4e-90	SH017806.07FU_JX436916_reps
New.ReferenceOTU22	2	23	13259	0	1	13285	Basidiomycota	k__Fungi;p__Basidiomycota;c__Agaricomycetes;o__Agaricales;f__Cortinariaceae;g__Cortinarius;s__Cortinarius vernus	4e-59	SH009318.07FU_UDB000742_refs
SH015891.07FU_AF325574_refs	13025	0	10	9	5	13049	Basidiomycota	k__Fungi;p__Basidiomycota;c__Agaricomycetes;o__Agaricales;f__Cortinariaceae;g__Cortinarius;s__Cortinarius alpinus	2e-110	SH005931.07FU_DQ295081_refs
New.ReferenceOTU11	2375	0	0	6650	3650	12675	Basidiomycota	k__Fungi;p__Basidiomycota;c__Agaricomycetes;o__Russulales;f__Russulaceae;g__Russula;s__Russula sp	2e-60	SH002140.07FU_UDB012199_reps
SH009316.07FU_FN429013_refs	82	772	4023	177	7585	12639	Basidiomycota	k__Fungi;p__Basidiomycota;c__Agaricomycetes;o__Agaricales;f__Cortinariaceae;g__Cortinarius;s__Cortinarius casimiri	2e-73	SH009316.07FU_FN429013_refs
New.ReferenceOTU5	14	1076	10874	3	2	11969	Basidiomycota	k__Fungi;p__Basidiomycota;c__Agaricomycetes;o__Agaricales;f__Cortinariaceae;g__Cortinarius;s__Cortinarius sp	3e-60	SH009412.07FU_FJ827154_reps
SH002140.07FU_UDB012199_reps	3030	0	0	6193	2632	11855	Basidiomycota	k__Fungi;p__Basidiomycota;c__Agaricomycetes;o__Russulales;f__Russulaceae;g__Russula;s__Russula sp	1e-74	SH002140.07FU_UDB012199_reps
New.ReferenceOTU7	188	10983	4	2	1	11178	Basidiomycota	k__Fungi;p__Basidiomycota;c__Agaricomycetes;o__Agaricales;f__Cortinariaceae;g__Cortinarius;s__Cortinarius sp	7e-61	SH019288.07FU_FJ475566_reps
SH009324.07FU_UDB001047_refs	10908	3	0	0	4	10915	Basidiomycota	k__Fungi;p__Basidiomycota;c__Agaricomycetes;o__Agaricales;f__Cortinariaceae;g__Cortinarius;s__Cortinarius laniger	1e-89	SH009324.07FU_UDB001047_refs
SH023990.07FU_FN550935_refs	1	1646	6501	2	1	8151	Basidiomycota	k__Fungi;p__Basidiomycota;c__Agaricomycetes;o__Agaricales;f__Inocybaceae;g__Inocybe;s__Inocybe substraminipes	6e-67	SH023990.07FU_FN550935_refs
New.ReferenceOTU9	1	1915	5676	0	1	7593	Basidiomycota	k__Fungi;p__Basidiomycota;c__Agaricomycetes;o__Agaricales;f__unidentified;g__unidentified;s__Agaricales sp	8e-76	SH000159.07FU_JX630883_reps
New.ReferenceOTU17	5	0	0	54	7391	7450	Basidiomycota	k__Fungi;p__Basidiomycota;c__Agaricomycetes;o__Agaricales;f__Cortinariaceae;g__Cortinarius;s__Cortinarius leiocastaneus	7e-61	SH009373.07FU_EU259289_refs
SH026385.07FU_JQ711873_reps	2	37	713	0	6605	7357	Basidiomycota	k__Fungi;p__Basidiomycota;c__Agaricomycetes;o__Atheliales;f__Atheliaceae;g__Piloderma;s__Piloderma lanatum	4e-87	SH026385.07FU_JQ711873_reps
SH023443.07FU_EF434022_reps	0	0	2	3267	3935	7204	Basidiomycota	k__Fungi;p__Basidiomycota;c__Agaricomycetes;o__Atheliales;f__Atheliaceae;g__Piloderma;s__Piloderma sp	7e-101	SH023443.07FU_EF434022_reps
SH007860.07FU_UDB011117_refs	1	5817	1144	91	11	7064	Basidiomycota	k__Fungi;p__Basidiomycota;c__Agaricomycetes;o__Russulales;f__Russulaceae;g__Russula;s__Russula renidens	3e-59	SH007860.07FU_UDB011117_refs
SH028647.07FU_UDB003187_refs	4	1228	5064	0	5	6301	Basidiomycota	k__Fungi;p__Basidiomycota;c__Agaricomycetes;o__Agaricales;f__Strophariaceae;g__Hebeloma;s__Hebeloma cavipes	1e-61	SH028647.07FU_UDB003187_refs
SH030738.07FU_AY900091_refs	227	2025	897	845	1537	5531	Basidiomycota	k__Fungi;p__Basidiomycota;c__Agaricomycetes;o__Agaricales;f__Strophariaceae;g__Alnicola;s__Alnicola luteolofibrillosa	1e-67	SH030702.07FU_HQ714754_refs
SH033115.07FU_EU292225_reps	5478	0	0	0	8	5486	Basidiomycota	k__Fungi;p__Basidiomycota;c__Agaricomycetes;o__Agaricales;f__Cortinariaceae;g__Cortinarius;s__Cortinarius sp	1e-115	SH033115.07FU_EU292225_reps
SH016093.07FU_GU083079_reps	1	3988	950	2	392	5333	Basidiomycota	k__Fungi;p__Basidiomycota;c__Agaricomycetes;o__Agaricales;f__Hygrophoraceae;g__Hygrophorus;s__Hygrophorus sp	6e-111	SH016093.07FU_GU083079_reps
SH031324.07FU_AM882793_refs	0	0	0	5085	1	5086	Basidiomycota	k__Fungi;p__Basidiomycota;c__Agaricomycetes;o__Agaricales;f__Inocybaceae;g__Inocybe;s__Inocybe leiocephala	2e-79	SH031324.07FU_AM882793_refs
SH030709.07FU_AB742175_reps	5	135	4854	1	36	5031	Basidiomycota	k__Fungi;p__Basidiomycota;c__Agaricomycetes;o__Agaricales;f__Strophariaceae;g__Hebeloma;s__Hebeloma vinosophyllum	6e-70	SH030709.07FU_AB742175_reps
SH014860.07FU_UDB017309_reps	4654	103	1	20	24	4802	Basidiomycota	k__Fungi;p__Basidiomycota;c__Agaricomycetes;o__Atheliales;f__Atheliaceae;g__Piloderma;s__Piloderma sp	2e-101	SH014860.07FU_UDB017309_reps
SH009346.07FU_EU693242_reps	4612	4	3	0	1	4620	Basidiomycota	k__Fungi;p__Basidiomycota;c__Agaricomycetes;o__Agaricales;f__Cortinariaceae;g__Cortinarius;s__Cortinarius testaceofolius	9e-91	SH009346.07FU_EU693242_reps
SH018225.07FU_KF823628_reps	1249	358	681	1102	1045	4435	Basidiomycota	k__Fungi;p__Basidiomycota;c__Agaricomycetes;o__Agaricales;f__Tricholomataceae;g__unidentified;s__Tricholomataceae sp	2e-72	SH018225.07FU_KF823628_reps
SH030742.07FU_UDB019871_reps	38	3031	1226	2	41	4338	Basidiomycota	k__Fungi;p__Basidiomycota;c__Agaricomycetes;o__Agaricales;f__Strophariaceae;g__Hebeloma;s__Hebeloma cylindrosporum	3e-75	SH030706.07FU_UDB003235_refs
New.ReferenceOTU27	2958	92	322	736	43	4151	Basidiomycota	k__Fungi;p__Basidiomycota;c__Agaricomycetes;o__unidentified;f__unidentified;g__unidentified;s__Agaricomycetes sp	1e-46	SH005227.07FU_JN943909_reps
New.ReferenceOTU48	2988	220	507	2	175	3892	Basidiomycota	k__Fungi;p__Basidiomycota;c__Agaricomycetes;o__Atheliales;f__Atheliaceae;g__Amphinema;s__Amphinema byssoides	3e-66	SH015694.07FU_UDB008257_refs
SH031945.07FU_AM902073_reps	1489	249	69	519	1345	3671	Basidiomycota	k__Fungi;p__Basidiomycota;c__Agaricomycetes;o__Agaricales;f__unidentified;g__unidentified;s__Agaricales sp	4e-118	SH031945.07FU_AM902073_reps
SH032106.07FU_GU990354_reps	607	0	1006	1891	62	3566	Basidiomycota	k__Fungi;p__Basidiomycota;c__Agaricomycetes;o__unidentified;f__unidentified;g__unidentified;s__Agaricomycetes sp	9e-110	SH032106.07FU_GU990354_reps
SH026321.07FU_UDB015804_refs	22	1	0	21	3398	3442	Basidiomycota	k__Fungi;p__Basidiomycota;c__Agaricomycetes;o__Agaricales;f__Hygrophoraceae;g__Hygrophorus;s__Hygrophorus discoideus	2e-95	SH026321.07FU_UDB015804_refs
SH031058.07FU_UDB011135_refs	3440	0	0	1	0	3441	Basidiomycota	k__Fungi;p__Basidiomycota;c__Agaricomycetes;o__Agaricales;f__Tricholomataceae;g__Tricholoma;s__Tricholoma triste	2e-92	SH031058.07FU_UDB011135_refs
SH005931.07FU_DQ295081_refs	3266	2	16	78	0	3362	Basidiomycota	k__Fungi;p__Basidiomycota;c__Agaricomycetes;o__Agaricales;f__Cortinariaceae;g__Cortinarius;s__Cortinarius alpinus	1e-93	SH005931.07FU_DQ295081_refs
SH012294.07FU_FJ553027_reps	0	0	2	18	3193	3213	Basidiomycota	k__Fungi;p__Basidiomycota;c__Agaricomycetes;o__Cantharellales;f__Hyceae;g__Sistotrema;s__Sistotrema sp	3e-84	SH012294.07FU_FJ553027_reps
SH033751.07FU_JF519397_reps	675	721	593	322	804	3115	Basidiomycota	k__Fungi;p__Basidiomycota;c__Agaricomycetes;o__Agaricales;f__unidentified;g__unidentified;s__Agaricales sp	2e-120	SH033751.07FU_JF519397_reps
SH006751.07FU_EU292264_reps	947	0	0	3	2130	3080	Basidiomycota	k__Fungi;p__Basidiomycota;c__Agaricomycetes;o__Thelephorales;f__Thelephoraceae;g__unidentified;s__Thelephoraceae sp	6e-70	SH006751.07FU_EU292264_reps
SH030702.07FU_HQ714754_refs	2	854	951	315	945	3067	Basidiomycota	k__Fungi;p__Basidiomycota;c__Agaricomycetes;o__Agaricales;f__Strophariaceae;g__Alnicola;s__Alnicola luteolofibrillosa	5e-102	SH030702.07FU_HQ714754_refs
New.ReferenceOTU80	1675	58	40	25	1130	2928	Basidiomycota	k__Fungi;p__Basidiomycota;c__Agaricomycetes;o__Atheliales;f__Atheliaceae;g__Amphinema;s__Amphinema byssoides	6e-61	SH015694.07FU_UDB008257_refs
SH014862.07FU_JQ711919_reps	2	839	20	174	1890	2925	Basidiomycota	k__Fungi;p__Basidiomycota;c__Agaricomycetes;o__Atheliales;f__Atheliaceae;g__Piloderma;s__Piloderma olivaceum	2e-120	SH014862.07FU_JQ711919_reps
New.ReferenceOTU14	0	239	2636	1	0	2876	Basidiomycota	k__Fungi;p__Basidiomycota;c__Agaricomycetes;o__Agaricales;f__Cortinariaceae;g__Cortinarius;s__Cortinarius casimiri	1e-65	SH009316.07FU_FN429013_refs
SH009408.07FU_UDB000086_reps	3	116	470	1721	477	2787	Basidiomycota	k__Fungi;p__Basidiomycota;c__Agaricomycetes;o__Agaricales;f__Cortinariaceae;g__Cortinarius;s__Cortinarius casimiri	3e-66	SH009316.07FU_FN429013_refs
SH004031.07FU_UDB001621_reps	0	649	1109	959	14	2731	Basidiomycota	k__Fungi;p__Basidiomycota;c__Agaricomycetes;o__unidentified;f__unidentified;g__unidentified;s__Agaricomycetes sp	6e-73	SH004031.07FU_UDB001621_reps
SH006802.07FU_UDB002958_reps	0	355	1225	608	396	2584	Basidiomycota	k__Fungi;p__Basidiomycota;c__Agaricomycetes;o__Thelephorales;f__Thelephoraceae;g__unidentified;s__Thelephoraceae sp	9e-72	SH006802.07FU_UDB002958_reps
SH001395.07FU_EU486441_reps	0	5	1608	963	0	2576	Basidiomycota	k__Fungi;p__Basidiomycota;c__Agaricomycetes;o__Agaricales;f__unidentified;g__unidentified;s__Agaricales sp	8e-79	SH001395.07FU_EU486441_reps
SH015461.07FU_FJ552756_reps	0	264	2255	0	0	2519	Basidiomycota	k__Fungi;p__Basidiomycota;c__Agaricomycetes;o__Agaricales;f__Clavariaceae;g__unidentified;s__Clavariaceae sp	5e-102	SH015461.07FU_FJ552756_reps
SH015947.07FU_KC152127_reps	7	13	2434	0	17	2471	Basidiomycota	k__Fungi;p__Basidiomycota;c__Agaricomycetes;o__Hysterangiales;f__Hysterangiaceae;g__Hysterangium;s__Hysterangium sp 2 RG_2012	1e-86	SH015947.07FU_KC152127_reps
SH013421.07FU_JQ975962_reps	0	16	139	2244	34	2433	Basidiomycota	k__Fungi;p__Basidiomycota;c__Agaricomycetes;o__Agaricales;f__Inocybaceae;g__Inocybe;s__Inocybe giacomi	3e-78	SH013420.07FU_AM882742_refs
SH031940.07FU_JF908426_reps	606	218	410	580	553	2367	Basidiomycota	k__Fungi;p__Basidiomycota;c__Agaricomycetes;o__Agaricales;f__Tricholomataceae;g__unidentified;s__Tricholomataceae sp	1e-108	SH018225.07FU_KF823628_reps
SH030557.07FU_KC840617_reps	0	466	1898	0	0	2364	Basidiomycota	k__Fungi;p__Basidiomycota;c__Agaricomycetes;o__Thelephorales;f__Thelephoraceae;g__unidentified;s__Thelephoraceae sp	2e-86	SH030557.07FU_KC840617_reps
SH031374.07FU_UDB001641_refs	2	1773	525	4	1	2305	Basidiomycota	k__Fungi;p__Basidiomycota;c__Agaricomycetes;o__Russulales;f__Russulaceae;g__Russula;s__Russula versicolor	8e-85	SH031374.07FU_UDB001641_refs
SH009344.07FU_UDB001331_reps	8	0	0	356	1911	2275	Basidiomycota	k__Fungi;p__Basidiomycota;c__Agaricomycetes;o__Agaricales;f__Cortinariaceae;g__Cortinarius;s__Cortinarius gentilis	4e-87	SH009344.07FU_UDB001331_reps
New.ReferenceOTU31	5	57	2205	0	0	2267	Basidiomycota	k__Fungi;p__Basidiomycota;c__Agaricomycetes;o__Agaricales;f__Clavariaceae;g__unidentified;s__Clavariaceae sp	7e-21	SH029135.07FU_FJ553386_reps
SH009349.07FU_EU821669_reps	2	2250	2	2	0	2256	Basidiomycota	k__Fungi;p__Basidiomycota;c__Agaricomycetes;o__Agaricales;f__Cortinariaceae;g__Cortinarius;s__Cortinarius scens	9e-85	SH009349.07FU_EU821669_reps
SH030549.07FU_UDB015056_refs	7	130	0	8	2081	2226	Basidiomycota	k__Fungi;p__Basidiomycota;c__Agaricomycetes;o__Thelephorales;f__Thelephoraceae;g__Pseudotomentella;s__Pseudotomentella tristis	4e-118	SH030549.07FU_UDB015056_refs
SH001688.07FU_FN550903_refs	0	0	0	2169	33	2202	Basidiomycota	k__Fungi;p__Basidiomycota;c__Agaricomycetes;o__Agaricales;f__Inocybaceae;g__Inocybe;s__Inocybe cf hirtelloides EL9506	6e-89	SH001688.07FU_FN550903_refs
SH019288.07FU_FJ475566_reps	2114	1	0	0	7	2122	Basidiomycota	k__Fungi;p__Basidiomycota;c__Agaricomycetes;o__Agaricales;f__Cortinariaceae;g__Cortinarius;s__Cortinarius sp	7e-101	SH019288.07FU_FJ475566_reps
New.ReferenceOTU205	936	104	84	6	984	2114	Basidiomycota	k__Fungi;p__Basidiomycota;c__Agaricomycetes;o__Atheliales;f__Atheliaceae;g__Amphinema;s__Amphinema byssoides	4e-62	SH015694.07FU_UDB008257_refs
SH009373.07FU_EU259289_refs	3	0	0	200	1849	2052	Basidiomycota	k__Fungi;p__Basidiomycota;c__Agaricomycetes;o__Agaricales;f__Cortinariaceae;g__Cortinarius;s__Cortinarius leiocastaneus	9e-60	SH009373.07FU_EU259289_refs
SH033130.07FU_UDB001000_refs	2031	0	0	1	0	2032	Basidiomycota	k__Fungi;p__Basidiomycota;c__Agaricomycetes;o__Agaricales;f__Cortinariaceae;g__Cortinarius;s__Cortinarius acutovelatus	8e-101	SH033130.07FU_UDB001000_refs
New.ReferenceOTU49	0	0	0	640	1369	2009	Basidiomycota	k__Fungi;p__Basidiomycota;c__Agaricomycetes;o__Agaricales;f__Cortinariaceae;g__Cortinarius;s__Cortinarius praestigiosus	6e-61	SH009408.07FU_UDB000086_reps
SH002499.07FU_EU292520_reps	155	1463	341	1	2	1962	Basidiomycota	k__Fungi;p__Basidiomycota;c__Agaricomycetes;o__Thelephorales;f__Thelephoraceae;g__Tomentella;s__Tomentella sp	4e-80	SH002499.07FU_EU292520_reps
SH011762.07FU_GU083086_reps	557	314	247	6	828	1952	Basidiomycota	k__Fungi;p__Basidiomycota;c__Agaricomycetes;o__Agaricales;f__unidentified;g__unidentified;s__Agaricales sp	1e-84	SH011762.07FU_GU083086_reps
SH009864.07FU_UDB016370_refs	1	1699	8	2	228	1938	Basidiomycota	k__Fungi;p__Basidiomycota;c__Agaricomycetes;o__Thelephorales;f__Thelephoraceae;g__Tomentella;s__Tomentella lapida	1e-61	SH009864.07FU_UDB016370_refs
SH028649.07FU_UDB007505_reps	1	175	1721	0	0	1897	Basidiomycota	k__Fungi;p__Basidiomycota;c__Agaricomycetes;o__Agaricales;f__Strophariaceae;g__Hebeloma;s__Hebeloma cf tomentosum JCS91904A	8e-95	SH030726.07FU_FJ168587_reps
SH030565.07FU_JN652992_reps	987	0	0	31	876	1894	Basidiomycota	k__Fungi;p__Basidiomycota;c__Agaricomycetes;o__Thelephorales;f__Thelephoraceae;g__Pseudotomentella;s__Pseudotomentella sp	2e-120	SH030565.07FU_JN652992_reps
SH023994.07FU_GU980630_refs	0	1759	94	0	0	1853	Basidiomycota	k__Fungi;p__Basidiomycota;c__Agaricomycetes;o__Agaricales;f__Inocybaceae;g__Inocybe;s__Inocybe leucoblema	1e-52	SH023994.07FU_GU980630_refs
New.ReferenceOTU38	0	0	0	4	1848	1852	Basidiomycota	k__Fungi;p__Basidiomycota;c__Agaricomycetes;o__Agaricales;f__unidentified;g__unidentified;s__Agaricales sp	2e-64	SH011762.07FU_GU083086_reps
SH002468.07FU_JF304367_reps	1809	3	1	1	0	1814	Basidiomycota	k__Fungi;p__Basidiomycota;c__Agaricomycetes;o__Thelephorales;f__Thelephoraceae;g__Tomentella;s__Tomentella sp	4e-80	SH002468.07FU_JF304367_reps
New.ReferenceOTU35	1	0	0	1112	683	1796	Basidiomycota	k__Fungi;p__Basidiomycota;c__Agaricomycetes;o__Thelephorales;f__Thelephoraceae;g__Pseudotomentella;s__Pseudotomentella sp	6e-77	SH030559.07FU_KC618520_reps
SH006860.07FU_UDB008963_reps	7	174	0	270	1341	1792	Basidiomycota	k__Fungi;p__Basidiomycota;c__Agaricomycetes;o__Thelephorales;f__Thelephoraceae;g__unidentified;s__Thelephoraceae sp	1e-87	SH006860.07FU_UDB008963_reps
SH009398.07FU_UDB019886_reps	1732	0	1	1	0	1734	Basidiomycota	k__Fungi;p__Basidiomycota;c__Agaricomycetes;o__Agaricales;f__Cortinariaceae;g__Cortinarius;s__Cortinarius cf. privignatus	5e-105	SH009398.07FU_UDB019886_reps
SH012293.07FU_EF434135_reps	1710	0	0	0	3	1713	Basidiomycota	k__Fungi;p__Basidiomycota;c__Agaricomycetes;o__Cantharellales;f__Hyceae;g__Sistotrema;s__Sistotrema sp	2e-120	SH012293.07FU_EF434135_reps
SH029697.07FU_FJ553661_reps	0	124	1585	0	0	1709	Basidiomycota	k__Fungi;p__Basidiomycota;c__Agaricomycetes;o__Thelephorales;f__Thelephoraceae;g__unidentified;s__Thelephoraceae sp	6e-76	SH029697.07FU_FJ553661_reps
SH009866.07FU_HQ211655_reps	10	125	1	321	1246	1703	Basidiomycota	k__Fungi;p__Basidiomycota;c__Agaricomycetes;o__Thelephorales;f__Thelephoraceae;g__unidentified;s__Thelephoraceae sp	2e-76	SH006860.07FU_UDB008963_reps
SH033777.07FU_UDB000282_refs	122	2	0	1486	93	1703	Basidiomycota	k__Fungi;p__Basidiomycota;c__Agaricomycetes;o__Thelephorales;f__Thelephoraceae;g__Pseudotomentella;s__Pseudotomentella mucidula	2e-104	SH033777.07FU_UDB000282_refs
SH008603.07FU_UDB015996_refs	857	0	0	0	806	1663	Basidiomycota	k__Fungi;p__Basidiomycota;c__Agaricomycetes;o__Russulales;f__Russulaceae;g__Russula;s__Russula sapinea	9e-91	SH008603.07FU_UDB015996_refs
SH014385.07FU_HQ212003_reps	1612	0	0	0	0	1612	Basidiomycota	k__Fungi;p__Basidiomycota;c__Agaricomycetes;o__Agaricales;f__Clavariaceae;g__unidentified;s__Clavariaceae sp	2e-120	SH014385.07FU_HQ212003_reps
New.ReferenceOTU33	0	0	1611	0	0	1611	Basidiomycota	k__Fungi;p__Basidiomycota;c__Agaricomycetes;o__Agaricales;f__Inocybaceae;g__Inocybe;s__Inocybe squarrosa	3e-29	SH028292.07FU_FN550924_reps
New.ReferenceOTU40	55	0	0	2	1535	1592	Basidiomycota	k__Fungi;p__Basidiomycota;c__Agaricomycetes;o__Thelephorales;f__Thelephoraceae;g__Pseudotomentella;s__Pseudotomentella sp	4e-41	SH005338.07FU_HQ850126_reps
SH033108.07FU_GU233323_refs	673	909	0	0	7	1589	Basidiomycota	k__Fungi;p__Basidiomycota;c__Agaricomycetes;o__Agaricales;f__Cortinariaceae;g__Cortinarius;s__Cortinarius sanguineus	4e-84	SH025876.07FU_JN114099_refs
SH033123.07FU_UDB002159_refs	1581	0	0	0	0	1581	Basidiomycota	k__Fungi;p__Basidiomycota;c__Agaricomycetes;o__Agaricales;f__Cortinariaceae;g__Cortinarius;s__Cortinarius delibutus	2e-107	SH033123.07FU_UDB002159_refs
SH019994.07FU_UDB001747_refs	1312	1	0	137	84	1534	Basidiomycota	k__Fungi;p__Basidiomycota;c__Agaricomycetes;o__Atheliales;f__Atheliaceae;g__Piloderma;s__Piloderma olivaceum	1e-71	SH019994.07FU_UDB001747_refs
SH022885.07FU_HQ604512_reps	1	104	1393	0	0	1498	Basidiomycota	k__Fungi;p__Basidiomycota;c__Agaricomycetes;o__Agaricales;f__unidentified;g__unidentified;s__Agaricales sp	1e-99	SH022885.07FU_HQ604512_reps
SH016094.07FU_UDB000557_refs	0	1105	234	1	134	1474	Basidiomycota	k__Fungi;p__Basidiomycota;c__Agaricomycetes;o__Agaricales;f__Hygrophoraceae;g__Hygrophorus;s__Hygrophorus sp	2e-79	SH016093.07FU_GU083079_reps
SH009322.07FU_JX630619_reps	184	804	11	425	41	1465	Basidiomycota	k__Fungi;p__Basidiomycota;c__Agaricomycetes;o__Agaricales;f__Cortinariaceae;g__Cortinarius;s__Cortinarius sp	9e-79	SH009322.07FU_JX630619_reps
New.ReferenceOTU101	0	0	0	1222	211	1433	Basidiomycota	k__Fungi;p__Basidiomycota;c__Agaricomycetes;o__Atheliales;f__Atheliaceae;g__Tylospora;s__Tylospora sp	7e-76	SH015563.07FU_UDB002638_reps
SH009885.07FU_UDB016470_refs	0	995	312	5	68	1380	Basidiomycota	k__Fungi;p__Basidiomycota;c__Agaricomycetes;o__Thelephorales;f__Thelephoraceae;g__Tomentella;s__Tomentella atramentaria	2e-72	SH009885.07FU_UDB016470_refs
SH007195.07FU_GU234148_refs	1350	0	0	0	0	1350	Basidiomycota	k__Fungi;p__Basidiomycota;c__Agaricomycetes;o__Agaricales;f__Clavariaceae;g__Clavaria;s__Clavaria acuta	5e-61	SH007195.07FU_GU234148_refs
SH023995.07FU_FN550939_refs	0	631	709	0	0	1340	Basidiomycota	k__Fungi;p__Basidiomycota;c__Agaricomycetes;o__Agaricales;f__Inocybaceae;g__Inocybe;s__Inocybe malenconii	3e-85	SH023995.07FU_FN550939_refs
SH001508.07FU_EF685068_refs	1315	0	0	0	0	1315	Basidiomycota	k__Fungi;p__Basidiomycota;c__Agaricomycetes;o__Russulales;f__Russulaceae;g__Lactarius;s__Lactarius sp	3e-62	SH031579.07FU_FJ196934_reps
New.ReferenceOTU113	1263	0	0	0	0	1263	Basidiomycota	k__Fungi;p__Basidiomycota;c__Agaricomycetes;o__Agaricales;f__Mycenaceae;g__Mycena;s__Mycena cinerella	5e-68	SH031957.07FU_GU234146_reps
SH009319.07FU_UDB001768_refs	0	21	1030	204	1	1256	Basidiomycota	k__Fungi;p__Basidiomycota;c__Agaricomycetes;o__Agaricales;f__Cortinariaceae;g__Cortinarius;s__Cortinarius aureovelatus	2e-83	SH009319.07FU_UDB001768_refs
SH018578.07FU_JQ420956_refs	1255	0	0	0	0	1255	Basidiomycota	k__Fungi;p__Basidiomycota;c__Agaricomycetes;o__Sebacinales;f__Sebacinales Group B;g__unidentified;s__Sebacinales Group B sp	2e-76	SH003308.07FU_HQ850118_refs
SH015595.07FU_UDB001339_refs	1241	0	0	0	0	1241	Basidiomycota	k__Fungi;p__Basidiomycota;c__Agaricomycetes;o__Agaricales;f__Cortinariaceae;g__Cortinarius;s__Cortinarius brunneus	9e-88	SH015595.07FU_UDB001339_refs
SH000055.07FU_EU525947_refs	340	0	0	1	898	1239	Basidiomycota	k__Fungi;p__Basidiomycota;c__Agaricomycetes;o__Agaricales;f__Inocybaceae;g__Inocybe;s__Inocybe sororia	1e-108	SH000055.07FU_EU525947_refs
New.ReferenceOTU54	0	262	931	0	0	1193	Basidiomycota	k__Fungi;p__Basidiomycota;c__Agaricomycetes;o__Agaricales;f__Hygrophoraceae;g__Hygrocybe;s__Hygrocybe sp	1e-81	SH001774.07FU_FR750587_reps
New.ReferenceOTU171	0	242	942	0	1	1185	Basidiomycota	k__Fungi;p__Basidiomycota;c__Agaricomycetes;o__Agaricales;f__unidentified;g__unidentified;s__Agaricales sp	2e-82	SH000159.07FU_JX630883_reps
SH001774.07FU_FR750587_reps	0	277	908	0	0	1185	Basidiomycota	k__Fungi;p__Basidiomycota;c__Agaricomycetes;o__Agaricales;f__Hygrophoraceae;g__Hygrocybe;s__Hygrocybe sp	1e-68	SH001774.07FU_FR750587_reps
New.ReferenceOTU68	1102	1	1	0	0	1104	Basidiomycota	k__Fungi;p__Basidiomycota;c__Agaricomycetes;o__Atheliales;f__Atheliaceae;g__Amphinema;s__Amphinema sp	1e-65	SH015695.07FU_UDB001719_refs
SH031942.07FU_HM190112_reps	214	764	118	3	3	1102	Basidiomycota	k__Fungi;p__Basidiomycota;c__Agaricomycetes;o__Agaricales;f__Mycenaceae;g__Mycena;s__Mycena rosella	6e-70	SH031962.07FU_UDB015861_refs
SH012295.07FU_KC818290_reps	0	0	0	192	903	1095	Basidiomycota	k__Fungi;p__Basidiomycota;c__Agaricomycetes;o__Cantharellales;f__Hyceae;g__Sistotrema;s__Sistotrema sp	1e-115	SH012295.07FU_KC818290_reps
SH001397.07FU_HQ650749_reps	0	1	348	729	2	1080	Basidiomycota	k__Fungi;p__Basidiomycota;c__Agaricomycetes;o__Agaricales;f__Inocybaceae;g__Inocybe;s__Inocybe geophylla	2e-94	SH001397.07FU_HQ650749_reps
New.ReferenceOTU108	1035	4	0	0	13	1052	Basidiomycota	k__Fungi;p__Basidiomycota;c__Agaricomycetes;o__Atheliales;f__Atheliaceae;g__Amphinema;s__Amphinema byssoides	1e-52	SH015694.07FU_UDB008257_refs
SH009880.07FU_FJ553568_reps	80	34	18	0	918	1050	Basidiomycota	k__Fungi;p__Basidiomycota;c__Agaricomycetes;o__Thelephorales;f__Thelephoraceae;g__Tomentella;s__Tomentella sp	3e-97	SH009880.07FU_FJ553568_reps
SH031976.07FU_GU328554_reps	0	1024	20	0	0	1044	Basidiomycota	k__Fungi;p__Basidiomycota;c__Agaricomycetes;o__Agaricales;f__Mycenaceae;g__Mycena;s__Mycena sp	7e-89	SH031976.07FU_GU328554_reps
New.ReferenceOTU50	0	13	974	55	0	1042	Basidiomycota	k__Fungi;p__Basidiomycota;c__Agaricomycetes;o__Agaricales;f__Cortinariaceae;g__Cortinarius;s__Cortinarius aureovelatus	2e-61	SH009319.07FU_UDB001768_refs
SH002476.07FU_KC965820_reps	807	201	10	0	0	1018	Basidiomycota	k__Fungi;p__Basidiomycota;c__Agaricomycetes;o__Thelephorales;f__Thelephoraceae;g__Tomentella;s__Tomentella sp	1e-71	SH002476.07FU_KC965820_reps
SH031682.07FU_HQ604297_refs	542	56	26	378	4	1006	Basidiomycota	k__Fungi;p__Basidiomycota;c__Agaricomycetes;o__Agaricales;f__Inocybaceae;g__Inocybe;s__Inocybe lilacina	2e-85	SH031682.07FU_HQ604297_refs
SH009873.07FU_UDB000119_reps	2	983	20	0	0	1005	Basidiomycota	k__Fungi;p__Basidiomycota;c__Agaricomycetes;o__Thelephorales;f__Thelephoraceae;g__Thelephora;s__Thelephora caryophyllea	2e-72	SH009873.07FU_UDB000119_reps
SH014833.07FU_GQ159900_reps	2	998	0	0	1	1001	Basidiomycota	k__Fungi;p__Basidiomycota;c__Agaricomycetes;o__Agaricales;f__Cortinariaceae;g__Cortinarius;s__Cortinarius rigens	3e-100	SH014833.07FU_GQ159900_reps
New.ReferenceOTU111	0	241	755	0	0	996	Basidiomycota	k__Fungi;p__Basidiomycota;c__Agaricomycetes;o__Agaricales;f__Cortinariaceae;g__Cortinarius;s__Cortinarius casimiri	1e-68	SH009316.07FU_FN429013_refs
SH011692.07FU_KF617903_reps	8	693	205	6	81	993	Basidiomycota	k__Fungi;p__Basidiomycota;c__Agaricomycetes;o__Agaricales;f__unidentified;g__unidentified;s__Agaricales sp	9e-110	SH011692.07FU_KF617903_reps
New.ReferenceOTU73	969	0	0	0	0	969	Basidiomycota	k__Fungi;p__Basidiomycota;c__Agaricomycetes;o__Agaricales;f__unidentified;g__unidentified;s__Agaricales sp	1e-64	SH008573.07FU_HG796986_reps
New.ReferenceOTU72	0	0	0	0	960	960	Basidiomycota	k__Fungi;p__Basidiomycota;c__Agaricomycetes;o__Thelephorales;f__Bankeraceae;g__Phellodon;s__Phellodon ellisianus	5e-09	SH025196.07FU_KC571758_reps
New.ReferenceOTU100	1	0	1	776	175	953	Basidiomycota	k__Fungi;p__Basidiomycota;c__Agaricomycetes;o__Atheliales;f__Atheliaceae;g__Piloderma;s__Piloderma olivaceum	5e-55	SH019994.07FU_UDB001747_refs
New.ReferenceOTU59	1	935	1	0	0	937	Basidiomycota	k__Fungi;p__Basidiomycota;c__Agaricomycetes;o__Agaricales;f__Cortinariaceae;g__Cortinarius;s__Cortinarius sp	7e-67	SH019289.07FU_FJ897183_reps
SH009597.07FU_UDB016411_refs	431	148	333	20	4	936	Basidiomycota	k__Fungi;p__Basidiomycota;c__Agaricomycetes;o__Atheliales;f__Atheliaceae;g__Athelopsis;s__Athelopsis lembospora	7e-79	SH009597.07FU_UDB016411_refs
SH014391.07FU_FJ552988_reps	2	240	110	0	571	923	Basidiomycota	k__Fungi;p__Basidiomycota;c__Agaricomycetes;o__Agaricales;f__Clavariaceae;g__unidentified;s__Clavariaceae sp	5e-61	SH014391.07FU_FJ552988_reps
New.ReferenceOTU55	0	839	33	0	36	908	Basidiomycota	k__Fungi;p__Basidiomycota;c__Agaricomycetes;o__Agaricales;f__Mycenaceae;g__Hemimycena;s__Hemimycena sp	1e-68	SH002790.07FU_KC966126_reps
SH003871.07FU_EU292272_refs	907	0	0	0	0	907	Basidiomycota	k__Fungi;p__Basidiomycota;c__Agaricomycetes;o__Sebacinales;f__Sebacinales Group B;g__unidentified;s__Sebacinales Group B sp	7e-79	SH003871.07FU_EU292272_refs
SH009419.07FU_GU289650_reps	0	97	810	0	0	907	Basidiomycota	k__Fungi;p__Basidiomycota;c__Agaricomycetes;o__Agaricales;f__Cortinariaceae;g__Cortinarius;s__Cortinarius casimiri	9e-63	SH009316.07FU_FN429013_refs
SH031579.07FU_FJ196934_reps	887	0	0	0	0	887	Basidiomycota	k__Fungi;p__Basidiomycota;c__Agaricomycetes;o__Russulales;f__Russulaceae;g__Lactarius;s__Lactarius sp	1e-68	SH031579.07FU_FJ196934_reps
SH007866.07FU_UDB015994_refs	0	296	590	0	0	886	Basidiomycota	k__Fungi;p__Basidiomycota;c__Agaricomycetes;o__Russulales;f__Russulaceae;g__Russula;s__Russula depallens	7e-79	SH007866.07FU_UDB015994_refs
SH023997.07FU_EU326157_reps	0	211	655	0	1	867	Basidiomycota	k__Fungi;p__Basidiomycota;c__Agaricomycetes;o__Agaricales;f__Inocybaceae;g__Inocybe;s__Inocybe substraminipes	6e-64	SH023990.07FU_FN550935_refs
SH031331.07FU_GU234156_reps	0	861	0	0	0	861	Basidiomycota	k__Fungi;p__Basidiomycota;c__Agaricomycetes;o__Agaricales;f__unidentified;g__unidentified;s__Agaricales sp	5e-102	SH031331.07FU_GU234156_reps
SH021476.07FU_EF434081_reps	537	206	1	3	91	838	Basidiomycota	k__Fungi;p__Basidiomycota;c__Microbotryomycetes;o__Sporidiobolales;f__unidentified;g__unidentified;s__Sporidiobolales sp	2e-73	SH021476.07FU_EF434081_reps
SH026827.07FU_JF519106_reps	0	0	0	179	654	833	Basidiomycota	k__Fungi;p__Basidiomycota;c__Agaricomycetes;o__Agaricales;f__unidentified;g__unidentified;s__Agaricales sp	7e-79	SH026827.07FU_JF519106_reps
SH002553.07FU_JF748105_reps	233	251	130	134	78	826	Basidiomycota	k__Fungi;p__Basidiomycota;c__Agaricomycetes;o__Thelephorales;f__Thelephoraceae;g__unidentified;s__Thelephoraceae sp	5e-58	SH002553.07FU_JF748105_reps
SH004309.07FU_HM036653_reps	411	146	15	44	210	826	Basidiomycota	k__Fungi;p__Basidiomycota;c__Microbotryomycetes;o__unidentified;f__unidentified;g__unidentified;s__Microbotryomycetes sp	2e-113	SH004309.07FU_HM036653_reps
SH001778.07FU_DQ420692_reps	0	167	658	0	0	825	Basidiomycota	k__Fungi;p__Basidiomycota;c__Agaricomycetes;o__Agaricales;f__Hygrophoraceae;g__Hygrocybe;s__Hygrocybe sp	4e-84	SH001774.07FU_FR750587_reps
SH003764.07FU_EU711191_reps	808	0	0	1	0	809	Basidiomycota	k__Fungi;p__Basidiomycota;c__Agaricomycetes;o__Agaricales;f__Inocybaceae;g__Inocybe;s__Inocybe sp	1e-71	SH003764.07FU_EU711191_reps
SH007070.07FU_JF519455_reps	294	187	207	46	67	801	Basidiomycota	k__Fungi;p__Basidiomycota;c__Agaricomycetes;o__Agaricales;f__unidentified;g__unidentified;s__Agaricales sp	2e-120	SH007070.07FU_JF519455_reps
SH023992.07FU_GU980615_refs	0	405	393	1	0	799	Basidiomycota	k__Fungi;p__Basidiomycota;c__Agaricomycetes;o__Agaricales;f__Inocybaceae;g__Inocybe;s__Inocybe leucoloma	2e-73	SH023992.07FU_GU980615_refs
SH024091.07FU_AF454583_refs	4	239	521	0	6	770	Basidiomycota	k__Fungi;p__Basidiomycota;c__Agaricomycetes;o__Boletales;f__Boletaceae;g__Leccinum;s__Leccinum scabrum	2e-72	SH024091.07FU_AF454583_refs
SH031941.07FU_JF519033_reps	418	187	165	0	0	770	Basidiomycota	k__Fungi;p__Basidiomycota;c__Agaricomycetes;o__Agaricales;f__Mycenaceae;g__Mycena;s__Mycena sp	1e-115	SH031941.07FU_JF519033_reps
SH010004.07FU_HQ215810_reps	2	45	1	200	519	767	Basidiomycota	k__Fungi;p__Basidiomycota;c__Agaricomycetes;o__Thelephorales;f__Thelephoraceae;g__Tomentella;s__Tomentella sp	2e-70	SH009866.07FU_HQ211655_reps
SH009334.07FU_JX407321_refs	0	0	0	0	759	759	Basidiomycota	k__Fungi;p__Basidiomycota;c__Agaricomycetes;o__Agaricales;f__Cortinariaceae;g__Cortinarius;s__Cortinarius fuscobovinus	2e-82	SH009334.07FU_JX407321_refs
SH015946.07FU_FJ552711_reps	2	3	693	0	54	752	Basidiomycota	k__Fungi;p__Basidiomycota;c__Agaricomycetes;o__unidentified;f__unidentified;g__unidentified;s__Agaricomycetes sp	2e-89	SH015946.07FU_FJ552711_reps
New.ReferenceOTU67	0	0	0	744	0	744	Basidiomycota	k__Fungi;p__Basidiomycota;c__Agaricomycetes;o__Agaricales;f__Cortinariaceae;g__Cortinarius;s__Cortinarius leiocastaneus	2e-60	SH009373.07FU_EU259289_refs
SH003866.07FU_JQ420967_refs	741	0	0	0	0	741	Basidiomycota	k__Fungi;p__Basidiomycota;c__Agaricomycetes;o__Sebacinales;f__Sebacinales Group B;g__unidentified;s__Sebacinales Group B sp	1e-77	SH003866.07FU_JQ420967_refs
SH006823.07FU_HQ215815_reps	730	0	1	0	0	731	Basidiomycota	k__Fungi;p__Basidiomycota;c__Agaricomycetes;o__Thelephorales;f__Thelephoraceae;g__Tomentella;s__Tomentella sp OTU208	4e-118	SH006823.07FU_HQ215815_reps
SH000580.07FU_FJ552857_reps	0	29	699	1	0	729	Basidiomycota	k__Fungi;p__Basidiomycota;c__Agaricomycetes;o__Agaricales;f__Hygrophoraceae;g__unidentified;s__Hygrophoraceae sp	6e-70	SH000580.07FU_FJ552857_reps
SH011106.07FU_DQ822798_reps	0	5	690	23	10	728	Basidiomycota	k__Fungi;p__Basidiomycota;c__Agaricomycetes;o__Cantharellales;f__Clavulinaceae;g__Clavulina;s__Clavulina sp	2e-76	SH011106.07FU_DQ822798_reps
SH032643.07FU_JQ408780_reps	0	1	708	0	0	709	Basidiomycota	k__Fungi;p__Basidiomycota;c__Agaricomycetes;o__Agaricales;f__unidentified;g__unidentified;s__Agaricales sp	7e-101	SH032643.07FU_JQ408780_reps
New.ReferenceOTU115	705	0	0	0	0	705	Basidiomycota	k__Fungi;p__Basidiomycota;c__Agaricomycetes;o__Sebacinales;f__Sebacinales Group B;g__unidentified;s__Sebacinales Group B sp	5e-55	SH003308.07FU_HQ850118_refs
New.ReferenceOTU56	1	120	566	0	0	687	Basidiomycota	k__Fungi;p__Basidiomycota;c__Agaricomycetes;o__Thelephorales;f__Thelephoraceae;g__unidentified;s__Thelephoraceae sp	2e-79	SH030557.07FU_KC840617_reps
New.ReferenceOTU151	235	214	138	59	38	684	Basidiomycota	k__Fungi;p__Basidiomycota;c__Agaricomycetes;o__Thelephorales;f__Thelephoraceae;g__unidentified;s__Thelephoraceae sp	3e-66	SH002553.07FU_JF748105_reps
SH009329.07FU_DQ481778_reps	16	51	612	0	0	679	Basidiomycota	k__Fungi;p__Basidiomycota;c__Agaricomycetes;o__Agaricales;f__Cortinariaceae;g__Cortinarius;s__Cortinarius casimiri	3e-66	SH009316.07FU_FN429013_refs
New.ReferenceOTU53	0	207	1	65	405	678	Basidiomycota	k__Fungi;p__Basidiomycota;c__Agaricomycetes;o__Boletales;f__unidentified;g__unidentified;s__Boletales sp	2e-60	SH032419.07FU_UDB012330_reps
SH023067.07FU_GU366674_reps	0	35	10	468	164	677	Basidiomycota	k__Fungi;p__Basidiomycota;c__Wallemiomycetes;o__Geminibasidiales;f__Geminibasidiaceae;g__Geminibasidium;s__Geminibasidium sp	5e-80	SH023067.07FU_GU366674_reps
SH010302.07FU_AF444350_refs	152	166	158	53	125	654	Basidiomycota	k__Fungi;p__Basidiomycota;c__Tremellomycetes;o__Tremellales;f__Incertae sedis;g__Cryptococcus;s__Cryptococcus terricola	8e-85	SH010302.07FU_AF444350_refs
New.ReferenceOTU46	652	0	1	0	0	653	Basidiomycota	k__Fungi;p__Basidiomycota;c__Agaricomycetes;o__Agaricales;f__Tricholomataceae;g__Tricholoma;s__Tricholoma triste	2e-57	SH031058.07FU_UDB011135_refs
SH006301.07FU_UDB011403_refs	0	0	0	15	629	644	Basidiomycota	k__Fungi;p__Basidiomycota;c__Agaricomycetes;o__Agaricales;f__Physalacriaceae;g__Strobilurus;s__Strobilurus stephanocystis	8e-57	SH006301.07FU_UDB011403_refs
New.ReferenceOTU435	0	0	642	0	0	642	Basidiomycota	k__Fungi;p__Basidiomycota;c__Agaricomycetes;o__Agaricales;f__Cortinariaceae;g__Cortinarius;s__Cortinarius vernus	8e-57	SH009318.07FU_UDB000742_refs
New.ReferenceOTU86	2	611	8	0	4	625	Basidiomycota	k__Fungi;p__Basidiomycota;c__Agaricomycetes;o__Thelephorales;f__Thelephoraceae;g__unidentified;s__Thelephoraceae sp	6e-61	SH002559.07FU_HQ331000_reps
SH031957.07FU_GU234146_reps	516	17	87	1	0	621	Basidiomycota	k__Fungi;p__Basidiomycota;c__Agaricomycetes;o__Agaricales;f__Mycenaceae;g__Mycena;s__Mycena cinerella	5e-71	SH031957.07FU_GU234146_reps
SH006824.07FU_HF565105_reps	0	211	6	1	388	606	Basidiomycota	k__Fungi;p__Basidiomycota;c__Agaricomycetes;o__Thelephorales;f__Thelephoraceae;g__Tomentella;s__Tomentella sp	3e-62	SH006824.07FU_HF565105_reps
SH014836.07FU_UDB018293_reps	0	605	0	0	0	605	Basidiomycota	k__Fungi;p__Basidiomycota;c__Agaricomycetes;o__Agaricales;f__Cortinariaceae;g__Cortinarius;s__Cortinarius rigens	1e-83	SH014833.07FU_GQ159900_reps
SH008602.07FU_UDB011113_refs	0	0	0	586	16	602	Basidiomycota	k__Fungi;p__Basidiomycota;c__Agaricomycetes;o__Russulales;f__Russulaceae;g__Russula;s__Russula olivobrunnea	1e-74	SH008602.07FU_UDB011113_refs
New.ReferenceOTU62	0	0	0	596	0	596	Basidiomycota	k__Fungi;p__Basidiomycota;c__Agaricomycetes;o__Agaricales;f__Strophariaceae;g__Naucoria;s__Naucoria bohemica	1e-43	SH009305.07FU_UDB001775_reps
SH009335.07FU_KC608591_reps	4	565	19	0	8	596	Basidiomycota	k__Fungi;p__Basidiomycota;c__Agaricomycetes;o__Agaricales;f__Cortinariaceae;g__Cortinarius;s__Cortinarius bivelus	2e-101	SH009335.07FU_KC608591_reps
New.ReferenceOTU42	0	158	83	0	349	590	Basidiomycota	k__Fungi;p__Basidiomycota;c__Agaricomycetes;o__Agaricales;f__Clavariaceae;g__unidentified;s__Clavariaceae sp	4e-78	SH014391.07FU_FJ552988_reps
SH006867.07FU_JQ711813_reps	0	454	0	128	3	585	Basidiomycota	k__Fungi;p__Basidiomycota;c__Agaricomycetes;o__Thelephorales;f__Thelephoraceae;g__Tomentella;s__Tomentella sp 2 RT_2012	3e-75	SH006867.07FU_JQ711813_reps
SH002508.07FU_EF655702_refs	0	512	1	0	58	571	Basidiomycota	k__Fungi;p__Basidiomycota;c__Agaricomycetes;o__Thelephorales;f__Thelephoraceae;g__Tomentella;s__Tomentella alpina	2e-79	SH002508.07FU_EF655702_refs
New.ReferenceOTU753	5	554	2	0	1	562	Basidiomycota	k__Fungi;p__Basidiomycota;c__Agaricomycetes;o__Agaricales;f__Cortinariaceae;g__Cortinarius;s__Cortinarius sp	1e-40	SH009379.07FU_HF674541_reps
SH002784.07FU_UDB016257_refs	357	86	118	0	0	561	Basidiomycota	k__Fungi;p__Basidiomycota;c__Agaricomycetes;o__Agaricales;f__Mycenaceae;g__Mycena;s__Mycena speirea	3e-91	SH002784.07FU_UDB016257_refs
SH002470.07FU_UDB014506_reps	330	218	1	0	2	551	Basidiomycota	k__Fungi;p__Basidiomycota;c__Agaricomycetes;o__Thelephorales;f__Thelephoraceae;g__Tomentella;s__Tomentella sp	2e-66	SH002470.07FU_UDB014506_reps
SH008732.07FU_JN580852_refs	315	0	0	236	0	551	Basidiomycota	k__Fungi;p__Basidiomycota;c__Agaricomycetes;o__Agaricales;f__Inocybaceae;g__Inocybe;s__Inocybe silvae-herbaceae	1e-77	SH008732.07FU_JN580852_refs
New.ReferenceOTU199	1	282	1	0	257	541	Basidiomycota	k__Fungi;p__Basidiomycota;c__Agaricomycetes;o__Agaricales;f__Cortinariaceae;g__Cortinarius;s__Cortinarius citriolens	9e-54	SH033347.07FU_KF732282_refs
SH015462.07FU_HQ179660_refs	0	56	468	0	10	534	Basidiomycota	k__Fungi;p__Basidiomycota;c__Agaricomycetes;o__Agaricales;f__Clavariaceae;g__Clavaria;s__Clavaria californica	2e-120	SH015462.07FU_HQ179660_refs
SH021238.07FU_EU326161_reps	0	3	514	0	0	517	Basidiomycota	k__Fungi;p__Basidiomycota;c__Agaricomycetes;o__Agaricales;f__Cortinariaceae;g__unidentified;s__Cortinariaceae sp	1e-115	SH021238.07FU_EU326161_reps
SH010021.07FU_UDB002633_reps	4	0	0	506	0	510	Basidiomycota	k__Fungi;p__Basidiomycota;c__Agaricomycetes;o__Thelephorales;f__Thelephoraceae;g__unidentified;s__Thelephoraceae sp	2e-82	SH010021.07FU_UDB002633_reps
New.ReferenceOTU163	195	300	3	2	8	508	Basidiomycota	k__Fungi;p__Basidiomycota;c__Agaricomycetes;o__Agaricales;f__Cortinariaceae;g__Cortinarius;s__Cortinarius sanguineus	6e-77	SH025876.07FU_JN114099_refs
SH012945.07FU_JX982484_reps	315	170	7	3	12	507	Basidiomycota	k__Fungi;p__Basidiomycota;c__Microbotryomycetes;o__Leucosporidiales;f__Leucosporidiaceae;g__Leucosporidiella;s__Leucosporidiella fragaria	7e-98	SH012933.07FU_AF444530_refs
SH029706.07FU_UDB005412_reps	0	38	0	50	411	499	Basidiomycota	k__Fungi;p__Basidiomycota;c__Agaricomycetes;o__Thelephorales;f__Thelephoraceae;g__unidentified;s__Thelephoraceae sp	8e-63	SH006900.07FU_KF514688_reps
New.ReferenceOTU134	0	44	1	4	448	497	Basidiomycota	k__Fungi;p__Basidiomycota;c__Agaricomycetes;o__Incertae sedis;f__Incertae sedis;g__Cotylidia;s__Cotylidia undulata	4e-10	SH019097.07FU_JN649335_reps
SH003385.07FU_KF218963_reps	0	0	0	0	493	493	Basidiomycota	k__Fungi;p__Basidiomycota;c__Agaricomycetes;o__Cantharellales;f__Clavulinaceae;g__Clavulina;s__Clavulina sp	1e-80	SH003385.07FU_KF218963_reps
SH006894.07FU_EF619774_reps	0	37	0	55	394	486	Basidiomycota	k__Fungi;p__Basidiomycota;c__Agaricomycetes;o__Thelephorales;f__Thelephoraceae;g__unidentified;s__Thelephoraceae sp	2e-82	SH006860.07FU_UDB008963_reps
SH009321.07FU_UDB012705_reps	483	0	0	0	2	485	Basidiomycota	k__Fungi;p__Basidiomycota;c__Agaricomycetes;o__Agaricales;f__Cortinariaceae;g__Cortinarius;s__Cortinarius casimiri	3e-72	SH009316.07FU_FN429013_refs
SH002461.07FU_UDB000263_refs	0	229	6	0	246	481	Basidiomycota	k__Fungi;p__Basidiomycota;c__Agaricomycetes;o__Thelephorales;f__Thelephoraceae;g__Tomentella;s__Tomentella galzinii	8e-79	SH002461.07FU_UDB000263_refs
New.ReferenceOTU58	306	158	0	14	1	479	Basidiomycota	k__Fungi;p__Basidiomycota;c__Agaricomycetes;o__Thelephorales;f__Thelephoraceae;g__Tomentella;s__Tomentella terrestris	2e-64	SH009869.07FU_UDB003315_refs
SH031723.07FU_DQ389682_refs	0	0	0	473	0	473	Basidiomycota	k__Fungi;p__Basidiomycota;c__Agaricomycetes;o__Agaricales;f__Psathyrellaceae;g__Psathyrella;s__Psathyrella spadiceogrisea	2e-79	SH031723.07FU_DQ389682_refs
SH030706.07FU_UDB003235_refs	7	274	178	0	0	459	Basidiomycota	k__Fungi;p__Basidiomycota;c__Agaricomycetes;o__Agaricales;f__Strophariaceae;g__Hebeloma;s__Hebeloma cylindrosporum	4e-71	SH030706.07FU_UDB003235_refs
SH031971.07FU_UDB017903_reps	8	114	328	6	2	458	Basidiomycota	k__Fungi;p__Basidiomycota;c__Agaricomycetes;o__Agaricales;f__unidentified;g__unidentified;s__Agaricales sp	2e-57	SH031940.07FU_JF908426_reps
SH031968.07FU_FJ553922_reps	1	282	163	1	9	456	Basidiomycota	k__Fungi;p__Basidiomycota;c__Agaricomycetes;o__Agaricales;f__Mycenaceae;g__Mycena;s__Mycena sp	2e-82	SH031968.07FU_FJ553922_reps
New.ReferenceOTU142	0	65	354	1	0	420	Basidiomycota	k__Fungi;p__Basidiomycota;c__Agaricomycetes;o__Agaricales;f__Clavariaceae;g__Clavaria;s__Clavaria sp	5e-52	SH007199.07FU_EF434000_reps
SH010303.07FU_JF300706_reps	1	59	292	57	10	419	Basidiomycota	k__Fungi;p__Basidiomycota;c__Tremellomycetes;o__Tremellales;f__Incertae sedis;g__Cryptococcus;s__Cryptococcus sp	3e-81	SH010303.07FU_JF300706_reps
SH009868.07FU_UDB012459_reps	0	0	0	161	250	411	Basidiomycota	k__Fungi;p__Basidiomycota;c__Agaricomycetes;o__Thelephorales;f__Thelephoraceae;g__Tomentella;s__Tomentella sp	2e-79	SH009868.07FU_UDB012459_reps
SH009318.07FU_UDB000742_refs	0	12	340	52	0	404	Basidiomycota	k__Fungi;p__Basidiomycota;c__Agaricomycetes;o__Agaricales;f__Cortinariaceae;g__Cortinarius;s__Cortinarius vernus	4e-59	SH009318.07FU_UDB000742_refs
SH027604.07FU_UDB013560_refs	399	0	0	0	0	399	Basidiomycota	k__Fungi;p__Basidiomycota;c__Agaricomycetes;o__Sebacinales;f__Sebacinaceae;g__unidentified;s__Sebacinaceae sp	2e-63	SH027631.07FU_AB506984_refs
New.ReferenceOTU394	16	377	1	0	0	394	Basidiomycota	k__Fungi;p__Basidiomycota;c__Agaricomycetes;o__Agaricales;f__Cortinariaceae;g__Cortinarius;s__Cortinarius dolabratus	2e-39	SH009333.07FU_UDB018659_reps
New.ReferenceOTU737	0	108	285	0	0	393	Basidiomycota	k__Fungi;p__Basidiomycota;c__Agaricomycetes;o__Thelephorales;f__Thelephoraceae;g__unidentified;s__Thelephoraceae sp	2e-73	SH030557.07FU_KC840617_reps
SH005282.07FU_EU292449_reps	164	96	1	1	128	390	Basidiomycota	k__Fungi;p__Basidiomycota;c__Tremellomycetes;o__Cystofilobasidiales;f__Incertae sedis;g__Syzygospora;s__Syzygospora sp	3e-84	SH005282.07FU_EU292449_reps
New.ReferenceOTU186	0	1	0	0	382	383	Basidiomycota	k__Fungi;p__Basidiomycota;c__Agaricomycetes;o__Agaricales;f__Mycenaceae;g__Mycena;s__Mycena aurantiidisca	3e-53	SH032350.07FU_DQ490646_reps
SH003308.07FU_HQ850118_refs	382	0	0	0	0	382	Basidiomycota	k__Fungi;p__Basidiomycota;c__Agaricomycetes;o__Sebacinales;f__Sebacinales Group B;g__unidentified;s__Sebacinales Group B sp	2e-76	SH003308.07FU_HQ850118_refs
SH032381.07FU_AB596010_reps	0	362	0	0	7	369	Basidiomycota	k__Fungi;p__Basidiomycota;c__Agaricomycetes;o__Polyporales;f__Meruliaceae;g__Uncobasidium;s__Uncobasidium sp	2e-116	SH032381.07FU_AB596010_reps
SH030708.07FU_UDB002522_refs	0	0	0	86	282	368	Basidiomycota	k__Fungi;p__Basidiomycota;c__Agaricomycetes;o__Agaricales;f__Strophariaceae;g__Naucoria;s__Naucoria alnetorum	9e-66	SH030708.07FU_UDB002522_refs
SH013405.07FU_UDB011541_refs	0	0	151	216	0	367	Basidiomycota	k__Fungi;p__Basidiomycota;c__Agaricomycetes;o__Agaricales;f__Amanitaceae;g__Amanita;s__Amanita friabilis	2e-85	SH013405.07FU_UDB011541_refs
SH009045.07FU_UDB015282_reps	0	2	364	0	0	366	Basidiomycota	k__Fungi;p__Basidiomycota;c__Agaricomycetes;o__Agaricales;f__Inocybaceae;g__Inocybe;s__Inocybe pruinosa	2e-76	SH009042.07FU_UDB017663_reps
SH027011.07FU_GU559112_reps	357	0	0	1	0	358	Basidiomycota	k__Fungi;p__Basidiomycota;c__Agaricomycetes;o__Russulales;f__Albatrellaceae;g__unidentified;s__Albatrellaceae sp	3e-78	SH027011.07FU_GU559112_reps
SH030726.07FU_FJ168587_reps	3	208	146	0	0	357	Basidiomycota	k__Fungi;p__Basidiomycota;c__Agaricomycetes;o__Agaricales;f__Strophariaceae;g__Hebeloma;s__Hebeloma radicosum	1e-96	SH030742.07FU_UDB019871_reps
New.ReferenceOTU583	13	342	0	0	0	355	Basidiomycota	k__Fungi;p__Basidiomycota;c__Agaricomycetes;o__Agaricales;f__Cortinariaceae;g__Cortinarius;s__Cortinarius dolabratus	2e-45	SH009333.07FU_UDB018659_reps
SH003844.07FU_FJ475686_refs	27	13	0	295	0	335	Basidiomycota	k__Fungi;p__Basidiomycota;c__Agaricomycetes;o__Trechisporales;f__Hydnodontaceae;g__Luellia;s__Luellia sp	1e-71	SH003844.07FU_FJ475686_refs
SH029698.07FU_FN669273_reps	334	0	0	0	0	334	Basidiomycota	k__Fungi;p__Basidiomycota;c__Agaricomycetes;o__Thelephorales;f__Thelephoraceae;g__Tomentella;s__Tomentella sp	6e-73	SH029698.07FU_FN669273_reps
SH012300.07FU_KC791100_reps	1	0	1	2	326	330	Basidiomycota	k__Fungi;p__Basidiomycota;c__Agaricomycetes;o__Cantharellales;f__Hyceae;g__Sistotrema;s__Sistotrema sp	7e-82	SH012294.07FU_FJ553027_reps
SH033109.07FU_HQ845169_refs	325	0	0	0	1	326	Basidiomycota	k__Fungi;p__Basidiomycota;c__Agaricomycetes;o__Agaricales;f__Cortinariaceae;g__Cortinarius;s__Cortinarius badiovinaceus	5e-67	SH033109.07FU_HQ845169_refs
New.ReferenceOTU532	323	0	0	0	0	323	Basidiomycota	k__Fungi;p__Basidiomycota;c__Agaricomycetes;o__Agaricales;f__Cortinariaceae;g__Cortinarius;s__Cortinarius pilatii	3e-53	SH015602.07FU_UDB002222_reps
SH032350.07FU_DQ490646_reps	0	0	0	0	323	323	Basidiomycota	k__Fungi;p__Basidiomycota;c__Agaricomycetes;o__Agaricales;f__Mycenaceae;g__Mycena;s__Mycena aurantiidisca	1e-78	SH032350.07FU_DQ490646_reps
New.ReferenceOTU89	0	320	2	0	0	322	Basidiomycota	k__Fungi;p__Basidiomycota;c__Agaricomycetes;o__Agaricales;f__Mycenaceae;g__Mycena;s__Mycena speirea	6e-49	SH002784.07FU_UDB016257_refs
New.ReferenceOTU325	314	1	0	5	0	320	Basidiomycota	k__Fungi;p__Basidiomycota;c__Agaricomycetes;o__Atheliales;f__Atheliaceae;g__Piloderma;s__Piloderma olivaceum	3e-56	SH019994.07FU_UDB001747_refs
SH029710.07FU_JX316369_reps	0	286	0	26	1	313	Basidiomycota	k__Fungi;p__Basidiomycota;c__Agaricomycetes;o__Thelephorales;f__Thelephoraceae;g__unidentified;s__Thelephoraceae sp	8e-63	SH009911.07FU_UDB013556_reps
SH030167.07FU_JQ003657_refs	0	142	132	38	0	312	Basidiomycota	k__Fungi;p__Basidiomycota;c__Agaricomycetes;o__Boletales;f__Boletaceae;g__Xerocomus;s__Xerocomus perplexus	1e-80	SH030167.07FU_JQ003657_refs
SH032786.07FU_UDB011846_refs	4	116	1	182	9	312	Basidiomycota	k__Fungi;p__Basidiomycota;c__Agaricomycetes;o__Agaricales;f__Entolomataceae;g__Entoloma;s__Entoloma sericeum	1e-102	SH032786.07FU_UDB011846_refs
New.ReferenceOTU93	0	0	0	0	311	311	Basidiomycota	k__Fungi;p__Basidiomycota;c__Agaricomycetes;o__Agaricales;f__Mycenaceae;g__Mycena;s__Mycena oregonensis	4e-47	SH002786.07FU_JF908409_reps
SH031059.07FU_UDB011660_refs	310	0	0	0	0	310	Basidiomycota	k__Fungi;p__Basidiomycota;c__Agaricomycetes;o__Agaricales;f__Tricholomataceae;g__Tricholoma;s__Tricholoma triste	2e-79	SH031058.07FU_UDB011135_refs
SH031816.07FU_DQ061907_reps	1	17	127	161	2	308	Basidiomycota	k__Fungi;p__Basidiomycota;c__Agaricomycetes;o__Russulales;f__Russulaceae;g__Russula;s__Russula sp	2e-66	SH031816.07FU_DQ061907_reps
SH033175.07FU_FJ769529_reps	305	0	0	0	0	305	Basidiomycota	k__Fungi;p__Basidiomycota;c__Agaricomycetes;o__Agaricales;f__Cortinariaceae;g__Cortinarius;s__Cortinarius sp	5e-102	SH033175.07FU_FJ769529_reps
New.ReferenceOTU179	0	0	0	0	304	304	Basidiomycota	k__Fungi;p__Basidiomycota;c__Agaricomycetes;o__Atheliales;f__Atheliaceae;g__Piloderma;s__Piloderma sp B328	3e-32	SH014863.07FU_FN669235_reps
SH016867.07FU_JN943905_reps	247	0	0	51	0	298	Basidiomycota	k__Fungi;p__Basidiomycota;c__Agaricomycetes;o__Atheliales;f__Atheliaceae;g__Amphinema;s__Amphinema sp 6 UK_2011	9e-91	SH016867.07FU_JN943905_reps
SH033345.07FU_HE814097_reps	203	94	0	0	0	297	Basidiomycota	k__Fungi;p__Basidiomycota;c__Agaricomycetes;o__Agaricales;f__Cortinariaceae;g__Dermocybe;s__Dermocybe alienata	1e-68	SH033108.07FU_GU233323_refs
SH008577.07FU_HG796970_reps	289	0	0	0	0	289	Basidiomycota	k__Fungi;p__Basidiomycota;c__Agaricomycetes;o__Agaricales;f__Inocybaceae;g__Inocybe;s__Inocybe nitidiuscula	2e-91	SH008577.07FU_HG796970_reps
SH007199.07FU_EF434000_reps	259	6	18	4	0	287	Basidiomycota	k__Fungi;p__Basidiomycota;c__Agaricomycetes;o__Agaricales;f__Clavariaceae;g__Clavaria;s__Clavaria sp	4e-118	SH007199.07FU_EF434000_reps
New.ReferenceOTU128	1	59	224	0	0	284	Basidiomycota	k__Fungi;p__Basidiomycota;c__Agaricomycetes;o__Agaricales;f__Clavariaceae;g__unidentified;s__Clavariaceae sp	2e-80	SH015461.07FU_FJ552756_reps
SH009317.07FU_AF325596_refs	61	127	84	2	6	280	Basidiomycota	k__Fungi;p__Basidiomycota;c__Agaricomycetes;o__Agaricales;f__Cortinariaceae;g__Cortinarius;s__Cortinarius casimiri	1e-65	SH009316.07FU_FN429013_refs
SH004931.07FU_DQ421174_reps	0	8	271	0	0	279	Basidiomycota	k__Fungi;p__Basidiomycota;c__Agaricomycetes;o__Agaricales;f__Clavariaceae;g__Clavaria;s__Clavaria sp	2e-79	SH004931.07FU_DQ421174_reps
SH012836.07FU_AY239339_reps	0	232	39	5	0	276	Basidiomycota	k__Fungi;p__Basidiomycota;c__Agaricomycetes;o__Russulales;f__Russulaceae;g__Russula;s__Russula renidens	1e-58	SH007860.07FU_UDB011117_refs
SH018579.07FU_HQ212032_refs	273	0	0	0	0	273	Basidiomycota	k__Fungi;p__Basidiomycota;c__Agaricomycetes;o__Sebacinales;f__Sebacinales Group B;g__unidentified;s__Sebacinales Group B sp	3e-78	SH018579.07FU_HQ212032_refs
SH018572.07FU_JN704824_refs	1	133	13	31	93	271	Basidiomycota	k__Fungi;p__Basidiomycota;c__Agaricomycetes;o__Sebacinales;f__Sebacinaceae;g__unidentified;s__uncultured Sebacina	1e-77	SH018572.07FU_JN704824_refs
SH012933.07FU_AF444530_refs	151	100	5	1	12	269	Basidiomycota	k__Fungi;p__Basidiomycota;c__Microbotryomycetes;o__Leucosporidiales;f__Leucosporidiaceae;g__Leucosporidiella;s__Leucosporidiella fragaria	1e-108	SH012933.07FU_AF444530_refs
New.ReferenceOTU312	266	0	0	0	0	266	Basidiomycota	k__Fungi;p__Basidiomycota;c__Agaricomycetes;o__Agaricales;f__Clavariaceae;g__Clavaria;s__Clavaria acuta	9e-66	SH007195.07FU_GU234148_refs
SH004029.07FU_EU712028_reps	0	260	3	0	0	263	Basidiomycota	k__Fungi;p__Basidiomycota;c__Agaricomycetes;o__Russulales;f__Russulaceae;g__Russula;s__Russula sp	3e-87	SH004029.07FU_EU712028_reps
SH002474.07FU_UDB003327_refs	0	0	0	39	218	257	Basidiomycota	k__Fungi;p__Basidiomycota;c__Agaricomycetes;o__Thelephorales;f__Thelephoraceae;g__Tomentella;s__Tomentella coerulea	1e-68	SH002474.07FU_UDB003327_refs
New.ReferenceOTU165	0	48	207	0	0	255	Basidiomycota	k__Fungi;p__Basidiomycota;c__Agaricomycetes;o__Agaricales;f__Strophariaceae;g__Hebeloma;s__Hebeloma cavipes	5e-68	SH028647.07FU_UDB003187_refs
SH014386.07FU_HQ211947_reps	254	0	0	0	0	254	Basidiomycota	k__Fungi;p__Basidiomycota;c__Agaricomycetes;o__Agaricales;f__Clavariaceae;g__unidentified;s__Clavariaceae sp	4e-77	SH014386.07FU_HQ211947_reps
SH000088.07FU_EF434113_reps	49	0	0	0	198	247	Basidiomycota	k__Fungi;p__Basidiomycota;c__Agaricomycetes;o__Auriculariales;f__unidentified;g__unidentified;s__Auriculariales sp	2e-91	SH000088.07FU_EF434113_reps
SH005347.07FU_EF685091_reps	247	0	0	0	0	247	Basidiomycota	k__Fungi;p__Basidiomycota;c__Agaricomycetes;o__Russulales;f__Russulaceae;g__Lactarius;s__Lactarius sp	2e-73	SH031579.07FU_FJ196934_reps
SH027224.07FU_EU525969_reps	0	242	1	0	1	244	Basidiomycota	k__Fungi;p__Basidiomycota;c__Agaricomycetes;o__Agaricales;f__unidentified;g__unidentified;s__Agaricales sp	2e-98	SH027224.07FU_EU525969_reps
SH007955.07FU_FN394583_reps	0	116	0	0	125	241	Basidiomycota	k__Fungi;p__Basidiomycota;c__Agaricomycetes;o__Agaricales;f__Mycenaceae;g__Mycena;s__Mycena pura f multicolor	4e-102	SH007955.07FU_FN394583_reps
SH002460.07FU_UDB016174_refs	62	62	49	43	21	237	Basidiomycota	k__Fungi;p__Basidiomycota;c__Agaricomycetes;o__Thelephorales;f__Thelephoraceae;g__Tomentella;s__Tomentella stuposa	1e-90	SH002460.07FU_UDB016174_refs
SH006862.07FU_FR852143_reps	0	172	0	63	2	237	Basidiomycota	k__Fungi;p__Basidiomycota;c__Agaricomycetes;o__Thelephorales;f__Thelephoraceae;g__Tomentella;s__Tomentella sp	1e-86	SH006803.07FU_EF218826_reps
New.ReferenceOTU90	0	42	190	0	0	232	Basidiomycota	k__Fungi;p__Basidiomycota;c__Agaricomycetes;o__Agaricales;f__unidentified;g__unidentified;s__Agaricales sp	6e-71	SH027482.07FU_FR750663_reps
SH002492.07FU_JQ711917_reps	3	30	0	1	195	229	Basidiomycota	k__Fungi;p__Basidiomycota;c__Agaricomycetes;o__Thelephorales;f__Thelephoraceae;g__Tomentella;s__Tomentella sp	2e-70	SH002478.07FU_GQ221633_reps
SH018582.07FU_HF947909_refs	229	0	0	0	0	229	Basidiomycota	k__Fungi;p__Basidiomycota;c__Agaricomycetes;o__Sebacinales;f__unidentified;g__unidentified;s__uncultured Sebacinales	9e-72	SH018582.07FU_HF947909_refs
SH002503.07FU_HQ445530_reps	65	80	65	1	17	228	Basidiomycota	k__Fungi;p__Basidiomycota;c__Agaricomycetes;o__Thelephorales;f__Thelephoraceae;g__unidentified;s__Thelephoraceae sp	1e-55	SH002503.07FU_HQ445530_reps
New.ReferenceOTU155	0	0	0	225	0	225	Basidiomycota	k__Fungi;p__Basidiomycota;c__Agaricomycetes;o__Agaricales;f__Inocybaceae;g__Inocybe;s__Inocybe acutoides	2e-61	SH009076.07FU_JN580806_refs
SH002478.07FU_GQ221633_reps	30	174	0	18	3	225	Basidiomycota	k__Fungi;p__Basidiomycota;c__Agaricomycetes;o__Thelephorales;f__Thelephoraceae;g__Tomentella;s__Tomentella sp	4e-71	SH002478.07FU_GQ221633_reps
SH007071.07FU_DQ309116_reps	222	0	0	0	1	223	Basidiomycota	k__Fungi;p__Basidiomycota;c__Agaricomycetes;o__Agaricales;f__Mycenaceae;g__unidentified;s__Mycenaceae sp	1e-115	SH007071.07FU_DQ309116_reps
SH002565.07FU_JQ991878_reps	98	93	12	8	3	214	Basidiomycota	k__Fungi;p__Basidiomycota;c__Agaricomycetes;o__Thelephorales;f__Thelephoraceae;g__Tomentella;s__Tomentella sp	7e-89	SH002565.07FU_JQ991878_reps
SH027225.07FU_EU525952_reps	0	0	0	198	16	214	Basidiomycota	k__Fungi;p__Basidiomycota;c__Agaricomycetes;o__Agaricales;f__unidentified;g__unidentified;s__Agaricales sp	2e-88	SH027225.07FU_EU525952_reps
SH022030.07FU_KJ938038_reps	0	28	4	33	142	207	Basidiomycota	k__Fungi;p__Basidiomycota;c__Agaricomycetes;o__Atheliales;f__Atheliaceae;g__Amphinema;s__Amphinema sp	2e-79	SH022030.07FU_KJ938038_reps
SH031717.07FU_DQ389684_refs	0	0	0	203	1	204	Basidiomycota	k__Fungi;p__Basidiomycota;c__Agaricomycetes;o__Agaricales;f__Psathyrellaceae;g__Psathyrella;s__Psathyrella microrhiza	1e-108	SH031717.07FU_DQ389684_refs
New.ReferenceOTU212	158	0	1	1	43	203	Basidiomycota	k__Fungi;p__Basidiomycota;c__Agaricomycetes;o__Hymenochaetales;f__Schizoporaceae;g__Xylodon;s__Xylodon sambuci	3e-53	SH007627.07FU_UDB016324_refs
SH027631.07FU_AB506984_refs	200	0	0	0	0	200	Basidiomycota	k__Fungi;p__Basidiomycota;c__Agaricomycetes;o__Sebacinales;f__Sebacinaceae;g__unidentified;s__Sebacinaceae sp	3e-59	SH027631.07FU_AB506984_refs
New.ReferenceOTU119	1	75	0	6	114	196	Basidiomycota	k__Fungi;p__Basidiomycota;c__unidentified;o__unidentified;f__unidentified;g__unidentified;s__Basidiomycota sp	2e-27	SH016115.07FU_AY970198_reps
New.ReferenceOTU141	0	173	23	0	0	196	Basidiomycota	k__Fungi;p__Basidiomycota;c__Agaricomycetes;o__Agaricales;f__unidentified;g__unidentified;s__Agaricales sp	9e-48	SH011693.07FU_JF908497_reps
New.ReferenceOTU125	25	0	0	0	170	195	Basidiomycota	k__Fungi;p__Basidiomycota;c__Agaricomycetes;o__Agaricales;f__Cortinariaceae;g__Cortinarius;s__Cortinarius alboviolaceus	4e-62	SH009317.07FU_AF325596_refs
SH003318.07FU_KF617242_reps	192	0	0	0	0	192	Basidiomycota	k__Fungi;p__Basidiomycota;c__Agaricomycetes;o__Sebacinales;f__Sebacinales Group B;g__unidentified;s__Sebacinales Group B sp	3e-75	SH003320.07FU_KF617990_reps
SH020934.07FU_FJ553246_reps	0	2	190	0	0	192	Basidiomycota	k__Fungi;p__Basidiomycota;c__unidentified;o__unidentified;f__unidentified;g__unidentified;s__Basidiomycota sp	2e-91	SH020934.07FU_FJ553246_reps
SH002787.07FU_UDB017864_reps	187	0	0	0	0	187	Basidiomycota	k__Fungi;p__Basidiomycota;c__Agaricomycetes;o__Agaricales;f__Mycenaceae;g__Mycena;s__Mycena sp	1e-83	SH002787.07FU_UDB017864_reps
SH031741.07FU_HQ847007_refs	5	178	1	2	1	187	Basidiomycota	k__Fungi;p__Basidiomycota;c__Agaricomycetes;o__Agaricales;f__Psathyrellaceae;g__Coprinellus;s__Coprinellus eurysporus	1e-74	SH013108.07FU_HQ846992_refs
SH031962.07FU_UDB015861_refs	0	186	1	0	0	187	Basidiomycota	k__Fungi;p__Basidiomycota;c__Agaricomycetes;o__Agaricales;f__Mycenaceae;g__Mycena;s__Mycena rosella	2e-66	SH031962.07FU_UDB015861_refs
SH008518.07FU_EF059994_reps	20	53	3	15	95	186	Basidiomycota	k__Fungi;p__Basidiomycota;c__Agaricomycetes;o__Polyporales;f__unidentified;g__unidentified;s__Polyporales sp	2e-95	SH008518.07FU_EF059994_reps
New.ReferenceOTU232	0	0	0	82	99	181	Basidiomycota	k__Fungi;p__Basidiomycota;c__Agaricomycetes;o__Agaricales;f__Hygrophoraceae;g__Hygrophorus;s__Hygrophorus korhonenii	4e-65	SH026191.07FU_UDB000567_refs
New.ReferenceOTU99	28	4	0	147	0	179	Basidiomycota	k__Fungi;p__Basidiomycota;c__Agaricomycetes;o__Trechisporales;f__Hydnodontaceae;g__Luellia;s__Luellia sp	2e-57	SH003844.07FU_FJ475686_refs
SH006803.07FU_EF218826_reps	0	167	0	9	1	177	Basidiomycota	k__Fungi;p__Basidiomycota;c__Agaricomycetes;o__Thelephorales;f__Thelephoraceae;g__Tomentella;s__Tomentella sp 2 RT_2012	2e-73	SH006867.07FU_JQ711813_reps
New.ReferenceOTU174	0	136	37	3	0	176	Basidiomycota	k__Fungi;p__Basidiomycota;c__Agaricomycetes;o__Russulales;f__Russulaceae;g__Russula;s__Russula renidens	1e-71	SH007860.07FU_UDB011117_refs
New.ReferenceOTU74	74	0	1	13	86	174	Basidiomycota	k__Fungi;p__Basidiomycota;c__Agaricomycetes;o__Atheliales;f__Atheliaceae;g__Amphinema;s__Amphinema byssoides	6e-58	SH015694.07FU_UDB008257_refs
SH002563.07FU_UDB016768_reps	82	89	0	1	0	172	Basidiomycota	k__Fungi;p__Basidiomycota;c__Agaricomycetes;o__Thelephorales;f__Thelephoraceae;g__Tomentella;s__Tomentella sp	1e-87	SH002563.07FU_UDB016768_reps
SH014815.07FU_AF444325_refs	0	164	4	1	2	171	Basidiomycota	k__Fungi;p__Basidiomycota;c__Tremellomycetes;o__Trichosporonales;f__Trichosporonaceae;g__Trichosporon;s__Trichosporon cutaneum	6e-64	SH014815.07FU_AF444325_refs
SH012934.07FU_FN565254_reps	3	16	0	16	135	170	Basidiomycota	k__Fungi;p__Basidiomycota;c__Microbotryomycetes;o__Leucosporidiales;f__unidentified;g__unidentified;s__Leucosporidiales sp	9e-88	SH012934.07FU_FN565254_reps
New.ReferenceOTU96	0	48	120	1	0	169	Basidiomycota	k__Fungi;p__Basidiomycota;c__Agaricomycetes;o__Agaricales;f__Mycenaceae;g__Mycena;s__Mycena sp	6e-83	SH031942.07FU_HM190112_reps
SH002469.07FU_UDB003320_refs	2	1	0	0	165	168	Basidiomycota	k__Fungi;p__Basidiomycota;c__Agaricomycetes;o__Thelephorales;f__Thelephoraceae;g__Tomentella;s__Tomentella subclavigera	6e-70	SH002469.07FU_UDB003320_refs
SH009331.07FU_KJ206522_refs	0	0	0	0	168	168	Basidiomycota	k__Fungi;p__Basidiomycota;c__Agaricomycetes;o__Agaricales;f__Cortinariaceae;g__Cortinarius;s__Cortinarius uraceus	4e-102	SH009331.07FU_KJ206522_refs
SH033111.07FU_UDB011265_refs	0	167	0	0	0	167	Basidiomycota	k__Fungi;p__Basidiomycota;c__Agaricomycetes;o__Agaricales;f__Cortinariaceae;g__Cortinarius;s__Cortinarius rigens	2e-70	SH014833.07FU_GQ159900_reps
SH002501.07FU_GQ219947_reps	39	31	27	45	24	166	Basidiomycota	k__Fungi;p__Basidiomycota;c__Agaricomycetes;o__Thelephorales;f__Thelephoraceae;g__unidentified;s__Thelephoraceae sp	2e-60	SH002553.07FU_JF748105_reps
New.ReferenceOTU743	0	130	33	2	0	165	Basidiomycota	k__Fungi;p__Basidiomycota;c__Agaricomycetes;o__Russulales;f__Russulaceae;g__Russula;s__Russula renidens	1e-68	SH007860.07FU_UDB011117_refs
New.ReferenceOTU97	0	96	62	0	6	164	Basidiomycota	k__Fungi;p__Basidiomycota;c__Agaricomycetes;o__Auriculariales;f__unidentified;g__unidentified;s__Auriculariales sp	5e-52	SH026152.07FU_GU082966_reps
New.ReferenceOTU271	3	150	5	0	4	162	Basidiomycota	k__Fungi;p__Basidiomycota;c__Agaricomycetes;o__Agaricales;f__Cortinariaceae;g__Cortinarius;s__Cortinarius ochropallens	1e-49	SH009400.07FU_KF700241_refs
SH006750.07FU_EU057113_reps	162	0	0	0	0	162	Basidiomycota	k__Fungi;p__Basidiomycota;c__Agaricomycetes;o__Thelephorales;f__Thelephoraceae;g__unidentified;s__Thelephoraceae sp	4e-109	SH006750.07FU_EU057113_reps
SH001142.07FU_JN572906_refs	12	132	0	0	16	160	Basidiomycota	k__Fungi;p__Basidiomycota;c__Agaricomycetes;o__Agaricales;f__Agaricaceae;g__Lycoperdon;s__Lycoperdon utriforme	6e-111	SH001133.07FU_DQ112607_refs
SH001402.07FU_KF618017_reps	124	0	24	5	2	155	Basidiomycota	k__Fungi;p__Basidiomycota;c__Agaricomycetes;o__Agaricales;f__Inocybaceae;g__Inocybe;s__Inocybe sp	1e-102	SH001402.07FU_KF618017_reps
SH002588.07FU_HE820590_reps	0	79	0	6	70	155	Basidiomycota	k__Fungi;p__Basidiomycota;c__Agaricomycetes;o__Thelephorales;f__Thelephoraceae;g__unidentified;s__Thelephoraceae sp	3e-56	SH002559.07FU_HQ331000_reps
New.ReferenceOTU109	18	4	12	9	111	154	Basidiomycota	k__Fungi;p__Basidiomycota;c__Microbotryomycetes;o__Sporidiobolales;f__Incertae sedis;g__Rhodotorula;s__Rhodotorula lignophila	6e-39	SH016748.07FU_AF444513_refs
SH000086.07FU_UDB016299_reps	65	1	0	0	87	153	Basidiomycota	k__Fungi;p__Basidiomycota;c__Agaricomycetes;o__Auriculariales;f__Incertae sedis;g__Basidiodendron;s__Basidiodendron caesiocinereum	5e-83	SH000086.07FU_UDB016299_reps
SH004018.07FU_EU292269_reps	108	15	0	14	16	153	Basidiomycota	k__Fungi;p__Basidiomycota;c__Agaricomycetes;o__Atheliales;f__Atheliaceae;g__unidentified;s__Atheliaceae sp	2e-76	SH004018.07FU_EU292269_reps
SH021285.07FU_UDB013656_reps	0	0	0	0	153	153	Basidiomycota	k__Fungi;p__Basidiomycota;c__Agaricomycetes;o__Thelephorales;f__Thelephoraceae;g__Tomentella;s__Tomentella sp	3e-75	SH021285.07FU_UDB013656_reps
SH027015.07FU_UDB020419_reps	120	32	0	0	1	153	Basidiomycota	k__Fungi;p__Basidiomycota;c__Agaricomycetes;o__Auriculariales;f__unidentified;g__unidentified;s__Auriculariales sp	2e-73	SH027015.07FU_UDB020419_reps
SH007862.07FU_UDB011284_refs	0	107	45	0	0	152	Basidiomycota	k__Fungi;p__Basidiomycota;c__Agaricomycetes;o__Russulales;f__Russulaceae;g__Russula;s__Russula gracillima	4e-77	SH007862.07FU_UDB011284_refs
New.ReferenceOTU136	0	151	0	0	0	151	Basidiomycota	k__Fungi;p__Basidiomycota;c__Agaricomycetes;o__Agaricales;f__Tricholomataceae;g__Clitocybe;s__Clitocybe sp	1e-37	SH000917.07FU_JN704823_reps
New.ReferenceOTU172	0	0	79	68	4	151	Basidiomycota	k__Fungi;p__Basidiomycota;c__Agaricomycetes;o__Agaricales;f__Lyophyllaceae;g__Tephrocybe;s__Tephrocybe tylicolor	2e-49	SH016655.07FU_AF357039_refs
New.ReferenceOTU130	150	0	0	0	0	150	Basidiomycota	k__Fungi;p__Basidiomycota;c__Agaricomycetes;o__Agaricales;f__Cortinariaceae;g__Cortinarius;s__Cortinarius pilatii	1e-58	SH015602.07FU_UDB002222_reps
SH018061.07FU_AM882815_refs	0	0	149	0	0	149	Basidiomycota	k__Fungi;p__Basidiomycota;c__Agaricomycetes;o__Agaricales;f__Inocybaceae;g__Inocybe;s__Inocybe lacera var. helobia	4e-118	SH018061.07FU_AM882815_refs
SH031967.07FU_EU669223_reps	145	1	0	0	2	148	Basidiomycota	k__Fungi;p__Basidiomycota;c__Agaricomycetes;o__Agaricales;f__Mycenaceae;g__Mycena;s__Mycena tenax	1e-52	SH031967.07FU_EU669223_reps
SH003312.07FU_UDB017226_reps	146	0	0	0	0	146	Basidiomycota	k__Fungi;p__Basidiomycota;c__Agaricomycetes;o__Sebacinales;f__unidentified;g__unidentified;s__Sebacinales sp	1e-83	SH003312.07FU_UDB017226_reps
SH027532.07FU_UDB018082_reps	0	145	0	0	0	145	Basidiomycota	k__Fungi;p__Basidiomycota;c__Agaricomycetes;o__Agaricales;f__Mycenaceae;g__Mycena;s__Mycena acicula	2e-79	SH027532.07FU_UDB018082_reps
SH019289.07FU_FJ897183_reps	0	143	0	0	0	143	Basidiomycota	k__Fungi;p__Basidiomycota;c__Agaricomycetes;o__Agaricales;f__Cortinariaceae;g__Cortinarius;s__Cortinarius sp	5e-55	SH019289.07FU_FJ897183_reps
SH028882.07FU_GQ981505_refs	0	0	0	0	143	143	Basidiomycota	k__Fungi;p__Basidiomycota;c__Agaricomycetes;o__Gomphales;f__Lentariaceae;g__Kavinia;s__Kavinia alboviridis	1e-67	SH028882.07FU_GQ981505_refs
SH003444.07FU_JQ681210_reps	0	0	42	94	4	140	Basidiomycota	k__Fungi;p__Basidiomycota;c__Agaricomycetes;o__Agaricales;f__unidentified;g__unidentified;s__Agaricales sp	4e-68	SH003444.07FU_JQ681210_reps
SH002463.07FU_UDB003329_refs	2	125	0	0	12	139	Basidiomycota	k__Fungi;p__Basidiomycota;c__Agaricomycetes;o__Thelephorales;f__Thelephoraceae;g__Tomentella;s__Tomentella coerulea	4e-77	SH002463.07FU_UDB003329_refs
New.ReferenceOTU465	127	0	0	4	7	138	Basidiomycota	k__Fungi;p__Basidiomycota;c__Agaricomycetes;o__unidentified;f__unidentified;g__unidentified;s__Agaricomycetes sp	2e-08	SH029136.07FU_JQ081388_reps
SH021271.07FU_FR852125_reps	0	38	1	0	98	137	Basidiomycota	k__Fungi;p__Basidiomycota;c__Agaricomycetes;o__Thelephorales;f__Thelephoraceae;g__Tomentella;s__Tomentella sp	6e-67	SH006824.07FU_HF565105_reps
SH006891.07FU_UDB004922_reps	0	122	0	13	1	136	Basidiomycota	k__Fungi;p__Basidiomycota;c__Agaricomycetes;o__Thelephorales;f__Thelephoraceae;g__unidentified;s__Thelephoraceae sp	9e-66	SH009911.07FU_UDB013556_reps
SH015596.07FU_EU525957_reps	9	10	113	2	2	136	Basidiomycota	k__Fungi;p__Basidiomycota;c__Agaricomycetes;o__Agaricales;f__Cortinariaceae;g__Cortinarius;s__Cortinarius casimiri	2e-82	SH009316.07FU_FN429013_refs
SH009944.07FU_UDB002616_reps	113	21	0	0	1	135	Basidiomycota	k__Fungi;p__Basidiomycota;c__Agaricomycetes;o__Thelephorales;f__Thelephoraceae;g__Tomentella;s__Tomentella sp	1e-70	SH009944.07FU_UDB002616_reps
New.ReferenceOTU263	0	134	0	0	0	134	Basidiomycota	k__Fungi;p__Basidiomycota;c__Agaricomycetes;o__Agaricales;f__Tricholomataceae;g__Ripartites;s__Ripartites tricholoma	5e-68	SH030382.07FU_UDB011388_refs
New.ReferenceOTU445	0	39	95	0	0	134	Basidiomycota	k__Fungi;p__Basidiomycota;c__Agaricomycetes;o__Agaricales;f__Cortinariaceae;g__Cortinarius;s__Cortinarius sp OTU249	2e-51	SH009414.07FU_HQ215754_reps
SH032477.07FU_DQ309187_refs	134	0	0	0	0	134	Basidiomycota	k__Fungi;p__Basidiomycota;c__Agaricomycetes;o__Sebacinales;f__Sebacinales Group B;g__unidentified;s__Sebacinales Group B sp	4e-77	SH003866.07FU_JQ420967_refs
SH002473.07FU_EF218833_reps	0	0	0	18	115	133	Basidiomycota	k__Fungi;p__Basidiomycota;c__Agaricomycetes;o__Thelephorales;f__Thelephoraceae;g__Tomentella;s__Tomentella coerulea	1e-68	SH002474.07FU_UDB003327_refs
New.ReferenceOTU323	76	0	0	56	0	132	Basidiomycota	k__Fungi;p__Basidiomycota;c__Agaricomycetes;o__Agaricales;f__Inocybaceae;g__Inocybe;s__Inocybe silvae-herbaceae	1e-58	SH008732.07FU_JN580852_refs
SH027522.07FU_KF000459_refs	6	0	0	0	125	131	Basidiomycota	k__Fungi;p__Basidiomycota;c__Agaricomycetes;o__Sebacinales;f__Sebacinaceae;g__Helvellosebacina;s__Helvellosebacina helvelloides	7e-98	SH027522.07FU_KF000459_refs
SH003310.07FU_HQ211773_refs	129	0	1	0	0	130	Basidiomycota	k__Fungi;p__Basidiomycota;c__Agaricomycetes;o__Sebacinales;f__Sebacinales Group B;g__unidentified;s__Sebacinales Group B sp	7e-54	SH003310.07FU_HQ211773_refs
SH032419.07FU_UDB012330_reps	0	46	0	16	68	130	Basidiomycota	k__Fungi;p__Basidiomycota;c__Agaricomycetes;o__Boletales;f__unidentified;g__unidentified;s__Boletales sp	4e-65	SH032419.07FU_UDB012330_reps
New.ReferenceOTU117	0	3	2	0	123	128	Basidiomycota	k__Fungi;p__Basidiomycota;c__Agaricomycetes;o__Agaricales;f__Clavariaceae;g__unidentified;s__Clavariaceae sp	2e-77	SH014391.07FU_FJ552988_reps
New.ReferenceOTU170	0	20	105	0	0	125	Basidiomycota	k__Fungi;p__Basidiomycota;c__Agaricomycetes;o__Agaricales;f__Clavariaceae;g__unidentified;s__Clavariaceae sp	1e-74	SH015461.07FU_FJ552756_reps
New.ReferenceOTU169	0	19	105	0	0	124	Basidiomycota	k__Fungi;p__Basidiomycota;c__Agaricomycetes;o__Agaricales;f__unidentified;g__unidentified;s__Agaricales sp	3e-72	SH000159.07FU_JX630883_reps
SH001487.07FU_UDB011671_refs	2	21	0	0	101	124	Basidiomycota	k__Fungi;p__Basidiomycota;c__Agaricomycetes;o__Russulales;f__Russulaceae;g__Lactarius;s__Lactarius necator	4e-74	SH001487.07FU_UDB011671_refs
SH015044.07FU_UDB001724_refs	0	0	0	22	100	122	Basidiomycota	k__Fungi;p__Basidiomycota;c__Agaricomycetes;o__Atheliales;f__Atheliaceae;g__Tretomyces;s__Tretomyces lutescens	2e-104	SH015044.07FU_UDB001724_refs
SH028495.07FU_DQ309207_reps	121	0	0	0	0	121	Basidiomycota	k__Fungi;p__Basidiomycota;c__Agaricomycetes;o__Agaricales;f__Mycenaceae;g__Mycena;s__Mycena sp	9e-85	SH028495.07FU_DQ309207_reps
SH031617.07FU_DQ233818_reps	0	0	8	112	1	121	Basidiomycota	k__Fungi;p__Basidiomycota;c__Agaricomycetes;o__Cantharellales;f__Clavulinaceae;g__Clavulina;s__Clavulina sp	9e-91	SH031617.07FU_DQ233818_reps
SH016153.07FU_HQ222031_refs	0	3	116	0	0	119	Basidiomycota	k__Fungi;p__Basidiomycota;c__Agaricomycetes;o__Agaricales;f__Clavariaceae;g__Ramariopsis;s__Ramariopsis flavescens	2e-70	SH016153.07FU_HQ222031_refs
SH002578.07FU_JX625354_reps	41	75	0	2	0	118	Basidiomycota	k__Fungi;p__Basidiomycota;c__Agaricomycetes;o__Thelephorales;f__Thelephoraceae;g__Tomentella;s__Tomentella sp	3e-59	SH002578.07FU_JX625354_reps
SH006839.07FU_JX630838_reps	0	0	0	117	0	117	Basidiomycota	k__Fungi;p__Basidiomycota;c__Agaricomycetes;o__Thelephorales;f__Thelephoraceae;g__unidentified;s__Thelephoraceae sp	9e-91	SH006839.07FU_JX630838_reps
New.ReferenceOTU178	0	9	0	27	78	114	Basidiomycota	k__Fungi;p__Basidiomycota;c__Agaricomycetes;o__Thelephorales;f__Thelephoraceae;g__Tomentella;s__Tomentella sp	3e-66	SH009866.07FU_HQ211655_reps
New.ReferenceOTU138	0	0	0	43	70	113	Basidiomycota	k__Fungi;p__Basidiomycota;c__Agaricomycetes;o__Atheliales;f__Atheliaceae;g__unidentified;s__Atheliaceae sp	4e-10	SH015685.07FU_GU328541_reps
SH009343.07FU_KF617653_reps	41	16	56	0	0	113	Basidiomycota	k__Fungi;p__Basidiomycota;c__Agaricomycetes;o__Agaricales;f__Cortinariaceae;g__Cortinarius;s__Cortinarius sp	2e-64	SH009343.07FU_KF617653_reps
New.ReferenceOTU291	0	97	15	0	0	112	Basidiomycota	k__Fungi;p__Basidiomycota;c__Agaricomycetes;o__Agaricales;f__Clavariaceae;g__Clavulinopsis;s__Clavulinopsis sp	3e-11	SH015587.07FU_HQ021823_reps
New.ReferenceOTU280	0	108	0	0	0	108	Basidiomycota	k__Fungi;p__Basidiomycota;c__Agaricomycetes;o__Agaricales;f__Cortinariaceae;g__Cortinarius;s__Cortinarius praestigiosus	1e-62	SH009408.07FU_UDB000086_reps
New.ReferenceOTU332	108	0	0	0	0	108	Basidiomycota	k__Fungi;p__Basidiomycota;c__Agaricomycetes;o__Sebacinales;f__Sebacinaceae;g__unidentified;s__Sebacinaceae sp	2e-61	SH027631.07FU_AB506984_refs
SH013108.07FU_HQ846992_refs	1	105	2	0	0	108	Basidiomycota	k__Fungi;p__Basidiomycota;c__Agaricomycetes;o__Agaricales;f__Psathyrellaceae;g__Coprinellus;s__Coprinellus eurysporus	1e-93	SH013108.07FU_HQ846992_refs
SH031822.07FU_FJ196948_reps	0	12	29	65	2	108	Basidiomycota	k__Fungi;p__Basidiomycota;c__Agaricomycetes;o__Russulales;f__Russulaceae;g__Russula;s__Russula sp	4e-71	SH031816.07FU_DQ061907_reps
New.ReferenceOTU266	0	50	56	0	1	107	Basidiomycota	k__Fungi;p__Basidiomycota;c__Agaricomycetes;o__Agaricales;f__Inocybaceae;g__Inocybe;s__Inocybe leucoloma	4e-71	SH023992.07FU_GU980615_refs
SH006900.07FU_KF514688_reps	0	4	0	7	96	107	Basidiomycota	k__Fungi;p__Basidiomycota;c__Agaricomycetes;o__Thelephorales;f__Thelephoraceae;g__unidentified;s__Thelephoraceae sp	4e-71	SH006900.07FU_KF514688_reps
SH026749.07FU_JX981875_reps	105	0	0	0	2	107	Basidiomycota	k__Fungi;p__Basidiomycota;c__Microbotryomycetes;o__Sporidiobolales;f__Incertae sedis;g__Rhodotorula;s__Rhodotorula sp	4e-118	SH026749.07FU_JX981875_reps
New.ReferenceOTU181	0	0	0	1	105	106	Basidiomycota	k__Fungi;p__Basidiomycota;c__Agaricomycetes;o__Agaricales;f__Hygrophoraceae;g__Hygrophorus;s__Hygrophorus subviscifer	2e-76	SH026322.07FU_UDB015302_refs
SH011017.07FU_FJ717589_reps	0	104	1	0	1	106	Basidiomycota	k__Fungi;p__Basidiomycota;c__Agaricomycetes;o__Agaricales;f__Cortinariaceae;g__Cortinarius;s__Cortinarius sp VMS24	2e-73	SH011017.07FU_FJ717589_reps
SH030729.07FU_JF961373_reps	4	90	12	0	0	106	Basidiomycota	k__Fungi;p__Basidiomycota;c__Agaricomycetes;o__Agaricales;f__Strophariaceae;g__Hebeloma;s__Hebeloma cylindrosporum	9e-69	SH030706.07FU_UDB003235_refs
SH001782.07FU_KF545859_reps	0	26	79	0	0	105	Basidiomycota	k__Fungi;p__Basidiomycota;c__Agaricomycetes;o__Agaricales;f__Hygrophoraceae;g__Hygrocybe;s__Hygrocybe sp	2e-51	SH001774.07FU_FR750587_reps
SH033200.07FU_KF732561_refs	0	0	0	0	105	105	Basidiomycota	k__Fungi;p__Basidiomycota;c__Agaricomycetes;o__Agaricales;f__Cortinariaceae;g__Cortinarius;s__Cortinarius ochraceopallescens	3e-69	SH006696.07FU_UDB001846_refs
SH012389.07FU_GU189685_refs	0	102	1	0	0	103	Basidiomycota	k__Fungi;p__Basidiomycota;c__Agaricomycetes;o__Sebacinales;f__unidentified;g__unidentified;s__Sebacinales sp	2e-79	SH012389.07FU_GU189685_refs
SH008573.07FU_HG796986_reps	102	0	0	0	0	102	Basidiomycota	k__Fungi;p__Basidiomycota;c__Agaricomycetes;o__Agaricales;f__unidentified;g__unidentified;s__Agaricales sp	1e-93	SH008573.07FU_HG796986_reps
New.ReferenceOTU392	0	0	101	0	0	101	Basidiomycota	k__Fungi;p__Basidiomycota;c__Agaricomycetes;o__Agaricales;f__Inocybaceae;g__Inocybe;s__Inocybe pseudoreducta	6e-74	SH031325.07FU_EF644109_reps
New.ReferenceOTU453	6	0	0	0	95	101	Basidiomycota	k__Fungi;p__Basidiomycota;c__Agaricomycetes;o__Atheliales;f__Atheliaceae;g__Amphinema;s__Amphinema sp	1e-22	SH015695.07FU_UDB001719_refs
SH003315.07FU_HQ850092_refs	101	0	0	0	0	101	Basidiomycota	k__Fungi;p__Basidiomycota;c__Agaricomycetes;o__Sebacinales;f__Sebacinales Group B;g__unidentified;s__Sebacinales Group B sp	2e-67	SH003315.07FU_HQ850092_refs
SH030336.07FU_KC555561_reps	0	26	75	0	0	101	Basidiomycota	k__Fungi;p__Basidiomycota;c__Agaricomycetes;o__Agaricales;f__Entolomataceae;g__Entoloma;s__Entoloma sp XLH_2013b	2e-86	SH030336.07FU_KC555561_reps
New.ReferenceOTU452	0	6	4	1	89	100	Basidiomycota	k__Fungi;p__Basidiomycota;c__Agaricomycetes;o__Agaricales;f__unidentified;g__unidentified;s__Agaricales sp	3e-35	SH000914.07FU_JF519581_reps
SH019241.07FU_UDB000559_refs	100	0	0	0	0	100	Basidiomycota	k__Fungi;p__Basidiomycota;c__Agaricomycetes;o__Agaricales;f__Hygrophoraceae;g__Hygrophorus;s__Hygrophorus agathosmus	3e-59	SH019241.07FU_UDB000559_refs
SH007627.07FU_UDB016324_refs	84	0	0	1	10	95	Basidiomycota	k__Fungi;p__Basidiomycota;c__Agaricomycetes;o__Hymenochaetales;f__Schizoporaceae;g__Xylodon;s__Xylodon sambuci	6e-64	SH007627.07FU_UDB016324_refs
SH002515.07FU_UDB008939_reps	0	0	0	0	94	94	Basidiomycota	k__Fungi;p__Basidiomycota;c__Agaricomycetes;o__Thelephorales;f__Thelephoraceae;g__Tomentella;s__Tomentella sp	6e-92	SH002515.07FU_UDB008939_reps
New.ReferenceOTU327	93	0	0	0	0	93	Basidiomycota	k__Fungi;p__Basidiomycota;c__Agaricomycetes;o__Agaricales;f__Marasmiaceae;g__Marasmius;s__Marasmius haematocephalus	4e-13	SH005724.07FU_EU935527_reps
SH002510.07FU_AB259125_reps	0	0	0	18	75	93	Basidiomycota	k__Fungi;p__Basidiomycota;c__Agaricomycetes;o__Thelephorales;f__Thelephoraceae;g__Tomentella;s__Tomentella coerulea	2e-66	SH002474.07FU_UDB003327_refs
SH009364.07FU_GQ159849_reps	0	88	2	0	3	93	Basidiomycota	k__Fungi;p__Basidiomycota;c__Agaricomycetes;o__Agaricales;f__Cortinariaceae;g__Cortinarius;s__Cortinarius scens	2e-91	SH009364.07FU_GQ159849_reps
New.ReferenceOTU268	0	92	0	0	0	92	Basidiomycota	k__Fungi;p__Basidiomycota;c__Agaricomycetes;o__Agaricales;f__Agaricaceae;g__Lepiota;s__Lepiota sp	1e-12	SH026779.07FU_EU081952_refs
New.ReferenceOTU514	92	0	0	0	0	92	Basidiomycota	k__Fungi;p__Basidiomycota;c__Agaricomycetes;o__Sebacinales;f__Sebacinales Group B;g__unidentified;s__Sebacinales Group B sp	1e-59	SH018573.07FU_EU625981_refs
SH003398.07FU_UDB018489_refs	17	45	28	0	2	92	Basidiomycota	k__Fungi;p__Basidiomycota;c__Agaricomycetes;o__Thelephorales;f__Thelephoraceae;g__Odontia;s__Odontia fibrosa	6e-70	SH003398.07FU_UDB018489_refs
New.ReferenceOTU549	91	0	0	0	0	91	Basidiomycota	k__Fungi;p__Basidiomycota;c__Agaricomycetes;o__Sebacinales;f__Sebacinales Group B;g__unidentified;s__Sebacinales Group B sp	1e-61	SH003308.07FU_HQ850118_refs
SH003886.07FU_EF433975_reps	91	0	0	0	0	91	Basidiomycota	k__Fungi;p__Basidiomycota;c__Agaricomycetes;o__Sebacinales;f__unidentified;g__unidentified;s__Sebacinales sp	9e-72	SH003886.07FU_EF433975_reps
SH033164.07FU_UDB001089_refs	91	0	0	0	0	91	Basidiomycota	k__Fungi;p__Basidiomycota;c__Agaricomycetes;o__Agaricales;f__Cortinariaceae;g__Cortinarius;s__Cortinarius delibutus	4e-112	SH033123.07FU_UDB002159_refs
New.ReferenceOTU396	0	51	39	0	0	90	Basidiomycota	k__Fungi;p__Basidiomycota;c__Agaricomycetes;o__Agaricales;f__Clavariaceae;g__unidentified;s__Clavariaceae sp	3e-38	SH014390.07FU_FJ553130_reps
SH014388.07FU_FJ553459_reps	0	28	11	0	46	85	Basidiomycota	k__Fungi;p__Basidiomycota;c__Agaricomycetes;o__Agaricales;f__Clavariaceae;g__unidentified;s__Clavariaceae sp	8e-73	SH014391.07FU_FJ552988_reps
SH032194.07FU_KC965468_reps	0	71	1	7	6	85	Basidiomycota	k__Fungi;p__Basidiomycota;c__Agaricomycetes;o__Polyporales;f__unidentified;g__unidentified;s__Polyporales sp	4e-74	SH032194.07FU_KC965468_reps
New.ReferenceOTU122	84	0	0	0	0	84	Basidiomycota	k__Fungi;p__Basidiomycota;c__Agaricomycetes;o__Agaricales;f__Mycenaceae;g__Mycena;s__Mycena adonis var adonis	4e-53	SH029417.07FU_KJ705190_reps
New.ReferenceOTU258	0	83	1	0	0	84	Basidiomycota	k__Fungi;p__Basidiomycota;c__Agaricomycetes;o__Sebacinales;f__unidentified;g__unidentified;s__Sebacinales sp	6e-61	SH012389.07FU_GU189685_refs
New.ReferenceOTU336	83	0	0	0	0	83	Basidiomycota	k__Fungi;p__Basidiomycota;c__Agaricomycetes;o__Agaricales;f__Cortinariaceae;g__Cortinarius;s__Cortinarius casimiri	1e-52	SH009316.07FU_FN429013_refs
SH033124.07FU_UDB001837_refs	0	0	0	0	82	82	Basidiomycota	k__Fungi;p__Basidiomycota;c__Agaricomycetes;o__Agaricales;f__Cortinariaceae;g__Cortinarius;s__Cortinarius catharinae	2e-79	SH033124.07FU_UDB001837_refs
New.ReferenceOTU507	41	0	0	10	30	81	Basidiomycota	k__Fungi;p__Basidiomycota;c__Microbotryomycetes;o__Sporidiobolales;f__Incertae sedis;g__Rhodotorula;s__Rhodotorula lignophila	1e-21	SH016748.07FU_AF444513_refs
SH029417.07FU_KJ705190_reps	0	0	0	0	81	81	Basidiomycota	k__Fungi;p__Basidiomycota;c__Agaricomycetes;o__Agaricales;f__Mycenaceae;g__Mycena;s__Mycena aurantiidisca	2e-73	SH032350.07FU_DQ490646_reps
SH030415.07FU_KF732262_refs	0	0	0	1	80	81	Basidiomycota	k__Fungi;p__Basidiomycota;c__Agaricomycetes;o__Agaricales;f__Cortinariaceae;g__Cortinarius;s__Cortinarius citriolens	1e-74	SH033347.07FU_KF732282_refs
SH014816.07FU_AF444424_refs	0	80	0	0	0	80	Basidiomycota	k__Fungi;p__Basidiomycota;c__Tremellomycetes;o__Trichosporonales;f__Trichosporonaceae;g__Trichosporon;s__Trichosporon gamsii	8e-82	SH014816.07FU_AF444424_refs
New.ReferenceOTU160	0	0	79	0	0	79	Basidiomycota	k__Fungi;p__Basidiomycota;c__Agaricomycetes;o__Agaricales;f__Clavariaceae;g__Ramariopsis;s__Ramariopsis flavescens	6e-18	SH016153.07FU_HQ222031_refs
SH002462.07FU_UDB019324_reps	77	0	0	0	2	79	Basidiomycota	k__Fungi;p__Basidiomycota;c__Agaricomycetes;o__Thelephorales;f__Thelephoraceae;g__unidentified;s__Thelephoraceae sp	1e-81	SH002462.07FU_UDB019324_reps
SH005227.07FU_JN943909_reps	46	1	3	26	2	78	Basidiomycota	k__Fungi;p__Basidiomycota;c__Agaricomycetes;o__unidentified;f__unidentified;g__unidentified;s__Agaricomycetes sp	6e-89	SH005227.07FU_JN943909_reps
SH007203.07FU_FJ552881_reps	0	3	74	0	0	77	Basidiomycota	k__Fungi;p__Basidiomycota;c__Agaricomycetes;o__Agaricales;f__Clavariaceae;g__unidentified;s__Clavariaceae sp	4e-118	SH007203.07FU_FJ552881_reps
SH027523.07FU_KF000449_refs	0	37	40	0	0	77	Basidiomycota	k__Fungi;p__Basidiomycota;c__Agaricomycetes;o__Sebacinales;f__Sebacinaceae;g__Helvellosebacina;s__Helvellosebacina sp TUB 020021	5e-77	SH027523.07FU_KF000449_refs
SH018574.07FU_JQ420990_refs	76	0	0	0	0	76	Basidiomycota	k__Fungi;p__Basidiomycota;c__Agaricomycetes;o__Sebacinales;f__Sebacinales Group B;g__unidentified;s__Sebacinales Group B sp	3e-59	SH003308.07FU_HQ850118_refs
New.ReferenceOTU352	75	0	0	0	0	75	Basidiomycota	k__Fungi;p__Basidiomycota;c__Agaricomycetes;o__Sebacinales;f__Sebacinales Group B;g__unidentified;s__Sebacinales Group B sp	4e-65	SH018579.07FU_HQ212032_refs
SH033114.07FU_KF732325_refs	1	0	0	0	74	75	Basidiomycota	k__Fungi;p__Basidiomycota;c__Agaricomycetes;o__Agaricales;f__Cortinariaceae;g__Cortinarius;s__Cortinarius infractus	7e-92	SH033114.07FU_KF732325_refs
New.ReferenceOTU385	0	4	70	0	0	74	Basidiomycota	k__Fungi;p__Basidiomycota;c__Agaricomycetes;o__Agaricales;f__Hygrophoraceae;g__unidentified;s__Hygrophoraceae sp	2e-73	SH000580.07FU_FJ552857_reps
SH031325.07FU_EF644109_reps	0	0	74	0	0	74	Basidiomycota	k__Fungi;p__Basidiomycota;c__Agaricomycetes;o__Agaricales;f__Inocybaceae;g__Inocybe;s__Inocybe pseudoreducta	1e-74	SH031325.07FU_EF644109_reps
New.ReferenceOTU316	73	0	0	0	0	73	Basidiomycota	k__Fungi;p__Basidiomycota;c__Agaricomycetes;o__Incertae sedis;f__Incertae sedis;g__Resinicium;s__Resinicium mutabile	1e-09	SH017874.07FU_DQ826556_refs
SH001851.07FU_JN032524_reps	71	0	0	0	2	73	Basidiomycota	k__Fungi;p__Basidiomycota;c__Agaricomycetes;o__Agaricales;f__unidentified;g__unidentified;s__Agaricales sp	2e-110	SH001851.07FU_JN032524_reps
SH031958.07FU_UDB019514_reps	25	0	0	4	44	73	Basidiomycota	k__Fungi;p__Basidiomycota;c__Agaricomycetes;o__Agaricales;f__Mycenaceae;g__Mycena;s__Mycena capillaripes	3e-75	SH031958.07FU_UDB019514_reps
SH003299.07FU_DQ309110_refs	72	0	0	0	0	72	Basidiomycota	k__Fungi;p__Basidiomycota;c__Agaricomycetes;o__Sebacinales;f__unidentified;g__unidentified;s__uncultured Sebacinales	4e-87	SH018582.07FU_HF947909_refs
SH030743.07FU_AY900094_reps	0	0	0	10	62	72	Basidiomycota	k__Fungi;p__Basidiomycota;c__Agaricomycetes;o__Agaricales;f__Strophariaceae;g__Naucoria;s__Naucoria alnetorum	9e-66	SH030708.07FU_UDB002522_refs
SH031567.07FU_EU711629_reps	1	9	0	0	62	72	Basidiomycota	k__Fungi;p__Basidiomycota;c__Agaricomycetes;o__Russulales;f__Russulaceae;g__Lactarius;s__Lactarius necator	1e-61	SH001487.07FU_UDB011671_refs
SH009357.07FU_FJ039708_reps	1	46	23	0	1	71	Basidiomycota	k__Fungi;p__Basidiomycota;c__Agaricomycetes;o__Agaricales;f__Cortinariaceae;g__Cortinarius;s__Cortinarius casimiri	5e-61	SH009316.07FU_FN429013_refs
SH015902.07FU_DQ340311_refs	71	0	0	0	0	71	Basidiomycota	k__Fungi;p__Basidiomycota;c__Agaricomycetes;o__Hymenochaetales;f__Schizoporaceae;g__Hyphodontia;s__Hyphodontia hastata	4e-65	SH015902.07FU_DQ340311_refs
SH023069.07FU_JX242880_refs	0	5	2	57	7	71	Basidiomycota	k__Fungi;p__Basidiomycota;c__Wallemiomycetes;o__Geminibasidiales;f__Geminibasidiaceae;g__Geminibasidium;s__Geminibasidium sp	1e-83	SH023067.07FU_GU366674_reps
New.ReferenceOTU259	0	70	0	0	0	70	Basidiomycota	k__Fungi;p__Basidiomycota;c__Agaricomycetes;o__Agaricales;f__Mycenaceae;g__Mycena;s__Mycena sp	2e-70	SH031968.07FU_FJ553922_reps
SH001137.07FU_DQ112557_refs	2	25	7	2	32	68	Basidiomycota	k__Fungi;p__Basidiomycota;c__Agaricomycetes;o__Agaricales;f__Agaricaceae;g__Lycoperdon;s__Lycoperdon pyriforme	3e-97	SH001137.07FU_DQ112557_refs
SH014832.07FU_FR852019_reps	0	67	0	0	0	67	Basidiomycota	k__Fungi;p__Basidiomycota;c__Agaricomycetes;o__Agaricales;f__Cortinariaceae;g__Cortinarius;s__Cortinarius rigens	5e-77	SH014833.07FU_GQ159900_reps
SH031725.07FU_DQ389674_refs	1	65	0	0	1	67	Basidiomycota	k__Fungi;p__Basidiomycota;c__Agaricomycetes;o__Agaricales;f__Psathyrellaceae;g__Coprinellus;s__Coprinellus eurysporus	2e-88	SH013108.07FU_HQ846992_refs
SH015598.07FU_HQ845146_refs	0	8	58	0	0	66	Basidiomycota	k__Fungi;p__Basidiomycota;c__Agaricomycetes;o__Agaricales;f__Cortinariaceae;g__Cortinarius;s__Cortinarius paragaudis	2e-94	SH015598.07FU_HQ845146_refs
SH027199.07FU_AY254189_reps	65	0	0	0	0	65	Basidiomycota	k__Fungi;p__Basidiomycota;c__Pucciniomycetes;o__Helicobasidiales;f__Helicobasidiaceae;g__unidentified;s__Helicobasidiaceae sp	1e-77	SH027199.07FU_AY254189_reps
SH027601.07FU_HQ154311_refs	65	0	0	0	0	65	Basidiomycota	k__Fungi;p__Basidiomycota;c__Agaricomycetes;o__Sebacinales;f__Sebacinaceae;g__unidentified;s__Sebacinaceae sp	8e-63	SH027601.07FU_HQ154311_refs
SH002980.07FU_JX630532_reps	0	64	0	0	0	64	Basidiomycota	k__Fungi;p__Basidiomycota;c__Agaricomycetes;o__Thelephorales;f__Thelephoraceae;g__Tomentella;s__Tomentella lilacinogrisea	4e-74	SH002980.07FU_JX630532_reps
SH006807.07FU_UDB016369_refs	0	0	0	0	64	64	Basidiomycota	k__Fungi;p__Basidiomycota;c__Agaricomycetes;o__Thelephorales;f__Thelephoraceae;g__Tomentella;s__Tomentella terrestris	4e-77	SH006807.07FU_UDB016369_refs
New.ReferenceOTU286	0	62	0	0	0	62	Basidiomycota	k__Fungi;p__Basidiomycota;c__Agaricomycetes;o__Agaricales;f__Typhulaceae;g__unidentified;s__Typhulaceae sp	5e-49	SH028413.07FU_AY969415_reps
SH023135.07FU_UDB002327_refs	0	0	0	62	0	62	Basidiomycota	k__Fungi;p__Basidiomycota;c__Agaricomycetes;o__Agaricales;f__Amanitaceae;g__Amanita;s__Amanita groenlica	8e-85	SH023135.07FU_UDB002327_refs
SH033106.07FU_KF732347_refs	0	0	0	0	61	61	Basidiomycota	k__Fungi;p__Basidiomycota;c__Agaricomycetes;o__Agaricales;f__Cortinariaceae;g__Cortinarius;s__Cortinarius sublilacinopes	5e-80	SH033200.07FU_KF732561_refs
SH030383.07FU_KC176299_reps	11	37	6	5	1	60	Basidiomycota	k__Fungi;p__Basidiomycota;c__Agaricomycetes;o__Agaricales;f__Tricholomataceae;g__Fayodia;s__Fayodia gracilipes	3e-97	SH030383.07FU_KC176299_reps
New.ReferenceOTU194	6	14	2	0	37	59	Basidiomycota	k__Fungi;p__Basidiomycota;c__Microbotryomycetes;o__Sporidiobolales;f__Incertae sedis;g__Rhodotorula;s__Rhodotorula sp	1e-22	SH001412.07FU_HM069380_reps
New.ReferenceOTU388	0	12	47	0	0	59	Basidiomycota	k__Fungi;p__Basidiomycota;c__Agaricomycetes;o__Agaricales;f__Clavariaceae;g__unidentified;s__Clavariaceae sp	1e-65	SH014385.07FU_HQ212003_reps
SH032982.07FU_JX630538_reps	0	59	0	0	0	59	Basidiomycota	k__Fungi;p__Basidiomycota;c__Agaricomycetes;o__Agaricales;f__unidentified;g__unidentified;s__Agaricales sp	2e-92	SH032982.07FU_JX630538_reps
SH003679.07FU_EF218781_reps	0	56	0	1	1	58	Basidiomycota	k__Fungi;p__Basidiomycota;c__Agaricomycetes;o__Agaricales;f__unidentified;g__unidentified;s__Agaricales sp	5e-99	SH003679.07FU_EF218781_reps
SH006707.07FU_UDB001853_refs	0	0	0	0	58	58	Basidiomycota	k__Fungi;p__Basidiomycota;c__Agaricomycetes;o__Agaricales;f__Cortinariaceae;g__Cortinarius;s__Cortinarius sublilacinopes	5e-74	SH033200.07FU_KF732561_refs
SH025876.07FU_JN114099_refs	37	20	0	0	0	57	Basidiomycota	k__Fungi;p__Basidiomycota;c__Agaricomycetes;o__Agaricales;f__Cortinariaceae;g__Dermocybe;s__Dermocybe alienata	1e-68	SH033108.07FU_GU233323_refs
SH009107.07FU_GU083242_refs	0	10	29	6	11	56	Basidiomycota	k__Fungi;p__Basidiomycota;c__Agaricomycetes;o__Sebacinales;f__Sebacinales Group B;g__unidentified;s__Sebacinales Group B sp	5e-65	SH009111.07FU_HM451798_refs
New.ReferenceOTU397	0	52	2	0	0	54	Basidiomycota	k__Fungi;p__Basidiomycota;c__Agaricomycetes;o__Agaricales;f__Clavariaceae;g__unidentified;s__Clavariaceae sp	1e-71	SH014391.07FU_FJ552988_reps
SH003263.07FU_UDB015859_refs	14	5	9	16	10	54	Basidiomycota	k__Fungi;p__Basidiomycota;c__Agaricomycetes;o__Agaricales;f__Amanitaceae;g__Amanita;s__Amanita muscaria	6e-67	SH003263.07FU_UDB015859_refs
SH007308.07FU_UDB016439_refs	18	28	0	7	1	54	Basidiomycota	k__Fungi;p__Basidiomycota;c__Agaricomycetes;o__Thelephorales;f__Thelephoraceae;g__unidentified;s__Thelephoraceae sp	7e-95	SH006862.07FU_FR852143_reps
SH001141.07FU_JX029934_reps	2	7	0	6	38	53	Basidiomycota	k__Fungi;p__Basidiomycota;c__Agaricomycetes;o__Agaricales;f__unidentified;g__unidentified;s__Agaricales sp	7e-79	SH001141.07FU_JX029934_reps
New.ReferenceOTU669	1	0	0	0	51	52	Basidiomycota	k__Fungi;p__Basidiomycota;c__Agaricomycetes;o__Agaricales;f__Cortinariaceae;g__Cortinarius;s__Cortinarius fuscobovinus	1e-62	SH009334.07FU_JX407321_refs
SH009869.07FU_UDB003315_refs	32	18	0	1	0	51	Basidiomycota	k__Fungi;p__Basidiomycota;c__Agaricomycetes;o__Thelephorales;f__Thelephoraceae;g__Tomentella;s__Tomentella terrestris	4e-84	SH009869.07FU_UDB003315_refs
SH027484.07FU_KC965462_reps	51	0	0	0	0	51	Basidiomycota	k__Fungi;p__Basidiomycota;c__Agaricomycetes;o__Agaricales;f__Mycenaceae;g__Mycena;s__Mycena sp	1e-92	SH027484.07FU_KC965462_reps
SH031730.07FU_DQ389685_refs	0	0	0	51	0	51	Basidiomycota	k__Fungi;p__Basidiomycota;c__Agaricomycetes;o__Agaricales;f__Psathyrellaceae;g__Psathyrella;s__Psathyrella lutensis	5e-67	SH031730.07FU_DQ389685_refs
SH009389.07FU_DQ990866_reps	0	45	2	1	2	50	Basidiomycota	k__Fungi;p__Basidiomycota;c__Agaricomycetes;o__Agaricales;f__Cortinariaceae;g__Cortinarius;s__Cortinarius sp	6e-61	SH009322.07FU_JX630619_reps
SH001140.07FU_JN572905_refs	1	42	0	2	4	49	Basidiomycota	k__Fungi;p__Basidiomycota;c__Agaricomycetes;o__Agaricales;f__Agaricaceae;g__Lycoperdon;s__Lycoperdon utriforme	5e-102	SH001133.07FU_DQ112607_refs
SH009328.07FU_UDB001359_refs	45	2	0	1	1	49	Basidiomycota	k__Fungi;p__Basidiomycota;c__Agaricomycetes;o__Agaricales;f__Cortinariaceae;g__Cortinarius;s__Cortinarius neofurvolaesus	1e-89	SH009328.07FU_UDB001359_refs
SH009596.07FU_JF691365_reps	8	13	17	9	2	49	Basidiomycota	k__Fungi;p__Basidiomycota;c__Agaricomycetes;o__Trechisporales;f__unidentified;g__unidentified;s__Trechisporales sp	1e-83	SH009596.07FU_JF691365_reps
New.ReferenceOTU261	3	8	0	8	29	48	Basidiomycota	k__Fungi;p__Basidiomycota;c__Microbotryomycetes;o__Sporidiobolales;f__unidentified;g__unidentified;s__Sporidiobolales sp	1e-31	SH016685.07FU_JX981889_reps
SH002581.07FU_UDB013795_reps	27	20	1	0	0	48	Basidiomycota	k__Fungi;p__Basidiomycota;c__Agaricomycetes;o__Thelephorales;f__Thelephoraceae;g__Tomentella;s__Tomentella sp	5e-77	SH002565.07FU_JQ991878_reps
SH009363.07FU_UDB019878_reps	19	5	22	0	2	48	Basidiomycota	k__Fungi;p__Basidiomycota;c__Agaricomycetes;o__Agaricales;f__Cortinariaceae;g__Cortinarius;s__Cortinarius casimiri	6e-64	SH009316.07FU_FN429013_refs
New.ReferenceOTU161	0	0	0	47	0	47	Basidiomycota	k__Fungi;p__Basidiomycota;c__Agaricomycetes;o__Thelephorales;f__Thelephoraceae;g__Pseudotomentella;s__Pseudotomentella mucidula	9e-63	SH033777.07FU_UDB000282_refs
SH012693.07FU_AF444570_refs	1	0	0	8	38	47	Basidiomycota	k__Fungi;p__Basidiomycota;c__Microbotryomycetes;o__Sporidiobolales;f__Incertae sedis;g__Rhodotorula;s__Rhodotorula cresolica	1e-68	SH012693.07FU_AF444570_refs
SH033298.07FU_UDB016149_reps	0	2	0	0	45	47	Basidiomycota	k__Fungi;p__Basidiomycota;c__Agaricomycetes;o__Agaricales;f__Cortinariaceae;g__Cortinarius;s__Cortinarius populinus	2e-66	SH033298.07FU_UDB016149_reps
New.ReferenceOTU200	0	0	0	0	46	46	Basidiomycota	k__Fungi;p__Basidiomycota;c__Agaricomycetes;o__Agaricales;f__unidentified;g__unidentified;s__Agaricales sp	6e-55	SH001841.07FU_HM240526_reps
SH030429.07FU_UDB000300_refs	0	6	40	0	0	46	Basidiomycota	k__Fungi;p__Basidiomycota;c__Agaricomycetes;o__Russulales;f__Russulaceae;g__Russula;s__Russula emetica	7e-76	SH030429.07FU_UDB000300_refs
New.ReferenceOTU329	45	0	0	0	0	45	Basidiomycota	k__Fungi;p__Basidiomycota;c__Agaricomycetes;o__Agaricales;f__Cortinariaceae;g__Cortinarius;s__Cortinarius badiovinaceus	5e-55	SH033109.07FU_HQ845169_refs
New.ReferenceOTU613	0	37	5	1	2	45	Basidiomycota	k__Fungi;p__Basidiomycota;c__Tremellomycetes;o__Trichosporonales;f__Trichosporonaceae;g__Trichosporon;s__Trichosporon cutaneum	1e-55	SH014815.07FU_AF444325_refs
SH009379.07FU_HF674541_reps	0	2	0	9	34	45	Basidiomycota	k__Fungi;p__Basidiomycota;c__Agaricomycetes;o__Agaricales;f__Cortinariaceae;g__Cortinarius;s__Cortinarius sp	6e-64	SH009368.07FU_UDB005698_reps
SH012938.07FU_KF617734_reps	45	0	0	0	0	45	Basidiomycota	k__Fungi;p__Basidiomycota;c__Microbotryomycetes;o__Leucosporidiales;f__unidentified;g__unidentified;s__Leucosporidiales sp	7e-79	SH012938.07FU_KF617734_reps
New.ReferenceOTU814	0	10	34	0	0	44	Basidiomycota	k__Fungi;p__Basidiomycota;c__Agaricomycetes;o__Agaricales;f__Cortinariaceae;g__Cortinarius;s__Cortinarius casimiri	5e-52	SH009316.07FU_FN429013_refs
SH001488.07FU_AY336958_reps	0	35	9	0	0	44	Basidiomycota	k__Fungi;p__Basidiomycota;c__Agaricomycetes;o__Russulales;f__Russulaceae;g__Lactarius;s__Lactarius pubescens	7e-82	SH001488.07FU_AY336958_reps
SH002516.07FU_KF514718_reps	0	9	1	34	0	44	Basidiomycota	k__Fungi;p__Basidiomycota;c__Agaricomycetes;o__Thelephorales;f__Thelephoraceae;g__Tomentella;s__Tomentella sp	3e-78	SH002516.07FU_KF514718_reps
SH027176.07FU_KC222746_reps	0	0	0	10	34	44	Basidiomycota	k__Fungi;p__Basidiomycota;c__Agaricomycetes;o__Auriculariales;f__Incertae sedis;g__Auricularia;s__Auricularia sp	3e-84	SH027176.07FU_KC222746_reps
SH031373.07FU_UDB011115_refs	0	29	15	0	0	44	Basidiomycota	k__Fungi;p__Basidiomycota;c__Agaricomycetes;o__Russulales;f__Russulaceae;g__Russula;s__Russula vinososordida	2e-94	SH031373.07FU_UDB011115_refs
SH031812.07FU_DQ061879_reps	0	3	11	30	0	44	Basidiomycota	k__Fungi;p__Basidiomycota;c__Agaricomycetes;o__Russulales;f__Russulaceae;g__Russula;s__Russula sp	3e-75	SH031816.07FU_DQ061907_reps
New.ReferenceOTU347	43	0	0	0	0	43	Basidiomycota	k__Fungi;p__Basidiomycota;c__Agaricomycetes;o__Agaricales;f__Mycenaceae;g__Hemimycena;s__Hemimycena cucullata	3e-29	SH029779.07FU_UDB015592_refs
SH005339.07FU_EU057086_reps	43	0	0	0	0	43	Basidiomycota	k__Fungi;p__Basidiomycota;c__Agaricomycetes;o__Thelephorales;f__Thelephoraceae;g__Pseudotomentella;s__Pseudotomentella sp	6e-70	SH005339.07FU_EU057086_reps
SH031557.07FU_UDB002381_refs	43	0	0	0	0	43	Basidiomycota	k__Fungi;p__Basidiomycota;c__Agaricomycetes;o__Russulales;f__Russulaceae;g__Lactarius;s__Lactarius sp	4e-65	SH031579.07FU_FJ196934_reps
SH015755.07FU_DQ873603_refs	0	34	0	0	8	42	Basidiomycota	k__Fungi;p__Basidiomycota;c__Agaricomycetes;o__Hymenochaetales;f__Schizoporaceae;g__Hyphodontia;s__Hyphodontia alutaria	5e-80	SH015755.07FU_DQ873603_refs
SH018940.07FU_JN400824_reps	0	32	0	1	9	42	Basidiomycota	k__Fungi;p__Basidiomycota;c__Tremellomycetes;o__Cystofilobasidiales;f__unidentified;g__unidentified;s__Cystofilobasidiales sp	1e-70	SH018940.07FU_JN400824_reps
SH027194.07FU_AF145323_refs	18	20	0	0	4	42	Basidiomycota	k__Fungi;p__Basidiomycota;c__Tremellomycetes;o__Tremellales;f__Incertae sedis;g__Cryptococcus;s__Cryptococcus gastricus	6e-114	SH027194.07FU_AF145323_refs
SH031562.07FU_UDB000375_refs	0	42	0	0	0	42	Basidiomycota	k__Fungi;p__Basidiomycota;c__Agaricomycetes;o__Russulales;f__Russulaceae;g__Lactarius;s__Lactarius torminosus	9e-69	SH031562.07FU_UDB000375_refs
New.ReferenceOTU495	0	0	0	36	5	41	Basidiomycota	k__Fungi;p__Basidiomycota;c__Agaricomycetes;o__Atheliales;f__Atheliaceae;g__Tylospora;s__Tylospora sp	4e-59	SH015563.07FU_UDB002638_reps
SH026745.07FU_EF151250_reps	0	18	0	2	21	41	Basidiomycota	k__Fungi;p__Basidiomycota;c__unidentified;o__unidentified;f__unidentified;g__unidentified;s__Basidiomycota sp	7e-82	SH026745.07FU_EF151250_reps
SH031975.07FU_GQ890500_reps	12	3	2	12	12	41	Basidiomycota	k__Fungi;p__Basidiomycota;c__Agaricomycetes;o__Agaricales;f__Tricholomataceae;g__unidentified;s__Tricholomataceae sp	4e-74	SH018225.07FU_KF823628_reps
SH015384.07FU_HM030570_refs	40	0	0	0	0	40	Basidiomycota	k__Fungi;p__Basidiomycota;c__Agaricomycetes;o__Sebacinales;f__Sebacinales Group B;g__unidentified;s__Sebacinales Group B sp	2e-63	SH015384.07FU_HM030570_refs
New.ReferenceOTU246	0	5	5	4	25	39	Basidiomycota	k__Fungi;p__Basidiomycota;c__Agaricomycetes;o__Agaricales;f__Strophariaceae;g__Alnicola;s__Alnicola luteolofibrillosa	1e-61	SH030702.07FU_HQ714754_refs
SH009399.07FU_UDB004950_reps	0	2	30	7	0	39	Basidiomycota	k__Fungi;p__Basidiomycota;c__Agaricomycetes;o__Agaricales;f__Cortinariaceae;g__Cortinarius;s__Cortinarius testaceofolius	5e-55	SH009346.07FU_EU693242_reps
SH016379.07FU_AB520595_reps	3	34	0	0	2	39	Basidiomycota	k__Fungi;p__Basidiomycota;c__Agaricomycetes;o__Agaricales;f__unidentified;g__unidentified;s__Agaricales sp	2e-67	SH016380.07FU_GU083065_reps
SH001133.07FU_DQ112607_refs	0	36	0	0	2	38	Basidiomycota	k__Fungi;p__Basidiomycota;c__Agaricomycetes;o__Agaricales;f__Agaricaceae;g__Lycoperdon;s__Lycoperdon utriforme	1e-89	SH001133.07FU_DQ112607_refs
SH002517.07FU_EF411122_reps	0	38	0	0	0	38	Basidiomycota	k__Fungi;p__Basidiomycota;c__Agaricomycetes;o__Thelephorales;f__Thelephoraceae;g__Tomentella;s__Tomentella sp	1e-70	SH002466.07FU_UDB014583_reps
SH006801.07FU_UDB016187_reps	0	34	2	0	2	38	Basidiomycota	k__Fungi;p__Basidiomycota;c__Agaricomycetes;o__Thelephorales;f__Thelephoraceae;g__unidentified;s__Thelephoraceae sp	1e-80	SH006801.07FU_UDB016187_reps
SH018580.07FU_JX981884_refs	38	0	0	0	0	38	Basidiomycota	k__Fungi;p__Basidiomycota;c__Agaricomycetes;o__Sebacinales;f__unidentified;g__unidentified;s__Sebacinales sp	4e-68	SH018580.07FU_JX981884_refs
New.ReferenceOTU292	0	37	0	0	0	37	Basidiomycota	k__Fungi;p__Basidiomycota;c__Agaricomycetes;o__Agaricales;f__unidentified;g__unidentified;s__Agaricales sp	3e-69	SH016380.07FU_GU083065_reps
New.ReferenceOTU309	37	0	0	0	0	37	Basidiomycota	k__Fungi;p__Basidiomycota;c__Agaricomycetes;o__Hymenochaetales;f__Schizoporaceae;g__Hyphodontia;s__Hyphodontia hastata	3e-72	SH015902.07FU_DQ340311_refs
SH015602.07FU_UDB002222_reps	16	0	0	1	20	37	Basidiomycota	k__Fungi;p__Basidiomycota;c__Agaricomycetes;o__Agaricales;f__Cortinariaceae;g__Cortinarius;s__Cortinarius pilatii	1e-58	SH015602.07FU_UDB002222_reps
SH024163.07FU_FJ440891_reps	33	1	2	0	1	37	Basidiomycota	k__Fungi;p__Basidiomycota;c__Agaricomycetes;o__Auriculariales;f__Incertae sedis;g__Auricularia;s__Auricularia sp	2e-69	SH024163.07FU_FJ440891_reps
New.ReferenceOTU168	0	0	0	36	0	36	Basidiomycota	k__Fungi;p__Basidiomycota;c__Agaricomycetes;o__Atheliales;f__Atheliaceae;g__Amphinema;s__Amphinema sp	1e-77	SH015695.07FU_UDB001719_refs
SH016150.07FU_FJ552939_reps	0	36	0	0	0	36	Basidiomycota	k__Fungi;p__Basidiomycota;c__Agaricomycetes;o__Agaricales;f__unidentified;g__unidentified;s__Agaricales sp	4e-106	SH016150.07FU_FJ552939_reps
SH024165.07FU_KC965348_reps	25	0	11	0	0	36	Basidiomycota	k__Fungi;p__Basidiomycota;c__Agaricomycetes;o__Auriculariales;f__unidentified;g__unidentified;s__Auriculariales sp	1e-68	SH024165.07FU_KC965348_reps
SH002559.07FU_HQ331000_reps	0	29	0	0	6	35	Basidiomycota	k__Fungi;p__Basidiomycota;c__Agaricomycetes;o__Thelephorales;f__Thelephoraceae;g__unidentified;s__Thelephoraceae sp	1e-55	SH002503.07FU_HQ445530_reps
SH008572.07FU_UDB015335_refs	35	0	0	0	0	35	Basidiomycota	k__Fungi;p__Basidiomycota;c__Agaricomycetes;o__Agaricales;f__Inocybaceae;g__Inocybe;s__Inocybe flocculosa	4e-80	SH008572.07FU_UDB015335_refs
SH015399.07FU_DQ974821_refs	0	35	0	0	0	35	Basidiomycota	k__Fungi;p__Basidiomycota;c__Agaricomycetes;o__Cantharellales;f__Hyceae;g__Sistotrema;s__Sistotrema sp	3e-72	SH015399.07FU_DQ974821_refs
New.ReferenceOTU692	0	33	0	1	0	34	Basidiomycota	k__Fungi;p__Basidiomycota;c__Agaricomycetes;o__Gomphales;f__Gomphaceae;g__Ramaria;s__Ramaria abietina	1e-15	SH010626.07FU_FJ627035_reps
SH009320.07FU_DQ097870_reps	11	20	0	0	3	34	Basidiomycota	k__Fungi;p__Basidiomycota;c__Agaricomycetes;o__Agaricales;f__Cortinariaceae;g__Cortinarius;s__Cortinarius hemitrichus	2e-85	SH009320.07FU_DQ097870_reps
SH012198.07FU_FJ475670_reps	32	0	0	2	0	34	Basidiomycota	k__Fungi;p__Basidiomycota;c__Agaricomycetes;o__Polyporales;f__Xenasmataceae;g__Xenasmatella;s__Xenasmatella vaga	1e-102	SH012198.07FU_FJ475670_reps
SH015150.07FU_DQ411526_refs	0	24	2	0	8	34	Basidiomycota	k__Fungi;p__Basidiomycota;c__Agaricomycetes;o__Sebacinales;f__Sebacinaceae;g__Tremellodendron;s__Tremellodendron sp	4e-68	SH015150.07FU_DQ411526_refs
SH031813.07FU_UDB013562_reps	0	5	10	19	0	34	Basidiomycota	k__Fungi;p__Basidiomycota;c__Agaricomycetes;o__Russulales;f__Russulaceae;g__Russula;s__Russula sp	5e-61	SH031816.07FU_DQ061907_reps
New.ReferenceOTU307	33	0	0	0	0	33	Basidiomycota	k__Fungi;p__Basidiomycota;c__Agaricomycetes;o__Hymenochaetales;f__unidentified;g__unidentified;s__Hymenochaetales sp	3e-44	SH017973.07FU_FM997951_reps
New.ReferenceOTU381	0	0	33	0	0	33	Basidiomycota	k__Fungi;p__Basidiomycota;c__Agaricomycetes;o__Agaricales;f__Strophariaceae;g__Hebeloma;s__Hebeloma vinosophyllum	6e-80	SH030709.07FU_AB742175_reps
SH002477.07FU_JN197731_reps	0	24	0	9	0	33	Basidiomycota	k__Fungi;p__Basidiomycota;c__Agaricomycetes;o__Thelephorales;f__Thelephoraceae;g__unidentified;s__Thelephoraceae sp	3e-62	SH009911.07FU_UDB013556_reps
SH031893.07FU_FJ770396_refs	0	2	31	0	0	33	Basidiomycota	k__Fungi;p__Basidiomycota;c__Agaricomycetes;o__Agaricales;f__Psathyrellaceae;g__Parasola;s__Parasola conopilus	3e-109	SH031893.07FU_FJ770396_refs
SH003893.07FU_GU189680_refs	0	6	23	3	0	32	Basidiomycota	k__Fungi;p__Basidiomycota;c__Agaricomycetes;o__Sebacinales;f__Sebacinaceae;g__unidentified;s__uncultured Sebacina	4e-65	SH003893.07FU_GU189680_refs
SH009411.07FU_UDB016052_reps	0	0	0	28	4	32	Basidiomycota	k__Fungi;p__Basidiomycota;c__Agaricomycetes;o__Agaricales;f__Cortinariaceae;g__Cortinarius;s__Cortinarius lucorum	1e-77	SH009411.07FU_UDB016052_reps
SH015235.07FU_HQ604808_reps	32	0	0	0	0	32	Basidiomycota	k__Fungi;p__Basidiomycota;c__Agaricomycetes;o__Agaricales;f__Inocybaceae;g__Inocybe;s__Inocybe jacobi	2e-73	SH015235.07FU_HQ604808_reps
SH015373.07FU_EU625931_refs	32	0	0	0	0	32	Basidiomycota	k__Fungi;p__Basidiomycota;c__Agaricomycetes;o__Sebacinales;f__Sebacinales Group B;g__unidentified;s__Sebacinales Group B sp	1e-87	SH015373.07FU_EU625931_refs
SH015438.07FU_KF617274_reps	32	0	0	0	0	32	Basidiomycota	k__Fungi;p__Basidiomycota;c__Tremellomycetes;o__Tremellales;f__unidentified;g__unidentified;s__Tremellales sp	3e-87	SH015438.07FU_KF617274_reps
New.ReferenceOTU272	14	17	0	0	0	31	Basidiomycota	k__Fungi;p__Basidiomycota;c__Agaricomycetes;o__Thelephorales;f__Thelephoraceae;g__Tomentella;s__Tomentella sp	3e-66	SH002530.07FU_EU645615_reps
SH002914.07FU_UDB015543_refs	0	31	0	0	0	31	Basidiomycota	k__Fungi;p__Basidiomycota;c__Agaricomycetes;o__Agaricales;f__Agaricaceae;g__Lepiota;s__Lepiota cortinarius	5e-67	SH002914.07FU_UDB015543_refs
SH007019.07FU_FJ188365_refs	25	0	0	0	6	31	Basidiomycota	k__Fungi;p__Basidiomycota;c__Agaricomycetes;o__Thelephorales;f__Thelephoraceae;g__Tomentellopsis;s__Tomentellopsis sp	5e-77	SH007019.07FU_FJ188365_refs
New.ReferenceOTU369	15	0	0	15	0	30	Basidiomycota	k__Fungi;p__Basidiomycota;c__Agaricomycetes;o__Agaricales;f__Entolomataceae;g__Entoloma;s__Entoloma sp	8e-45	SH004527.07FU_FJ210729_reps
New.ReferenceOTU566	30	0	0	0	0	30	Basidiomycota	k__Fungi;p__Basidiomycota;c__Agaricomycetes;o__Thelephorales;f__Thelephoraceae;g__unidentified;s__Thelephoraceae sp	8e-64	SH002462.07FU_UDB019324_reps
SH015414.07FU_HQ154358_refs	0	13	17	0	0	30	Basidiomycota	k__Fungi;p__Basidiomycota;c__Agaricomycetes;o__Sebacinales;f__unidentified;g__unidentified;s__Sebacinales sp	7e-98	SH015414.07FU_HQ154358_refs
SH033217.07FU_UDB002759_reps	14	15	0	0	1	30	Basidiomycota	k__Fungi;p__Basidiomycota;c__Agaricomycetes;o__Agaricales;f__Cortinariaceae;g__Cortinarius;s__Cortinarius sp	6e-64	SH033217.07FU_UDB002759_reps
New.ReferenceOTU227	1	0	0	0	28	29	Basidiomycota	k__Fungi;p__Basidiomycota;c__Agaricomycetes;o__Agaricales;f__Mycenaceae;g__Mycena;s__Mycena pelianthina	2e-61	SH007959.07FU_FN394547_reps
New.ReferenceOTU251	0	0	0	0	29	29	Basidiomycota	k__Fungi;p__Basidiomycota;c__Agaricomycetes;o__Agaricales;f__Cortinariaceae;g__Cortinarius;s__Cortinarius sublilacinopes	8e-57	SH033200.07FU_KF732561_refs
New.ReferenceOTU539	0	29	0	0	0	29	Basidiomycota	k__Fungi;p__Basidiomycota;c__Agaricomycetes;o__Agaricales;f__Strophariaceae;g__Hebeloma;s__Hebeloma radicosum	2e-79	SH030742.07FU_UDB019871_reps
SH002466.07FU_UDB014583_reps	27	2	0	0	0	29	Basidiomycota	k__Fungi;p__Basidiomycota;c__Agaricomycetes;o__Thelephorales;f__Thelephoraceae;g__Tomentella;s__Tomentella sp	6e-86	SH009944.07FU_UDB002616_reps
SH010461.07FU_AB828215_reps	0	29	0	0	0	29	Basidiomycota	k__Fungi;p__Basidiomycota;c__Agaricomycetes;o__Agaricales;f__Entolomataceae;g__Clitopilus;s__Clitopilus sp	4e-80	SH010461.07FU_AB828215_reps
SH012944.07FU_EU030405_reps	0	0	0	0	29	29	Basidiomycota	k__Fungi;p__Basidiomycota;c__Microbotryomycetes;o__Leucosporidiales;f__Leucosporidiaceae;g__Mastigobasidium;s__Mastigobasidium sp	3e-84	SH012944.07FU_EU030405_reps
SH014657.07FU_FJ552887_reps	0	22	7	0	0	29	Basidiomycota	k__Fungi;p__Basidiomycota;c__Agaricomycetes;o__Sebacinales;f__Sebacinaceae;g__unidentified;s__Sebacinaceae sp	8e-85	SH014657.07FU_FJ552887_reps
SH031060.07FU_UDB011570_refs	2	1	0	9	17	29	Basidiomycota	k__Fungi;p__Basidiomycota;c__Agaricomycetes;o__Agaricales;f__Tricholomataceae;g__Tricholoma;s__Tricholoma saponaceum	8e-85	SH031060.07FU_UDB011570_refs
New.ReferenceOTU425	0	0	0	28	0	28	Basidiomycota	k__Fungi;p__Basidiomycota;c__Agaricomycetes;o__Auriculariales;f__unidentified;g__unidentified;s__Auriculariales sp	5e-43	SH024164.07FU_AB847046_reps
New.ReferenceOTU599	0	28	0	0	0	28	Basidiomycota	k__Fungi;p__Basidiomycota;c__Agaricomycetes;o__Agaricales;f__Marasmiaceae;g__Gymnopus;s__Gymnopus polyphyllus	2e-33	SH006335.07FU_AY256695_refs
New.ReferenceOTU607	6	22	0	0	0	28	Basidiomycota	k__Fungi;p__Basidiomycota;c__Agaricomycetes;o__Thelephorales;f__Thelephoraceae;g__Tomentella;s__Tomentella sp	2e-63	SH002470.07FU_UDB014506_reps
SH014390.07FU_FJ553130_reps	14	9	4	1	0	28	Basidiomycota	k__Fungi;p__Basidiomycota;c__Agaricomycetes;o__Agaricales;f__Clavariaceae;g__unidentified;s__Clavariaceae sp	4e-68	SH014390.07FU_FJ553130_reps
SH026197.07FU_KC876345_reps	0	0	0	0	28	28	Basidiomycota	k__Fungi;p__Basidiomycota;c__Pucciniomycetes;o__Pucciniales;f__unidentified;g__unidentified;s__Pucciniales sp	4e-99	SH026197.07FU_KC876345_reps
New.ReferenceOTU242	0	4	18	5	0	27	Basidiomycota	k__Fungi;p__Basidiomycota;c__Agaricomycetes;o__Agaricales;f__unidentified;g__unidentified;s__Agaricales sp	3e-69	SH017806.07FU_JX436916_reps
New.ReferenceOTU524	19	0	8	0	0	27	Basidiomycota	k__Fungi;p__Basidiomycota;c__Agaricomycetes;o__Auriculariales;f__unidentified;g__unidentified;s__Auriculariales sp	2e-73	SH024165.07FU_KC965348_reps
SH003356.07FU_EU624408_reps	0	0	0	9	18	27	Basidiomycota	k__Fungi;p__Basidiomycota;c__Agaricomycetes;o__Gomphales;f__Clavariadelphaceae;g__Clavariadelphus;s__Clavariadelphus sachalinensis	3e-84	SH003356.07FU_EU624408_reps
SH033176.07FU_UDB016020_reps	25	0	0	0	2	27	Basidiomycota	k__Fungi;p__Basidiomycota;c__Agaricomycetes;o__Agaricales;f__Cortinariaceae;g__Cortinarius;s__Cortinarius illuminus	2e-79	SH033176.07FU_UDB016020_reps
New.ReferenceOTU351	26	0	0	0	0	26	Basidiomycota	k__Fungi;p__Basidiomycota;c__Agaricomycetes;o__Cantharellales;f__unidentified;g__unidentified;s__Cantharellales sp	2e-36	SH012299.07FU_AY702760_reps
SH000063.07FU_KF041426_reps	0	0	26	0	0	26	Basidiomycota	k__Fungi;p__Basidiomycota;c__Agaricomycetes;o__Agaricales;f__Inocybaceae;g__Inocybe;s__Inocybe hystrix	4e-31	SH030311.07FU_AM882810_refs
New.ReferenceOTU143	4	1	0	20	0	25	Basidiomycota	k__Fungi;p__Basidiomycota;c__Tremellomycetes;o__Tremellales;f__Incertae sedis;g__Cryptococcus;s__Cryptococcus cerealis	2e-12	SH021891.07FU_FJ473371_refs
New.ReferenceOTU349	25	0	0	0	0	25	Basidiomycota	k__Fungi;p__Basidiomycota;c__Agaricomycetes;o__Sebacinales;f__Sebacinales Group B;g__unidentified;s__Sebacinales Group B sp	2e-48	SH018576.07FU_JQ420944_refs
New.ReferenceOTU355	25	0	0	0	0	25	Basidiomycota	k__Fungi;p__Basidiomycota;c__Agaricomycetes;o__Agaricales;f__Tricholomataceae;g__unidentified;s__Tricholomataceae sp	7e-45	SH002791.07FU_JQ347154_reps
New.ReferenceOTU437	3	0	13	0	9	25	Basidiomycota	k__Fungi;p__Basidiomycota;c__Agaricomycetes;o__Thelephorales;f__Thelephoraceae;g__unidentified;s__Thelephoraceae sp	4e-78	SH002503.07FU_HQ445530_reps
New.ReferenceOTU655	25	0	0	0	0	25	Basidiomycota	k__Fungi;p__Basidiomycota;c__Agaricomycetes;o__Sebacinales;f__Sebacinales Group B;g__unidentified;s__Sebacinales Group B sp	2e-42	SH003310.07FU_HQ211773_refs
New.ReferenceOTU757	9	10	4	0	2	25	Basidiomycota	k__Fungi;p__Basidiomycota;c__Agaricomycetes;o__Agaricales;f__Mycenaceae;g__unidentified;s__Mycenaceae sp	4e-47	SH009122.07FU_HQ445379_reps
SH021270.07FU_UDB013702_reps	1	24	0	0	0	25	Basidiomycota	k__Fungi;p__Basidiomycota;c__Agaricomycetes;o__Thelephorales;f__Thelephoraceae;g__Tomentella;s__Tomentella sp	1e-93	SH002478.07FU_GQ221633_reps
SH007996.07FU_EU045555_reps	5	1	16	2	0	24	Basidiomycota	k__Fungi;p__Basidiomycota;c__Agaricomycetes;o__Cantharellales;f__Ceratobasidiaceae;g__Ceratobasidium;s__Ceratobasidium sp	6e-67	SH007996.07FU_EU045555_reps
SH009384.07FU_GU817123_reps	0	6	2	16	0	24	Basidiomycota	k__Fungi;p__Basidiomycota;c__Agaricomycetes;o__Agaricales;f__Cortinariaceae;g__Cortinarius;s__Cortinarius vernus	3e-59	SH009318.07FU_UDB000742_refs
SH012208.07FU_GQ159940_reps	0	0	24	0	0	24	Basidiomycota	k__Fungi;p__Basidiomycota;c__Agaricomycetes;o__Agaricales;f__Clavariaceae;g__Clavaria;s__Clavaria sp	2e-120	SH012208.07FU_GQ159940_reps
New.ReferenceOTU213	0	0	0	1	22	23	Basidiomycota	k__Fungi;p__Basidiomycota;c__Agaricomycetes;o__Thelephorales;f__Thelephoraceae;g__unidentified;s__Thelephoraceae sp	2e-70	SH006860.07FU_UDB008963_reps
SH006864.07FU_GQ900541_reps	1	19	2	1	0	23	Basidiomycota	k__Fungi;p__Basidiomycota;c__Agaricomycetes;o__Thelephorales;f__Thelephoraceae;g__unidentified;s__Thelephoraceae sp	9e-66	SH006801.07FU_UDB016187_reps
SH007220.07FU_HM562095_refs	0	20	1	0	2	23	Basidiomycota	k__Fungi;p__Basidiomycota;c__Agaricomycetes;o__Agaricales;f__Pluteaceae;g__Pluteus;s__Pluteus brunneidiscus	6e-64	SH007216.07FU_HM562042_refs
New.ReferenceOTU436	0	19	3	0	0	22	Basidiomycota	k__Fungi;p__Basidiomycota;c__Agaricomycetes;o__Russulales;f__Russulaceae;g__Russula;s__Russula renidens	9e-57	SH007860.07FU_UDB011117_refs
New.ReferenceOTU537	22	0	0	0	0	22	Basidiomycota	k__Fungi;p__Basidiomycota;c__Microbotryomycetes;o__Sporidiobolales;f__Incertae sedis;g__Rhodotorula;s__Rhodotorula lignophila	6e-21	SH016748.07FU_AF444513_refs
SH001847.07FU_HQ222017_refs	1	5	0	0	16	22	Basidiomycota	k__Fungi;p__Basidiomycota;c__Agaricomycetes;o__Agaricales;f__Strophariaceae;g__Pholiota;s__Pholiota alnicola var. alnicola	1e-80	SH001847.07FU_HQ222017_refs
SH002459.07FU_UDB000955_refs	3	4	0	0	15	22	Basidiomycota	k__Fungi;p__Basidiomycota;c__Agaricomycetes;o__Thelephorales;f__Thelephoraceae;g__unidentified;s__Thelephoraceae sp	2e-54	SH002503.07FU_HQ445530_reps
SH003872.07FU_FJ552823_refs	22	0	0	0	0	22	Basidiomycota	k__Fungi;p__Basidiomycota;c__Agaricomycetes;o__Sebacinales;f__Sebacinales Group B;g__unidentified;s__Sebacinales Group B sp	2e-54	SH003872.07FU_FJ552823_refs
SH013455.07FU_DQ250660_reps	0	0	0	17	5	22	Basidiomycota	k__Fungi;p__Basidiomycota;c__Microbotryomycetes;o__Sporidiobolales;f__Incertae sedis;g__Rhodosporidium;s__Rhodosporidium concentricum	2e-79	SH013455.07FU_DQ250660_reps
New.ReferenceOTU508	0	1	0	0	20	21	Basidiomycota	k__Fungi;p__Basidiomycota;c__Agaricomycetes;o__Agaricales;f__Entolomataceae;g__Clitopilus;s__Clitopilus cystidiatus	7e-30	SH010459.07FU_HM623130_refs
New.ReferenceOTU547	21	0	0	0	0	21	Basidiomycota	k__Fungi;p__Basidiomycota;c__Agaricomycetes;o__Russulales;f__Russulaceae;g__Lactarius;s__Lactarius sp	4e-49	SH031579.07FU_FJ196934_reps
New.ReferenceOTU856	0	1	20	0	0	21	Basidiomycota	k__Fungi;p__Basidiomycota;c__Agaricomycetes;o__Atheliales;f__Atheliaceae;g__Piloderma;s__Piloderma lanatum	3e-56	SH026385.07FU_JQ711873_reps
SH005346.07FU_UDB015966_refs	0	0	0	21	0	21	Basidiomycota	k__Fungi;p__Basidiomycota;c__Agaricomycetes;o__Russulales;f__Russulaceae;g__Lactarius;s__Lactarius pyrogalus	9e-63	SH005346.07FU_UDB015966_refs
SH014604.07FU_JN032495_reps	0	0	0	0	21	21	Basidiomycota	k__Fungi;p__Basidiomycota;c__Agaricomycetes;o__Cantharellales;f__Hyceae;g__Sistotrema;s__Sistotrema sp	7e-76	SH014604.07FU_JN032495_reps
New.ReferenceOTU659	19	1	0	0	0	20	Basidiomycota	k__Fungi;p__Basidiomycota;c__Agaricomycetes;o__Sebacinales;f__unidentified;g__unidentified;s__Sebacinales sp	4e-50	SH009494.07FU_EU910920_refs
New.ReferenceOTU665	0	3	1	16	0	20	Basidiomycota	k__Fungi;p__Basidiomycota;c__Agaricomycetes;o__Agaricales;f__Cortinariaceae;g__Cortinarius;s__Cortinarius sp	1e-62	SH009384.07FU_GU817123_reps
New.ReferenceOTU831	0	20	0	0	0	20	Basidiomycota	k__Fungi;p__Basidiomycota;c__Tremellomycetes;o__Tremellales;f__Incertae sedis;g__Cryptococcus;s__Cryptococcus cylindricus	4e-47	SH009161.07FU_AF444360_refs
SH026693.07FU_GQ999492_reps	0	19	0	0	1	20	Basidiomycota	k__Fungi;p__Basidiomycota;c__Agaricomycetes;o__Trechisporales;f__Hydnodontaceae;g__Trechispora;s__Trechispora sp	4e-65	SH026693.07FU_GQ999492_reps
SH033104.07FU_JN114091_refs	20	0	0	0	0	20	Basidiomycota	k__Fungi;p__Basidiomycota;c__Agaricomycetes;o__Agaricales;f__Cortinariaceae;g__Cortinarius;s__Cortinarius sanguineus	7e-89	SH025876.07FU_JN114099_refs
New.CleanUp.ReferenceOTU415	19	0	0	0	0	19	Basidiomycota	k__Fungi;p__Basidiomycota;c__Agaricomycetes;o__Sebacinales;f__Sebacinales Group B;g__unidentified;s__Sebacinales Group B sp	9e-63	SH003315.07FU_HQ850092_refs
New.CleanUp.ReferenceOTU58	0	19	0	0	0	19	Basidiomycota	k__Fungi;p__Basidiomycota;c__Agaricomycetes;o__Atheliales;f__Atheliaceae;g__unidentified;s__Atheliaceae sp	1e-25	SH014865.07FU_AY702758_reps
New.ReferenceOTU730	8	10	0	0	1	19	Basidiomycota	k__Fungi;p__Basidiomycota;c__Agaricomycetes;o__Hymenochaetales;f__unidentified;g__unidentified;s__Hymenochaetales sp	4e-53	SH016113.07FU_JN032549_reps
New.ReferenceOTU823	19	0	0	0	0	19	Basidiomycota	k__Fungi;p__Basidiomycota;c__Agaricomycetes;o__Sebacinales;f__Sebacinales Group B;g__unidentified;s__Sebacinales Group B sp	5e-46	SH003866.07FU_JQ420967_refs
New.ReferenceOTU866	7	12	0	0	0	19	Basidiomycota	k__Fungi;p__Basidiomycota;c__Agaricomycetes;o__Agaricales;f__Strophariaceae;g__Pholiota;s__Pholiota chocenensis	1e-65	SH002344.07FU_HG007985_refs
SH007016.07FU_UDB000191_refs	0	19	0	0	0	19	Basidiomycota	k__Fungi;p__Basidiomycota;c__Agaricomycetes;o__Thelephorales;f__Thelephoraceae;g__Tomentellopsis;s__Tomentellopsis sp	2e-73	SH007016.07FU_UDB000191_refs
SH007990.07FU_JF912463_reps	5	0	12	2	0	19	Basidiomycota	k__Fungi;p__Basidiomycota;c__Agaricomycetes;o__Cantharellales;f__Ceratobasidiaceae;g__Ceratobasidium;s__Ceratobasidium sp	1e-71	SH007996.07FU_EU045555_reps
SH015149.07FU_HQ154376_refs	0	12	2	0	5	19	Basidiomycota	k__Fungi;p__Basidiomycota;c__Agaricomycetes;o__Sebacinales;f__Sebacinaceae;g__Sebacina;s__Sebacina sp	1e-68	SH015143.07FU_UDB004927_refs
SH018724.07FU_UDB016322_refs	0	19	0	0	0	19	Basidiomycota	k__Fungi;p__Basidiomycota;c__Agaricomycetes;o__Hymenochaetales;f__Schizoporaceae;g__Hyphodontia;s__Hyphodontia pallidula	9e-94	SH018724.07FU_UDB016322_refs
SH026534.07FU_AM293016_reps	0	17	0	0	2	19	Basidiomycota	k__Fungi;p__Basidiomycota;c__Agaricomycetes;o__Boletales;f__Coniophoraceae;g__Coniophora;s__Coniophora puteana	4e-77	SH026534.07FU_AM293016_reps
SH030728.07FU_JQ724038_reps	0	0	0	19	0	19	Basidiomycota	k__Fungi;p__Basidiomycota;c__Agaricomycetes;o__Agaricales;f__Strophariaceae;g__Hymenogaster;s__Hymenogaster vulgaris	1e-96	SH030728.07FU_JQ724038_reps
SH031333.07FU_HQ215795_reps	0	19	0	0	0	19	Basidiomycota	k__Fungi;p__Basidiomycota;c__Agaricomycetes;o__Agaricales;f__unidentified;g__unidentified;s__Agaricales sp	1e-83	SH031331.07FU_GU234156_reps
SH033189.07FU_UDB004058_reps	19	0	0	0	0	19	Basidiomycota	k__Fungi;p__Basidiomycota;c__Agaricomycetes;o__Agaricales;f__Cortinariaceae;g__Cortinarius;s__Cortinarius badiovinaceus	3e-69	SH033109.07FU_HQ845169_refs
SH033215.07FU_KF732293_refs	0	0	0	0	19	19	Basidiomycota	k__Fungi;p__Basidiomycota;c__Agaricomycetes;o__Agaricales;f__Cortinariaceae;g__Cortinarius;s__Cortinarius citriolens	2e-86	SH033347.07FU_KF732282_refs
SH033334.07FU_JF960703_reps	19	0	0	0	0	19	Basidiomycota	k__Fungi;p__Basidiomycota;c__Agaricomycetes;o__Agaricales;f__Cortinariaceae;g__Dermocybe;s__Dermocybe alienata	7e-67	SH033108.07FU_GU233323_refs
New.ReferenceOTU485	0	1	0	2	15	18	Basidiomycota	k__Fungi;p__Basidiomycota;c__Agaricomycetes;o__Thelephorales;f__Thelephoraceae;g__unidentified;s__Thelephoraceae sp	9e-60	SH029706.07FU_UDB005412_reps
New.ReferenceOTU758	0	16	0	0	2	18	Basidiomycota	k__Fungi;p__Basidiomycota;c__Agaricomycetes;o__Agaricales;f__Lyophyllaceae;g__Tephrocybe;s__Tephrocybe ambusta	5e-62	SH000911.07FU_AF357058_refs
SH007295.07FU_DQ150117_reps	0	0	0	0	18	18	Basidiomycota	k__Fungi;p__Basidiomycota;c__Agaricomycetes;o__Thelephorales;f__Thelephoraceae;g__Tomentella;s__Tomentella sp	2e-69	SH021285.07FU_UDB013656_reps
SH010416.07FU_UDB011478_refs	12	6	0	0	0	18	Basidiomycota	k__Fungi;p__Basidiomycota;c__Agaricomycetes;o__Agaricales;f__Schizophyllaceae;g__Schizophyllum;s__Schizophyllum commune	6e-114	SH010416.07FU_UDB011478_refs
SH018938.07FU_AF144483_refs	14	0	1	3	0	18	Basidiomycota	k__Fungi;p__Basidiomycota;c__Tremellomycetes;o__Cystofilobasidiales;f__Cystofilobasidiaceae;g__Mrakia;s__Mrakia frigida	7e-76	SH018938.07FU_AF144483_refs
SH020866.07FU_JF433018_reps	11	0	0	0	7	18	Basidiomycota	k__Fungi;p__Basidiomycota;c__Tremellomycetes;o__Tremellales;f__Incertae sedis;g__Cryptococcus;s__Cryptococcus sp	4e-65	SH020866.07FU_JF433018_reps
SH031680.07FU_EU516753_reps	18	0	0	0	0	18	Basidiomycota	k__Fungi;p__Basidiomycota;c__unidentified;o__unidentified;f__unidentified;g__unidentified;s__Basidiomycota sp	8e-79	SH031680.07FU_EU516753_reps
New.ReferenceOTU283	0	8	6	1	2	17	Basidiomycota	k__Fungi;p__Basidiomycota;c__Agaricomycetes;o__Agaricales;f__Strophariaceae;g__Alnicola;s__Alnicola luteolofibrillosa	3e-59	SH030702.07FU_HQ714754_refs
New.ReferenceOTU759	0	10	7	0	0	17	Basidiomycota	k__Fungi;p__Basidiomycota;c__Agaricomycetes;o__Agaricales;f__Inocybaceae;g__Inocybe;s__Inocybe sp	1e-09	SH013421.07FU_JQ975962_reps
New.ReferenceOTU838	6	8	0	0	3	17	Basidiomycota	k__Fungi;p__Basidiomycota;c__Microbotryomycetes;o__Sporidiobolales;f__unidentified;g__unidentified;s__Sporidiobolales sp	3e-56	SH021476.07FU_EF434081_reps
SH001860.07FU_KF826814_reps	0	0	0	0	17	17	Basidiomycota	k__Fungi;p__Basidiomycota;c__Agaricomycetes;o__Agaricales;f__Strophariaceae;g__Galerina;s__Galerina triscopa f telamonioides	6e-73	SH001860.07FU_KF826814_reps
SH004105.07FU_FJ845413_reps	0	0	17	0	0	17	Basidiomycota	k__Fungi;p__Basidiomycota;c__Agaricomycetes;o__Agaricales;f__unidentified;g__unidentified;s__Agaricales sp	3e-103	SH004105.07FU_FJ845413_reps
SH006895.07FU_JX630704_reps	2	7	3	0	5	17	Basidiomycota	k__Fungi;p__Basidiomycota;c__Agaricomycetes;o__Thelephorales;f__Thelephoraceae;g__Tomentella;s__Tomentella sp	5e-64	SH006895.07FU_JX630704_reps
SH007021.07FU_JQ711898_refs	0	0	0	0	17	17	Basidiomycota	k__Fungi;p__Basidiomycota;c__Agaricomycetes;o__Thelephorales;f__Thelephoraceae;g__Tomentellopsis;s__Tomentellopsis submollis	4e-106	SH007021.07FU_JQ711898_refs
SH010301.07FU_AF444319_refs	6	1	10	0	0	17	Basidiomycota	k__Fungi;p__Basidiomycota;c__Tremellomycetes;o__Tremellales;f__Incertae sedis;g__Cryptococcus;s__Cryptococcus terreus	5e-80	SH010301.07FU_AF444319_refs
SH015599.07FU_UDB001309_refs	17	0	0	0	0	17	Basidiomycota	k__Fungi;p__Basidiomycota;c__Agaricomycetes;o__Agaricales;f__Cortinariaceae;g__Cortinarius;s__Cortinarius clarobrunneus	5e-83	SH015599.07FU_UDB001309_refs
SH031635.07FU_EU862209_reps	0	0	17	0	0	17	Basidiomycota	k__Fungi;p__Basidiomycota;c__Agaricomycetes;o__Cantharellales;f__Clavulinaceae;g__Clavulina;s__Clavulina sp	5e-55	SH011108.07FU_JQ666494_reps
New.ReferenceOTU488	0	0	0	0	16	16	Basidiomycota	k__Fungi;p__Basidiomycota;c__Agaricomycetes;o__Thelephorales;f__Thelephoraceae;g__Pseudotomentella;s__Pseudotomentella sp	2e-73	SH030565.07FU_JN652992_reps
New.ReferenceOTU585	0	14	1	0	1	16	Basidiomycota	k__Fungi;p__Basidiomycota;c__Agaricomycetes;o__Hymenochaetales;f__Schizoporaceae;g__Schizopora;s__Schizopora paradoxa	3e-38	SH032514.07FU_FN907912_refs
New.ReferenceOTU622	0	4	0	8	4	16	Basidiomycota	k__Fungi;p__Basidiomycota;c__Agaricomycetes;o__Agaricales;f__Inocybaceae;g__unidentified;s__Inocybaceae sp	5e-52	SH003007.07FU_FR852262_reps
New.ReferenceOTU697	16	0	0	0	0	16	Basidiomycota	k__Fungi;p__Basidiomycota;c__Agaricomycetes;o__Cantharellales;f__Hyceae;g__Sistotrema;s__Sistotrema sp	2e-33	SH015788.07FU_GU721195_reps
SH000087.07FU_JF519305_reps	0	0	0	0	16	16	Basidiomycota	k__Fungi;p__Basidiomycota;c__Agaricomycetes;o__Auriculariales;f__Incertae sedis;g__Basidiodendron;s__Basidiodendron caesiocinereum	4e-68	SH000086.07FU_UDB016299_reps
SH007998.07FU_DQ398957_refs	0	12	4	0	0	16	Basidiomycota	k__Fungi;p__Basidiomycota;c__Agaricomycetes;o__Cantharellales;f__Ceratobasidiaceae;g__Thanatephorus;s__Thanatephorus fusisporus	2e-79	SH007998.07FU_DQ398957_refs
SH011115.07FU_JX630952_reps	0	0	16	0	0	16	Basidiomycota	k__Fungi;p__Basidiomycota;c__Agaricomycetes;o__Cantharellales;f__Clavulinaceae;g__Clavulina;s__Clavulina sp	7e-70	SH031620.07FU_FN669174_reps
SH019248.07FU_FM992930_reps	0	0	0	7	9	16	Basidiomycota	k__Fungi;p__Basidiomycota;c__Agaricomycetes;o__Agaricales;f__Hygrophoraceae;g__Hygrophorus;s__Hygrophorus pustulatus	1e-64	SH019242.07FU_UDB015719_refs
SH027602.07FU_UDB017194_refs	16	0	0	0	0	16	Basidiomycota	k__Fungi;p__Basidiomycota;c__Agaricomycetes;o__Sebacinales;f__Sebacinaceae;g__unidentified;s__Sebacinaceae sp	3e-59	SH027601.07FU_HQ154311_refs
SH028648.07FU_UDB003255_refs	0	11	1	0	4	16	Basidiomycota	k__Fungi;p__Basidiomycota;c__Agaricomycetes;o__Agaricales;f__Strophariaceae;g__Hebeloma;s__Hebeloma radicosum	2e-95	SH030742.07FU_UDB019871_reps
New.ReferenceOTU164	0	0	0	15	0	15	Basidiomycota	k__Fungi;p__Basidiomycota;c__Agaricomycetes;o__Cantharellales;f__Clavulinaceae;g__unidentified;s__Clavulinaceae sp	2e-24	SH024544.07FU_HQ680350_reps
New.ReferenceOTU243	1	0	5	9	0	15	Basidiomycota	k__Fungi;p__Basidiomycota;c__Agaricomycetes;o__Atheliales;f__Atheliaceae;g__Amphinema;s__Amphinema sp	7e-70	SH015695.07FU_UDB001719_refs
New.ReferenceOTU739	0	2	13	0	0	15	Basidiomycota	k__Fungi;p__Basidiomycota;c__Agaricomycetes;o__Incertae sedis;f__Incertae sedis;g__Cotylidia;s__Cotylidia undulata	5e-09	SH019097.07FU_JN649335_reps
New.ReferenceOTU844	15	0	0	0	0	15	Basidiomycota	k__Fungi;p__Basidiomycota;c__Agaricomycetes;o__Sebacinales;f__Sebacinales Group B;g__unidentified;s__Sebacinales Group B sp	9e-76	SH015384.07FU_HM030570_refs
SH000578.07FU_HQ201333_refs	0	0	0	0	15	15	Basidiomycota	k__Fungi;p__Basidiomycota;c__Agaricomycetes;o__Agaricales;f__Hygrophoraceae;g__Hygrocybe;s__Hygrocybe lacmus	2e-73	SH000578.07FU_HQ201333_refs
SH002986.07FU_AB253522_reps	11	3	0	1	0	15	Basidiomycota	k__Fungi;p__Basidiomycota;c__Agaricomycetes;o__Thelephorales;f__Thelephoraceae;g__Tomentella;s__Tomentella sp	2e-79	SH002565.07FU_JQ991878_reps
SH003401.07FU_UDB018683_reps	1	6	7	0	1	15	Basidiomycota	k__Fungi;p__Basidiomycota;c__Agaricomycetes;o__Thelephorales;f__Thelephoraceae;g__Odontia;s__Odontia fibrosa	4e-96	SH003398.07FU_UDB018489_refs
SH007577.07FU_UDB015478_refs	1	5	0	0	9	15	Basidiomycota	k__Fungi;p__Basidiomycota;c__Agaricomycetes;o__Agaricales;f__Entolomataceae;g__Entoloma;s__Entoloma byssisedum	5e-99	SH007577.07FU_UDB015478_refs
SH007966.07FU_FN394617_reps	0	0	0	0	15	15	Basidiomycota	k__Fungi;p__Basidiomycota;c__Agaricomycetes;o__Agaricales;f__Mycenaceae;g__Mycena;s__Mycena pura f multicolor	4e-68	SH007955.07FU_FN394583_reps
SH018761.07FU_JX998755_reps	15	0	0	0	0	15	Basidiomycota	k__Fungi;p__Basidiomycota;c__Agaricomycetes;o__Auriculariales;f__unidentified;g__unidentified;s__Auriculariales sp	1e-43	SH018760.07FU_JX317161_reps
SH019097.07FU_JN649335_reps	3	8	0	4	0	15	Basidiomycota	k__Fungi;p__Basidiomycota;c__Agaricomycetes;o__Incertae sedis;f__Incertae sedis;g__Cotylidia;s__Cotylidia undulata	1e-99	SH019097.07FU_JN649335_reps
SH030703.07FU_EF451057_refs	0	3	11	0	1	15	Basidiomycota	k__Fungi;p__Basidiomycota;c__Agaricomycetes;o__Agaricales;f__Strophariaceae;g__Hebeloma;s__Hebeloma sp ME12_A3	3e-94	SH030730.07FU_JX436892_reps
New.ReferenceOTU269	0	1	13	0	0	14	Basidiomycota	k__Fungi;p__Basidiomycota;c__Agaricomycetes;o__Agaricales;f__Inocybaceae;g__Inocybe;s__Inocybe pruinosa	7e-73	SH009042.07FU_UDB017663_reps
New.ReferenceOTU301	0	14	0	0	0	14	Basidiomycota	k__Fungi;p__Basidiomycota;c__Agaricomycetes;o__Agaricales;f__Cortinariaceae;g__Cortinarius;s__Cortinarius sp	1e-58	SH009322.07FU_JX630619_reps
New.ReferenceOTU498	0	2	6	6	0	14	Basidiomycota	k__Fungi;p__Basidiomycota;c__Agaricomycetes;o__Agaricales;f__Clavariaceae;g__Clavaria;s__Clavaria sp	2e-73	SH007199.07FU_EF434000_reps
New.ReferenceOTU792	14	0	0	0	0	14	Basidiomycota	k__Fungi;p__Basidiomycota;c__Agaricomycetes;o__Cantharellales;f__Hyceae;g__Hydnum;s__Hydnum sp	5e-52	SH008801.07FU_AB251813_refs
SH001776.07FU_FM208862_reps	0	14	0	0	0	14	Basidiomycota	k__Fungi;p__Basidiomycota;c__Agaricomycetes;o__Agaricales;f__Hygrophoraceae;g__Hygrocybe;s__Hygrocybe conica var conicoides	4e-68	SH001776.07FU_FM208862_reps
SH002575.07FU_UDB017131_reps	9	5	0	0	0	14	Basidiomycota	k__Fungi;p__Basidiomycota;c__Agaricomycetes;o__Thelephorales;f__Thelephoraceae;g__Tomentella;s__Tomentella sp	1e-65	SH002470.07FU_UDB014506_reps
SH013424.07FU_JN887966_reps	0	0	0	14	0	14	Basidiomycota	k__Fungi;p__Basidiomycota;c__Agaricomycetes;o__Agaricales;f__Inocybaceae;g__Inocybe;s__Inocybe sp	8e-82	SH013424.07FU_JN887966_reps
SH023707.07FU_JF449733_reps	7	0	7	0	0	14	Basidiomycota	k__Fungi;p__Basidiomycota;c__Agaricomycetes;o__Auriculariales;f__unidentified;g__unidentified;s__Auriculariales sp	1e-70	SH023707.07FU_JF449733_reps
SH029699.07FU_JX630412_reps	6	3	0	0	5	14	Basidiomycota	k__Fungi;p__Basidiomycota;c__Agaricomycetes;o__Thelephorales;f__Thelephoraceae;g__Tomentella;s__Tomentella sp	6e-95	SH029699.07FU_JX630412_reps
SH032631.07FU_GU083114_reps	10	4	0	0	0	14	Basidiomycota	k__Fungi;p__Basidiomycota;c__Agaricomycetes;o__Sebacinales;f__Sebacinaceae;g__unidentified;s__Sebacinaceae sp	4e-93	SH032631.07FU_GU083114_reps
New.CleanUp.ReferenceOTU231	0	13	0	0	0	13	Basidiomycota	k__Fungi;p__Basidiomycota;c__Agaricomycetes;o__Agaricales;f__Strophariaceae;g__Psilocybe;s__Psilocybe sp	2e-23	SH008822.07FU_KF800652_reps
New.CleanUp.ReferenceOTU285	0	0	0	2	11	13	Basidiomycota	k__Fungi;p__Basidiomycota;c__Agaricomycetes;o__Thelephorales;f__Thelephoraceae;g__unidentified;s__Thelephoraceae sp	3e-59	SH002559.07FU_HQ331000_reps
New.CleanUp.ReferenceOTU53	0	13	0	0	0	13	Basidiomycota	k__Fungi;p__Basidiomycota;c__Agaricomycetes;o__Trechisporales;f__Hydnodontaceae;g__Trechispora;s__Trechispora sp DLL2009_177	4e-34	SH008698.07FU_JQ673208_reps
New.ReferenceOTU356	8	1	0	0	4	13	Basidiomycota	k__Fungi;p__Basidiomycota;c__Agaricomycetes;o__Polyporales;f__Meruliaceae;g__Hyphoderma;s__Hyphoderma praetermissum	1e-10	SH007519.07FU_DQ647469_reps
New.ReferenceOTU361	13	0	0	0	0	13	Basidiomycota	k__Fungi;p__Basidiomycota;c__Tremellomycetes;o__Tremellales;f__Incertae sedis;g__Cryptococcus;s__Cryptococcus sp	2e-27	SH009162.07FU_UDB020805_reps
New.ReferenceOTU489	1	0	0	0	12	13	Basidiomycota	k__Fungi;p__Basidiomycota;c__Agaricomycetes;o__Agaricales;f__Cortinariaceae;g__Cortinarius;s__Cortinarius sublilacinopes	2e-67	SH033200.07FU_KF732561_refs
New.ReferenceOTU800	0	0	0	0	13	13	Basidiomycota	k__Fungi;p__Basidiomycota;c__Agaricomycetes;o__Thelephorales;f__Thelephoraceae;g__Tomentella;s__Tomentella galzinii	7e-64	SH002461.07FU_UDB000263_refs
SH001794.07FU_EF420151_refs	13	0	0	0	0	13	Basidiomycota	k__Fungi;p__Basidiomycota;c__Agaricomycetes;o__Agaricales;f__Cortinariaceae;g__Cortinarius;s__Cortinarius comarostaphylii	1e-74	SH001794.07FU_EF420151_refs
SH003305.07FU_DQ309211_refs	13	0	0	0	0	13	Basidiomycota	k__Fungi;p__Basidiomycota;c__Agaricomycetes;o__Sebacinales;f__unidentified;g__unidentified;s__uncultured Sebacinales	4e-87	SH018582.07FU_HF947909_refs
SH003762.07FU_HE862959_reps	13	0	0	0	0	13	Basidiomycota	k__Fungi;p__Basidiomycota;c__Agaricomycetes;o__Agaricales;f__Inocybaceae;g__Inocybe;s__Inocybe sp	2e-92	SH003764.07FU_EU711191_reps
SH009076.07FU_JN580806_refs	0	0	0	13	0	13	Basidiomycota	k__Fungi;p__Basidiomycota;c__Agaricomycetes;o__Agaricales;f__Inocybaceae;g__Inocybe;s__Inocybe acutoides	1e-81	SH009076.07FU_JN580806_refs
SH009409.07FU_HQ604735_reps	13	0	0	0	0	13	Basidiomycota	k__Fungi;p__Basidiomycota;c__Agaricomycetes;o__Agaricales;f__Cortinariaceae;g__Cortinarius;s__Cortinarius sp	2e-76	SH009409.07FU_HQ604735_reps
SH010017.07FU_EF411115_reps	2	8	0	3	0	13	Basidiomycota	k__Fungi;p__Basidiomycota;c__Agaricomycetes;o__Thelephorales;f__Thelephoraceae;g__Tomentella;s__Tomentella sp	3e-91	SH002478.07FU_GQ221633_reps
SH033105.07FU_KF732469_refs	0	1	3	0	9	13	Basidiomycota	k__Fungi;p__Basidiomycota;c__Agaricomycetes;o__Agaricales;f__Cortinariaceae;g__Dermocybe;s__Dermocybe alienata	1e-55	SH033108.07FU_GU233323_refs
New.CleanUp.ReferenceOTU224	0	1	11	0	0	12	Basidiomycota	k__Fungi;p__Basidiomycota;c__Agaricomycetes;o__Agaricales;f__Clavariaceae;g__unidentified;s__Clavariaceae sp	6e-55	SH014390.07FU_FJ553130_reps
New.ReferenceOTU146	0	0	0	12	0	12	Basidiomycota	k__Fungi;p__Basidiomycota;c__Agaricomycetes;o__Agaricales;f__Inocybaceae;g__Inocybe;s__Inocybe cf hirtelloides EL9506	3e-62	SH001688.07FU_FN550903_refs
New.ReferenceOTU298	0	8	0	4	0	12	Basidiomycota	k__Fungi;p__Basidiomycota;c__Agaricomycetes;o__Thelephorales;f__Thelephoraceae;g__Tomentella;s__Tomentella sp	2e-60	SH002478.07FU_GQ221633_reps
New.ReferenceOTU556	0	0	0	0	12	12	Basidiomycota	k__Fungi;p__Basidiomycota;c__Agaricomycetes;o__Agaricales;f__Hygrophoraceae;g__Hygrophorus;s__Hygrophorus discoideus	1e-59	SH026321.07FU_UDB015804_refs
New.ReferenceOTU590	0	12	0	0	0	12	Basidiomycota	k__Fungi;p__Basidiomycota;c__Agaricomycetes;o__Sebacinales;f__Sebacinaceae;g__unidentified;s__Sebacinaceae sp	1e-09	SH003889.07FU_GQ907076_reps
SH001151.07FU_AB067724_reps	0	10	0	0	2	12	Basidiomycota	k__Fungi;p__Basidiomycota;c__Agaricomycetes;o__Agaricales;f__Agaricaceae;g__Lycoperdon;s__Lycoperdon utriforme	3e-81	SH001133.07FU_DQ112607_refs
SH003320.07FU_KF617990_reps	12	0	0	0	0	12	Basidiomycota	k__Fungi;p__Basidiomycota;c__Agaricomycetes;o__Sebacinales;f__Sebacinales Group B;g__unidentified;s__Sebacinales Group B sp	4e-87	SH003320.07FU_KF617990_reps
SH006696.07FU_UDB001846_refs	0	0	0	0	12	12	Basidiomycota	k__Fungi;p__Basidiomycota;c__Agaricomycetes;o__Agaricales;f__Cortinariaceae;g__Cortinarius;s__Cortinarius ochraceopallescens	9e-76	SH006696.07FU_UDB001846_refs
SH007750.07FU_HQ212160_reps	1	0	11	0	0	12	Basidiomycota	k__Fungi;p__Basidiomycota;c__Agaricomycetes;o__Trechisporales;f__Hydnodontaceae;g__unidentified;s__Hydnodontaceae sp	6e-70	SH007750.07FU_HQ212160_reps
SH008574.07FU_KC965598_reps	12	0	0	0	0	12	Basidiomycota	k__Fungi;p__Basidiomycota;c__Agaricomycetes;o__Agaricales;f__Inocybaceae;g__Inocybe;s__Inocybe sp	1e-80	SH008574.07FU_KC965598_reps
SH008801.07FU_AB251813_refs	12	0	0	0	0	12	Basidiomycota	k__Fungi;p__Basidiomycota;c__Agaricomycetes;o__Cantharellales;f__Hyceae;g__Hydnum;s__Hydnum sp	9e-57	SH008801.07FU_AB251813_refs
SH009368.07FU_UDB005698_reps	2	2	7	0	1	12	Basidiomycota	k__Fungi;p__Basidiomycota;c__Agaricomycetes;o__Agaricales;f__Cortinariaceae;g__Cortinarius;s__Cortinarius casimiri	2e-67	SH009316.07FU_FN429013_refs
SH009932.07FU_UDB000963_reps	0	7	0	5	0	12	Basidiomycota	k__Fungi;p__Basidiomycota;c__Agaricomycetes;o__Thelephorales;f__Thelephoraceae;g__unidentified;s__Thelephoraceae sp	5e-61	SH009911.07FU_UDB013556_reps
SH015608.07FU_UDB018310_reps	7	2	0	2	1	12	Basidiomycota	k__Fungi;p__Basidiomycota;c__Agaricomycetes;o__Agaricales;f__Cortinariaceae;g__Cortinarius;s__Cortinarius sp	6e-70	SH015608.07FU_UDB018310_reps
SH015787.07FU_FJ820519_reps	12	0	0	0	0	12	Basidiomycota	k__Fungi;p__Basidiomycota;c__Agaricomycetes;o__Cantharellales;f__unidentified;g__unidentified;s__Cantharellales sp	4e-118	SH015787.07FU_FJ820519_reps
SH028331.07FU_KF732359_refs	0	0	0	0	12	12	Basidiomycota	k__Fungi;p__Basidiomycota;c__Agaricomycetes;o__Agaricales;f__Cortinariaceae;g__Cortinarius;s__Cortinarius populinus	2e-66	SH033298.07FU_UDB016149_reps
SH030382.07FU_UDB011388_refs	0	11	0	0	1	12	Basidiomycota	k__Fungi;p__Basidiomycota;c__Agaricomycetes;o__Agaricales;f__Tricholomataceae;g__Ripartites;s__Ripartites tricholoma	4e-65	SH030382.07FU_UDB011388_refs
SH031061.07FU_UDB011642_refs	5	1	3	1	2	12	Basidiomycota	k__Fungi;p__Basidiomycota;c__Agaricomycetes;o__Agaricales;f__Tricholomataceae;g__Tricholoma;s__Tricholoma vaccinum	2e-75	SH031061.07FU_UDB011642_refs
SH032787.07FU_JN021022_reps	1	2	0	1	8	12	Basidiomycota	k__Fungi;p__Basidiomycota;c__Agaricomycetes;o__Agaricales;f__Entolomataceae;g__unidentified;s__Entolomataceae sp	4e-68	SH032787.07FU_JN021022_reps
SH033329.07FU_FJ717578_reps	12	0	0	0	0	12	Basidiomycota	k__Fungi;p__Basidiomycota;c__Agaricomycetes;o__Agaricales;f__Cortinariaceae;g__Cortinarius;s__Cortinarius vibratilis	1e-93	SH033329.07FU_FJ717578_reps
New.CleanUp.ReferenceOTU201	4	0	0	0	7	11	Basidiomycota	k__Fungi;p__Basidiomycota;c__Agaricomycetes;o__Thelephorales;f__Thelephoraceae;g__unidentified;s__Thelephoraceae sp	4e-62	SH006751.07FU_EU292264_reps
New.CleanUp.ReferenceOTU44	0	0	0	0	11	11	Basidiomycota	k__Fungi;p__Basidiomycota;c__Tremellomycetes;o__Tremellales;f__Incertae sedis;g__Fellomyces;s__Fellomyces thailicus	4e-59	SH001453.07FU_AJ608647_refs
New.ReferenceOTU276	0	11	0	0	0	11	Basidiomycota	k__Fungi;p__Basidiomycota;c__Agaricomycetes;o__Agaricales;f__Clavariaceae;g__Clavaria;s__Clavaria californica	2e-77	SH015462.07FU_HQ179660_refs
New.ReferenceOTU334	11	0	0	0	0	11	Basidiomycota	k__Fungi;p__Basidiomycota;c__Agaricomycetes;o__Agaricales;f__Inocybaceae;g__Inocybe;s__Inocybe terrigena	7e-64	SH023996.07FU_UDB000638_refs
New.ReferenceOTU764	0	2	5	3	1	11	Basidiomycota	k__Fungi;p__Basidiomycota;c__Agaricomycetes;o__Sebacinales;f__Sebacinaceae;g__unidentified;s__uncultured Sebacina	8e-70	SH003893.07FU_GU189680_refs
SH002495.07FU_UDB016496_refs	0	0	0	0	11	11	Basidiomycota	k__Fungi;p__Basidiomycota;c__Agaricomycetes;o__Thelephorales;f__Thelephoraceae;g__Tomentella;s__Tomentella sp	4e-93	SH021285.07FU_UDB013656_reps
SH006816.07FU_JX316331_reps	2	6	0	0	3	11	Basidiomycota	k__Fungi;p__Basidiomycota;c__Agaricomycetes;o__Thelephorales;f__Thelephoraceae;g__unidentified;s__Thelephoraceae sp	1e-61	SH009911.07FU_UDB013556_reps
SH009906.07FU_UDB012079_reps	0	0	0	11	0	11	Basidiomycota	k__Fungi;p__Basidiomycota;c__Agaricomycetes;o__Thelephorales;f__Thelephoraceae;g__Tomentella;s__Tomentella ellisii	3e-91	SH009861.07FU_UDB003326_refs
SH009911.07FU_UDB013556_reps	0	9	0	1	1	11	Basidiomycota	k__Fungi;p__Basidiomycota;c__Agaricomycetes;o__Thelephorales;f__Thelephoraceae;g__Tomentella;s__Tomentella sp	7e-95	SH002499.07FU_EU292520_reps
SH014387.07FU_EU292526_reps	11	0	0	0	0	11	Basidiomycota	k__Fungi;p__Basidiomycota;c__Agaricomycetes;o__Agaricales;f__Clavariaceae;g__unidentified;s__Clavariaceae sp	4e-93	SH014385.07FU_HQ212003_reps
SH015231.07FU_HQ604804_refs	10	0	0	1	0	11	Basidiomycota	k__Fungi;p__Basidiomycota;c__Agaricomycetes;o__Agaricales;f__Inocybaceae;g__Inocybe;s__Inocybe jacobi	4e-81	SH015231.07FU_HQ604804_refs
SH018189.07FU_UDB002549_refs	0	0	1	1	9	11	Basidiomycota	k__Fungi;p__Basidiomycota;c__Agaricomycetes;o__Russulales;f__Russulaceae;g__Russula;s__Russula violaceoincata	2e-73	SH018189.07FU_UDB002549_refs
SH025227.07FU_EU669206_reps	9	0	0	2	0	11	Basidiomycota	k__Fungi;p__Basidiomycota;c__Agaricomycetes;o__Gomphales;f__Clavariadelphaceae;g__Clavariadelphus;s__Clavariadelphus subfastigiatus	4e-96	SH025227.07FU_EU669206_reps
New.CleanUp.ReferenceOTU109	0	1	8	0	1	10	Basidiomycota	k__Fungi;p__Basidiomycota;c__Agaricomycetes;o__Agaricales;f__unidentified;g__unidentified;s__Agaricales sp	2e-60	SH031940.07FU_JF908426_reps
New.CleanUp.ReferenceOTU540	10	0	0	0	0	10	Basidiomycota	k__Fungi;p__Basidiomycota;c__Agaricomycetes;o__Agaricales;f__Clavariaceae;g__Clavaria;s__Clavaria acuta	4e-65	SH007195.07FU_GU234148_refs
New.CleanUp.ReferenceOTU741	0	1	9	0	0	10	Basidiomycota	k__Fungi;p__Basidiomycota;c__Agaricomycetes;o__Sebacinales;f__Sebacinaceae;g__unidentified;s__uncultured Sebacina	2e-48	SH003893.07FU_GU189680_refs
New.ReferenceOTU240	0	0	0	10	0	10	Basidiomycota	k__Fungi;p__Basidiomycota;c__Agaricomycetes;o__Russulales;f__Russulaceae;g__Lactarius;s__Lactarius uvidus	2e-36	SH005344.07FU_AY606957_reps
New.ReferenceOTU822	10	0	0	0	0	10	Basidiomycota	k__Fungi;p__Basidiomycota;c__Tremellomycetes;o__Cystofilobasidiales;f__unidentified;g__unidentified;s__Cystofilobasidiales sp	2e-64	SH018940.07FU_JN400824_reps
SH003843.07FU_JX392812_refs	7	0	0	3	0	10	Basidiomycota	k__Fungi;p__Basidiomycota;c__Agaricomycetes;o__Trechisporales;f__Hydnodontaceae;g__Luellia;s__Luellia sp	6e-67	SH003844.07FU_FJ475686_refs
SH004005.07FU_AY513170_refs	0	10	0	0	0	10	Basidiomycota	k__Fungi;p__Basidiomycota;c__Agaricomycetes;o__Russulales;f__Auriscalpiaceae;g__Lentinellus;s__Lentinellus subaustralis	9e-82	SH004005.07FU_AY513170_refs
SH005074.07FU_AF444321_refs	0	0	0	10	0	10	Basidiomycota	k__Fungi;p__Basidiomycota;c__Tremellomycetes;o__Tremellales;f__Incertae sedis;g__Cryptococcus;s__Cryptococcus podzolicus	3e-87	SH005074.07FU_AF444321_refs
SH007837.07FU_AJ535303_refs	0	0	10	0	0	10	Basidiomycota	k__Fungi;p__Basidiomycota;c__Agaricomycetes;o__Cantharellales;f__Hyceae;g__Hydnum;s__Hydnum magnorufescens	3e-62	SH007837.07FU_AJ535303_refs
SH007957.07FU_UDB011532_refs	0	0	0	0	10	10	Basidiomycota	k__Fungi;p__Basidiomycota;c__Agaricomycetes;o__Agaricales;f__Mycenaceae;g__Mycena;s__Mycena pura f multicolor	1e-93	SH007955.07FU_FN394583_reps
SH007959.07FU_FN394547_reps	5	3	0	0	2	10	Basidiomycota	k__Fungi;p__Basidiomycota;c__Agaricomycetes;o__Agaricales;f__Mycenaceae;g__Mycena;s__Mycena pelianthina	4e-84	SH007959.07FU_FN394547_reps
SH009805.07FU_AJ408376_reps	0	1	0	7	2	10	Basidiomycota	k__Fungi;p__Basidiomycota;c__Agaricomycetes;o__Gomphales;f__Gomphaceae;g__Ramaria;s__Ramaria abietina	7e-83	SH009805.07FU_AJ408376_reps
SH009909.07FU_FR852193_reps	1	2	0	7	0	10	Basidiomycota	k__Fungi;p__Basidiomycota;c__Agaricomycetes;o__Thelephorales;f__Thelephoraceae;g__Tomentella;s__Tomentella sp 2 RT_2012	9e-66	SH006867.07FU_JQ711813_reps
SH016380.07FU_GU083065_reps	0	8	0	0	2	10	Basidiomycota	k__Fungi;p__Basidiomycota;c__Agaricomycetes;o__Agaricales;f__unidentified;g__unidentified;s__Agaricales sp	6e-89	SH016380.07FU_GU083065_reps
SH016381.07FU_GU328581_reps	6	3	0	0	1	10	Basidiomycota	k__Fungi;p__Basidiomycota;c__Agaricomycetes;o__Agaricales;f__Clavariaceae;g__Clavulinopsis;s__Clavulinopsis sp	6e-64	SH016381.07FU_GU328581_reps
SH016685.07FU_JX981889_reps	7	3	0	0	0	10	Basidiomycota	k__Fungi;p__Basidiomycota;c__Microbotryomycetes;o__Sporidiobolales;f__unidentified;g__unidentified;s__Sporidiobolales sp	4e-80	SH016685.07FU_JX981889_reps
SH016749.07FU_AF444559_refs	2	7	0	1	0	10	Basidiomycota	k__Fungi;p__Basidiomycota;c__Microbotryomycetes;o__Sporidiobolales;f__Incertae sedis;g__Sporobolomyces;s__Sporobolomyces inositophilus	1e-77	SH016749.07FU_AF444559_refs
SH017988.07FU_KJ140557_reps	0	10	0	0	0	10	Basidiomycota	k__Fungi;p__Basidiomycota;c__Agaricomycetes;o__Polyporales;f__Phanerochaetaceae;g__Phanerochaete;s__Phanerochaete sp DLL2011_1	6e-73	SH017988.07FU_KJ140557_reps
SH025205.07FU_UDB011606_refs	10	0	0	0	0	10	Basidiomycota	k__Fungi;p__Basidiomycota;c__Agaricomycetes;o__Hymenochaetales;f__Repetobasidiaceae;g__Rickenella;s__Rickenella fibula	2e-73	SH025205.07FU_UDB011606_refs
SH031183.07FU_JQ994402_reps	0	0	10	0	0	10	Basidiomycota	k__Fungi;p__Basidiomycota;c__Agaricomycetes;o__Cantharellales;f__Tulasnellaceae;g__unidentified;s__Tulasnellaceae sp	1e-64	SH031183.07FU_JQ994402_reps
SH031286.07FU_UDB017957_refs	0	0	0	0	10	10	Basidiomycota	k__Fungi;p__Basidiomycota;c__Agaricomycetes;o__Agaricales;f__Strophariaceae;g__Pholiota;s__Pholiota spumosa	2e-79	SH031286.07FU_UDB017957_refs
SH031320.07FU_JX630627_reps	0	10	0	0	0	10	Basidiomycota	k__Fungi;p__Basidiomycota;c__Agaricomycetes;o__Agaricales;f__Inocybaceae;g__Inocybe;s__Inocybe tjallingiorum	6e-89	SH031320.07FU_JX630627_reps
SH031620.07FU_FN669174_reps	0	0	10	0	0	10	Basidiomycota	k__Fungi;p__Basidiomycota;c__Agaricomycetes;o__Cantharellales;f__Clavulinaceae;g__Clavulina;s__Clavulina sp	1e-68	SH031620.07FU_FN669174_reps
SH031954.07FU_JF519186_reps	7	0	0	0	3	10	Basidiomycota	k__Fungi;p__Basidiomycota;c__Agaricomycetes;o__Agaricales;f__Mycenaceae;g__Mycena;s__Mycena capillaripes	4e-93	SH031958.07FU_UDB019514_reps
SH033191.07FU_EU660943_reps	9	0	0	0	1	10	Basidiomycota	k__Fungi;p__Basidiomycota;c__Agaricomycetes;o__Agaricales;f__Cortinariaceae;g__Cortinarius;s__Cortinarius pinophilus	9e-91	SH033191.07FU_EU660943_reps
New.CleanUp.ReferenceOTU546	0	8	0	1	0	9	Basidiomycota	k__Fungi;p__Basidiomycota;c__Agaricomycetes;o__Sebacinales;f__unidentified;g__unidentified;s__Sebacinales sp	6e-74	SH015417.07FU_EU909216_refs
New.CleanUp.ReferenceOTU944	9	0	0	0	0	9	Basidiomycota	k__Fungi;p__Basidiomycota;c__Agaricomycetes;o__unidentified;f__unidentified;g__unidentified;s__Agaricomycetes sp	4e-19	SH020003.07FU_AF504871_reps
New.ReferenceOTU598	0	7	0	0	2	9	Basidiomycota	k__Fungi;p__Basidiomycota;c__Agaricomycetes;o__Thelephorales;f__Thelephoraceae;g__Tomentella;s__Tomentella lapida	1e-46	SH009864.07FU_UDB016370_refs
New.ReferenceOTU859	0	2	7	0	0	9	Basidiomycota	k__Fungi;p__Basidiomycota;c__Agaricomycetes;o__Agaricales;f__Entolomataceae;g__Entoloma;s__Entoloma sp XLH_2013b	1e-77	SH030336.07FU_KC555561_reps
SH001152.07FU_DQ112616_refs	0	7	2	0	0	9	Basidiomycota	k__Fungi;p__Basidiomycota;c__Agaricomycetes;o__Agaricales;f__Agaricaceae;g__Bovista;s__Bovista tomentosa	4e-96	SH001152.07FU_DQ112616_refs
SH003313.07FU_HQ850128_refs	9	0	0	0	0	9	Basidiomycota	k__Fungi;p__Basidiomycota;c__Agaricomycetes;o__Sebacinales;f__Sebacinales Group B;g__unidentified;s__Sebacinales Group B sp	3e-81	SH003313.07FU_HQ850128_refs
SH003436.07FU_KC962411_reps	0	0	0	0	9	9	Basidiomycota	k__Fungi;p__Basidiomycota;c__Agaricomycetes;o__Agaricales;f__unidentified;g__unidentified;s__Agaricales sp	3e-50	SH003436.07FU_KC962411_reps
SH009934.07FU_FR852133_reps	0	2	0	0	7	9	Basidiomycota	k__Fungi;p__Basidiomycota;c__Agaricomycetes;o__Thelephorales;f__Thelephoraceae;g__Tomentella;s__Tomentella bryophila	1e-67	SH002492.07FU_JQ711917_reps
SH010023.07FU_HM488594_reps	1	1	0	1	6	9	Basidiomycota	k__Fungi;p__Basidiomycota;c__Agaricomycetes;o__Thelephorales;f__Thelephoraceae;g__unidentified;s__Thelephoraceae sp	5e-64	SH006860.07FU_UDB008963_reps
SH016718.07FU_KJ140560_refs	7	2	0	0	0	9	Basidiomycota	k__Fungi;p__Basidiomycota;c__Agaricomycetes;o__Trechisporales;f__Hydnodontaceae;g__Trechispora;s__Trechispora sp	1e-73	SH016718.07FU_KJ140560_refs
SH023149.07FU_UDB003195_refs	3	3	3	0	0	9	Basidiomycota	k__Fungi;p__Basidiomycota;c__Agaricomycetes;o__Agaricales;f__Tricholomataceae;g__Squamanita;s__Squamanita odorata	5e-77	SH023149.07FU_UDB003195_refs
SH024162.07FU_GQ924016_reps	6	0	3	0	0	9	Basidiomycota	k__Fungi;p__Basidiomycota;c__Agaricomycetes;o__Auriculariales;f__unidentified;g__unidentified;s__Auriculariales sp	6e-80	SH024165.07FU_KC965348_reps
SH026747.07FU_JN889732_reps	7	0	0	0	2	9	Basidiomycota	k__Fungi;p__Basidiomycota;c__Microbotryomycetes;o__unidentified;f__unidentified;g__unidentified;s__Microbotryomycetes sp	1e-93	SH026747.07FU_JN889732_reps
SH027181.07FU_JQ673076_reps	0	7	2	0	0	9	Basidiomycota	k__Fungi;p__Basidiomycota;c__Agaricomycetes;o__Polyporales;f__Fomitopsidaceae;g__Postia;s__Postia alni	5e-99	SH027181.07FU_JQ673076_reps
SH029711.07FU_EF411123_reps	0	0	0	1	8	9	Basidiomycota	k__Fungi;p__Basidiomycota;c__Agaricomycetes;o__Thelephorales;f__Thelephoraceae;g__unidentified;s__Thelephoraceae sp	2e-85	SH006860.07FU_UDB008963_reps
SH031615.07FU_UDB005058_reps	0	0	9	0	0	9	Basidiomycota	k__Fungi;p__Basidiomycota;c__Agaricomycetes;o__Cantharellales;f__Clavulinaceae;g__Clavulina;s__Clavulina sp	3e-72	SH031615.07FU_UDB005058_reps
SH032051.07FU_UDB016426_refs	0	8	0	0	1	9	Basidiomycota	k__Fungi;p__Basidiomycota;c__Agaricomycetes;o__Auriculariales;f__Incertae sedis;g__Protodontia;s__Protodontia piceicola	5e-61	SH032051.07FU_UDB016426_refs
SH033338.07FU_U56022_reps	0	0	0	0	9	9	Basidiomycota	k__Fungi;p__Basidiomycota;c__Agaricomycetes;o__Agaricales;f__Cortinariaceae;g__Cortinarius;s__Cortinarius citriolens	2e-79	SH033347.07FU_KF732282_refs
New.CleanUp.ReferenceOTU185	0	0	0	0	8	8	Basidiomycota	k__Fungi;p__Basidiomycota;c__Agaricomycetes;o__Agaricales;f__Mycenaceae;g__Mycena;s__Mycena pura f multicolor	6e-61	SH007955.07FU_FN394583_reps
New.CleanUp.ReferenceOTU306	0	1	0	0	7	8	Basidiomycota	k__Fungi;p__Basidiomycota;c__Agaricomycetes;o__Russulales;f__Russulaceae;g__Lactarius;s__Lactarius necator	1e-52	SH001487.07FU_UDB011671_refs
New.CleanUp.ReferenceOTU382	8	0	0	0	0	8	Basidiomycota	k__Fungi;p__Basidiomycota;c__Agaricomycetes;o__Sebacinales;f__Sebacinales Group B;g__unidentified;s__Sebacinales Group B sp	6e-42	SH003305.07FU_DQ309211_refs
New.CleanUp.ReferenceOTU52	2	6	0	0	0	8	Basidiomycota	k__Fungi;p__Basidiomycota;c__Agaricomycetes;o__Agaricales;f__Clavariaceae;g__Clavulinopsis;s__Clavulinopsis sp	8e-21	SH016381.07FU_GU328581_reps
New.ReferenceOTU371	7	0	0	1	0	8	Basidiomycota	k__Fungi;p__Basidiomycota;c__Microbotryomycetes;o__Sporidiobolales;f__Incertae sedis;g__Rhodotorula;s__Rhodotorula pustula	4e-25	SH016683.07FU_AF444531_refs
New.ReferenceOTU522	8	0	0	0	0	8	Basidiomycota	k__Fungi;p__Basidiomycota;c__Agaricomycetes;o__Sebacinales;f__Sebacinaceae;g__unidentified;s__Sebacinaceae sp	4e-47	SH003869.07FU_GQ907105_reps
New.ReferenceOTU562	0	0	0	0	8	8	Basidiomycota	k__Fungi;p__Basidiomycota;c__Agaricomycetes;o__Agaricales;f__Physalacriaceae;g__Strobilurus;s__Strobilurus stephanocystis	5e-55	SH006301.07FU_UDB011403_refs
New.ReferenceOTU620	0	8	0	0	0	8	Basidiomycota	k__Fungi;p__Basidiomycota;c__Agaricomycetes;o__Russulales;f__Russulaceae;g__Russula;s__Russula renidens	2e-45	SH007860.07FU_UDB011117_refs
SH006686.07FU_KF732563_refs	0	0	0	0	8	8	Basidiomycota	k__Fungi;p__Basidiomycota;c__Agaricomycetes;o__Agaricales;f__Cortinariaceae;g__Cortinarius;s__Cortinarius platypus	6e-64	SH006686.07FU_KF732563_refs
SH009403.07FU_JX407264_refs	0	0	0	0	8	8	Basidiomycota	k__Fungi;p__Basidiomycota;c__Agaricomycetes;o__Agaricales;f__Cortinariaceae;g__Cortinarius;s__Cortinarius bovinaster	3e-94	SH009403.07FU_JX407264_refs
SH009857.07FU_UDB011811_refs	0	8	0	0	0	8	Basidiomycota	k__Fungi;p__Basidiomycota;c__Agaricomycetes;o__Agaricales;f__Pluteaceae;g__Pluteus;s__Pluteus leoninus	2e-70	SH009857.07FU_UDB011811_refs
SH009923.07FU_UDB014404_reps	0	3	0	5	0	8	Basidiomycota	k__Fungi;p__Basidiomycota;c__Agaricomycetes;o__Thelephorales;f__Thelephoraceae;g__Tomentella;s__Tomentella sp	1e-61	SH009923.07FU_UDB014404_reps
SH031289.07FU_UDB015813_refs	0	3	0	0	5	8	Basidiomycota	k__Fungi;p__Basidiomycota;c__Agaricomycetes;o__Agaricales;f__Strophariaceae;g__Pholiota;s__Pholiota squarrosa	5e-99	SH031289.07FU_UDB015813_refs
SH031559.07FU_UDB000368_refs	7	1	0	0	0	8	Basidiomycota	k__Fungi;p__Basidiomycota;c__Agaricomycetes;o__Russulales;f__Russulaceae;g__Lactarius;s__Lactarius sp	3e-100	SH001493.07FU_EU711708_reps
SH031751.07FU_HQ846986_refs	0	8	0	0	0	8	Basidiomycota	k__Fungi;p__Basidiomycota;c__Agaricomycetes;o__Agaricales;f__unidentified;g__unidentified;s__Agaricales sp	7e-89	SH031715.07FU_JQ946415_reps
SH032418.07FU_HQ714699_refs	0	0	0	1	7	8	Basidiomycota	k__Fungi;p__Basidiomycota;c__Agaricomycetes;o__Boletales;f__Paxillaceae;g__Alpova;s__Alpova corsicus	3e-81	SH032418.07FU_HQ714699_refs
SH033347.07FU_KF732282_refs	0	0	0	0	8	8	Basidiomycota	k__Fungi;p__Basidiomycota;c__Agaricomycetes;o__Agaricales;f__Cortinariaceae;g__Cortinarius;s__Cortinarius citriolens	2e-76	SH033347.07FU_KF732282_refs
New.CleanUp.ReferenceOTU117	0	0	7	0	0	7	Basidiomycota	k__Fungi;p__Basidiomycota;c__Agaricomycetes;o__Agaricales;f__Cortinariaceae;g__Cortinarius;s__Cortinarius vernus	3e-50	SH009318.07FU_UDB000742_refs
New.CleanUp.ReferenceOTU236	0	0	7	0	0	7	Basidiomycota	k__Fungi;p__Basidiomycota;c__Agaricomycetes;o__Agaricales;f__Inocybaceae;g__Inocybe;s__Inocybe substraminipes	1e-68	SH023990.07FU_FN550935_refs
New.CleanUp.ReferenceOTU260	5	0	0	0	2	7	Basidiomycota	k__Fungi;p__Basidiomycota;c__Microbotryomycetes;o__Sporidiobolales;f__Incertae sedis;g__Rhodotorula;s__Rhodotorula pustula	2e-23	SH016683.07FU_AF444531_refs
New.CleanUp.ReferenceOTU347	1	0	0	6	0	7	Basidiomycota	k__Fungi;p__Basidiomycota;c__Agaricomycetes;o__Atheliales;f__Atheliaceae;g__Amphinema;s__Amphinema sp	3e-69	SH015695.07FU_UDB001719_refs
New.CleanUp.ReferenceOTU484	7	0	0	0	0	7	Basidiomycota	k__Fungi;p__Basidiomycota;c__Agaricomycetes;o__Atheliales;f__Atheliaceae;g__Amphinema;s__Amphinema byssoides	7e-48	SH015694.07FU_UDB008257_refs
New.CleanUp.ReferenceOTU488	7	0	0	0	0	7	Basidiomycota	k__Fungi;p__Basidiomycota;c__Agaricomycetes;o__Agaricales;f__Hygrophoraceae;g__Hygrophorus;s__Hygrophorus agathosmus	1e-55	SH019241.07FU_UDB000559_refs
New.CleanUp.ReferenceOTU570	2	5	0	0	0	7	Basidiomycota	k__Fungi;p__Basidiomycota;c__Microbotryomycetes;o__Sporidiobolales;f__Incertae sedis;g__Rhodotorula;s__Rhodotorula pustula	2e-30	SH016683.07FU_AF444531_refs
New.CleanUp.ReferenceOTU893	7	0	0	0	0	7	Basidiomycota	k__Fungi;p__Basidiomycota;c__Agaricomycetes;o__Agaricales;f__Tricholomataceae;g__unidentified;s__Tricholomataceae sp	2e-67	SH018225.07FU_KF823628_reps
New.CleanUp.ReferenceOTU90	0	0	7	0	0	7	Basidiomycota	k__Fungi;p__Basidiomycota;c__Agaricomycetes;o__Cantharellales;f__Clavulinaceae;g__Clavulina;s__Clavulina sp	2e-80	SH011115.07FU_JX630952_reps
New.CleanUp.ReferenceOTU956	4	0	0	0	3	7	Basidiomycota	k__Fungi;p__Basidiomycota;c__Agaricomycetes;o__Thelephorales;f__Thelephoraceae;g__unidentified;s__Thelephoraceae sp	3e-59	SH006751.07FU_EU292264_reps
New.ReferenceOTU302	0	6	0	0	1	7	Basidiomycota	k__Fungi;p__Basidiomycota;c__Agaricomycetes;o__unidentified;f__unidentified;g__unidentified;s__Agaricomycetes sp	4e-25	SH016114.07FU_EF434001_reps
New.ReferenceOTU333	7	0	0	0	0	7	Basidiomycota	k__Fungi;p__Basidiomycota;c__Agaricomycetes;o__Sebacinales;f__unidentified;g__unidentified;s__Sebacinales sp	7e-61	SH009494.07FU_EU910920_refs
New.ReferenceOTU383	0	0	3	4	0	7	Basidiomycota	k__Fungi;p__Basidiomycota;c__Agaricomycetes;o__Agaricales;f__unidentified;g__unidentified;s__Agaricales sp	1e-55	SH001395.07FU_EU486441_reps
New.ReferenceOTU433	0	1	6	0	0	7	Basidiomycota	k__Fungi;p__Basidiomycota;c__Agaricomycetes;o__Agaricales;f__unidentified;g__unidentified;s__Agaricales sp	4e-62	SH031940.07FU_JF908426_reps
New.ReferenceOTU567	7	0	0	0	0	7	Basidiomycota	k__Fungi;p__Basidiomycota;c__Agaricomycetes;o__Incertae sedis;f__Incertae sedis;g__Resinicium;s__Resinicium rimulosum	4e-09	SH020764.07FU_DQ826546_refs
New.ReferenceOTU740	0	0	7	0	0	7	Basidiomycota	k__Fungi;p__Basidiomycota;c__Agaricomycetes;o__Agaricales;f__Inocybaceae;g__Inocybe;s__Inocybe pruinosa	6e-64	SH009042.07FU_UDB017663_reps
SH001138.07FU_DQ112621_refs	0	6	0	0	1	7	Basidiomycota	k__Fungi;p__Basidiomycota;c__Agaricomycetes;o__Agaricales;f__Agaricaceae;g__Bovista;s__Bovista promontorii	3e-100	SH001138.07FU_DQ112621_refs
SH006703.07FU_KF732421_refs	0	0	0	2	5	7	Basidiomycota	k__Fungi;p__Basidiomycota;c__Agaricomycetes;o__Agaricales;f__Cortinariaceae;g__Cortinarius;s__Cortinarius saxamontanus	2e-70	SH006703.07FU_KF732421_refs
SH006806.07FU_KF514700_reps	2	5	0	0	0	7	Basidiomycota	k__Fungi;p__Basidiomycota;c__Agaricomycetes;o__Thelephorales;f__Thelephoraceae;g__Tomentella;s__Tomentella sp	5e-80	SH002499.07FU_EU292520_reps
SH009861.07FU_UDB003326_refs	0	0	0	7	0	7	Basidiomycota	k__Fungi;p__Basidiomycota;c__Agaricomycetes;o__Thelephorales;f__Thelephoraceae;g__Tomentella;s__Tomentella ellisii	1e-67	SH009861.07FU_UDB003326_refs
SH009935.07FU_JX625335_reps	0	6	0	0	1	7	Basidiomycota	k__Fungi;p__Basidiomycota;c__Agaricomycetes;o__Thelephorales;f__Thelephoraceae;g__Tomentella;s__Tomentella lapida	2e-67	SH009864.07FU_UDB016370_refs
SH015380.07FU_JQ420943_refs	7	0	0	0	0	7	Basidiomycota	k__Fungi;p__Basidiomycota;c__Agaricomycetes;o__Sebacinales;f__Sebacinales Group B;g__unidentified;s__Sebacinales Group B sp	3e-84	SH015380.07FU_JQ420943_refs
SH018577.07FU_DQ309230_refs	7	0	0	0	0	7	Basidiomycota	k__Fungi;p__Basidiomycota;c__Agaricomycetes;o__Sebacinales;f__Sebacinales Group B;g__unidentified;s__Sebacinales Group B sp	7e-92	SH003320.07FU_KF617990_reps
SH026514.07FU_UDB016467_refs	3	0	0	0	4	7	Basidiomycota	k__Fungi;p__Basidiomycota;c__Agaricomycetes;o__Trechisporales;f__Hydnodontaceae;g__Trechispora;s__Trechispora stevensonii	1e-74	SH026514.07FU_UDB016467_refs
SH027640.07FU_GU907802_refs	7	0	0	0	0	7	Basidiomycota	k__Fungi;p__Basidiomycota;c__Agaricomycetes;o__Sebacinales;f__Sebacinaceae;g__Sebacina;s__Sebacina sp	7e-54	SH027604.07FU_UDB013560_refs
SH029700.07FU_GU220703_reps	0	2	0	5	0	7	Basidiomycota	k__Fungi;p__Basidiomycota;c__Agaricomycetes;o__Thelephorales;f__Thelephoraceae;g__Tomentella;s__Tomentella sp	2e-60	SH002477.07FU_JN197731_reps
SH030712.07FU_UDB016010_refs	6	0	0	1	0	7	Basidiomycota	k__Fungi;p__Basidiomycota;c__Agaricomycetes;o__Agaricales;f__Strophariaceae;g__Hebeloma;s__Hebeloma syrjense	1e-80	SH030712.07FU_UDB016010_refs
SH030798.07FU_JX118675_refs	1	0	1	3	2	7	Basidiomycota	k__Fungi;p__Basidiomycota;c__Agaricomycetes;o__Agaricales;f__Psathyrellaceae;g__Coprinopsis;s__Coprinopsis calospora	3e-69	SH030798.07FU_JX118675_refs
SH030809.07FU_UDB011751_refs	0	3	0	0	4	7	Basidiomycota	k__Fungi;p__Basidiomycota;c__Agaricomycetes;o__Agaricales;f__Psathyrellaceae;g__Coprinopsis;s__Coprinopsis acuminata	6e-89	SH030808.07FU_UDB015511_refs
SH031722.07FU_DQ389715_refs	3	4	0	0	0	7	Basidiomycota	k__Fungi;p__Basidiomycota;c__Agaricomycetes;o__Agaricales;f__Psathyrellaceae;g__Psathyrella;s__Psathyrella romagnesii	3e-75	SH031722.07FU_DQ389715_refs
SH033263.07FU_AY669557_reps	0	1	3	0	3	7	Basidiomycota	k__Fungi;p__Basidiomycota;c__Agaricomycetes;o__Agaricales;f__Cortinariaceae;g__Dermocybe;s__Dermocybe alienata	5e-58	SH033108.07FU_GU233323_refs
New.CleanUp.ReferenceOTU138	0	0	0	6	0	6	Basidiomycota	k__Fungi;p__Basidiomycota;c__Agaricomycetes;o__Agaricales;f__Cortinariaceae;g__Cortinarius;s__Cortinarius rigens	6e-61	SH009351.07FU_JF907880_reps
New.CleanUp.ReferenceOTU220	0	4	2	0	0	6	Basidiomycota	k__Fungi;p__Basidiomycota;c__Microbotryomycetes;o__Sporidiobolales;f__unidentified;g__unidentified;s__Sporidiobolales sp	1e-22	SH016685.07FU_JX981889_reps
New.CleanUp.ReferenceOTU256	0	0	0	0	6	6	Basidiomycota	k__Fungi;p__Basidiomycota;c__Agaricomycetes;o__Agaricales;f__Marasmiaceae;g__Rhodocollybia;s__Rhodocollybia maculata	1e-68	SH033759.07FU_UDB015655_refs
New.CleanUp.ReferenceOTU304	2	2	1	0	1	6	Basidiomycota	k__Fungi;p__Basidiomycota;c__Agaricomycetes;o__Polyporales;f__Polyporaceae;g__Perenniporia;s__Perenniporia rhizomorpha	5e-09	SH033765.07FU_JF706330_reps
New.CleanUp.ReferenceOTU369	2	0	0	0	4	6	Basidiomycota	k__Fungi;p__Basidiomycota;c__Microbotryomycetes;o__unidentified;f__unidentified;g__unidentified;s__Microbotryomycetes sp	4e-13	SH025622.07FU_DQ914741_reps
New.CleanUp.ReferenceOTU534	6	0	0	0	0	6	Basidiomycota	k__Fungi;p__Basidiomycota;c__Agaricomycetes;o__Agaricales;f__Cortinariaceae;g__Cortinarius;s__Cortinarius cisqhale	6e-58	SH009383.07FU_JF795387_refs
New.CleanUp.ReferenceOTU558	0	6	0	0	0	6	Basidiomycota	k__Fungi;p__Basidiomycota;c__Agaricomycetes;o__Agaricales;f__Cortinariaceae;g__Cortinarius;s__Cortinarius lucorum	9e-23	SH009332.07FU_UDB019872_reps
New.CleanUp.ReferenceOTU727	0	0	0	6	0	6	Basidiomycota	k__Fungi;p__Basidiomycota;c__Agaricomycetes;o__Atheliales;f__Atheliaceae;g__Amphinema;s__Amphinema sp	1e-49	SH015695.07FU_UDB001719_refs
New.CleanUp.ReferenceOTU753	1	1	4	0	0	6	Basidiomycota	k__Fungi;p__Basidiomycota;c__Agaricomycetes;o__Cantharellales;f__Ceratobasidiaceae;g__Ceratobasidium;s__Ceratobasidium sp	1e-80	SH007990.07FU_JF912463_reps
New.ReferenceOTU223	0	0	1	0	5	6	Basidiomycota	k__Fungi;p__Basidiomycota;c__Agaricomycetes;o__Agaricales;f__Mycenaceae;g__unidentified;s__Mycenaceae sp	4e-47	SH009122.07FU_HQ445379_reps
New.ReferenceOTU245	0	0	0	6	0	6	Basidiomycota	k__Fungi;p__Basidiomycota;c__Agaricomycetes;o__Agaricales;f__Cortinariaceae;g__Cortinarius;s__Cortinarius dolabratus	2e-54	SH009333.07FU_UDB018659_reps
New.ReferenceOTU318	6	0	0	0	0	6	Basidiomycota	k__Fungi;p__Basidiomycota;c__Agaricomycetes;o__Sebacinales;f__unidentified;g__unidentified;s__Sebacinales sp	3e-32	SH026545.07FU_FN663744_reps
New.ReferenceOTU503	0	0	0	3	3	6	Basidiomycota	k__Fungi;p__Basidiomycota;c__Microbotryomycetes;o__Leucosporidiales;f__unidentified;g__unidentified;s__Leucosporidiales sp	2e-48	SH012934.07FU_FN565254_reps
New.ReferenceOTU515	6	0	0	0	0	6	Basidiomycota	k__Fungi;p__Basidiomycota;c__Agaricomycetes;o__Agaricales;f__Cortinariaceae;g__Cortinarius;s__Cortinarius badiovinaceus	7e-67	SH033109.07FU_HQ845169_refs
New.ReferenceOTU553	6	0	0	0	0	6	Basidiomycota	k__Fungi;p__Basidiomycota;c__Agaricomycetes;o__Agaricales;f__Inocybaceae;g__Crepidotus;s__Crepidotus sphaerosporus	5e-31	SH031116.07FU_JF907960_reps
New.ReferenceOTU751	0	6	0	0	0	6	Basidiomycota	k__Fungi;p__Basidiomycota;c__Agaricomycetes;o__Agaricales;f__Cortinariaceae;g__Cortinarius;s__Cortinarius rigens	1e-74	SH014833.07FU_GQ159900_reps
SH002481.07FU_UDB016389_refs	6	0	0	0	0	6	Basidiomycota	k__Fungi;p__Basidiomycota;c__Agaricomycetes;o__Thelephorales;f__Thelephoraceae;g__Tomentella;s__Tomentella clavigera	7e-89	SH002481.07FU_UDB016389_refs
SH002496.07FU_FJ554144_reps	0	1	0	0	5	6	Basidiomycota	k__Fungi;p__Basidiomycota;c__Agaricomycetes;o__Thelephorales;f__Thelephoraceae;g__Tomentella;s__Tomentella bryophila	9e-85	SH002492.07FU_JQ711917_reps
SH003449.07FU_AB711997_reps	0	0	0	6	0	6	Basidiomycota	k__Fungi;p__Basidiomycota;c__Agaricomycetes;o__unidentified;f__unidentified;g__unidentified;s__Agaricomycetes sp	2e-76	SH032106.07FU_GU990354_reps
SH004915.07FU_AF444469_refs	4	0	0	0	2	6	Basidiomycota	k__Fungi;p__Basidiomycota;c__Tremellomycetes;o__Tremellales;f__Incertae sedis;g__Cryptococcus;s__Cryptococcus victoriae	9e-75	SH004915.07FU_AF444469_refs
SH005608.07FU_AY571040_refs	0	1	5	0	0	6	Basidiomycota	k__Fungi;p__Basidiomycota;c__Agaricomycetes;o__Agaricales;f__Niaceae;g__Flagelloscypha;s__Flagelloscypha minutissima	1e-92	SH005608.07FU_AY571040_refs
SH005769.07FU_UDB003122_refs	5	0	0	0	1	6	Basidiomycota	k__Fungi;p__Basidiomycota;c__Agaricomycetes;o__Agaricales;f__Agaricaceae;g__Cystoderma;s__Cystoderma inum	5e-61	SH005769.07FU_UDB003122_refs
SH006220.07FU_UDB015193_refs	0	0	0	0	6	6	Basidiomycota	k__Fungi;p__Basidiomycota;c__Agaricomycetes;o__Gomphales;f__Clavariadelphaceae;g__Clavariadelphus;s__Clavariadelphus pistillaris	2e-70	SH006220.07FU_UDB015193_refs
SH008940.07FU_JQ972107_reps	0	0	0	0	6	6	Basidiomycota	k__Fungi;p__Basidiomycota;c__Agaricomycetes;o__Cantharellales;f__Ceratobasidiaceae;g__Ceratobasidium;s__Ceratobasidium sp	1e-99	SH008940.07FU_JQ972107_reps
SH009415.07FU_UDB013584_reps	0	2	4	0	0	6	Basidiomycota	k__Fungi;p__Basidiomycota;c__Agaricomycetes;o__Agaricales;f__Cortinariaceae;g__Cortinarius;s__Cortinarius casimiri	3e-59	SH009316.07FU_FN429013_refs
SH012200.07FU_EU118659_refs	0	1	0	0	5	6	Basidiomycota	k__Fungi;p__Basidiomycota;c__Agaricomycetes;o__Polyporales;f__Xenasmataceae;g__Xenasmatella;s__Xenasmatella christiansenii	9e-107	SH012200.07FU_EU118659_refs
SH012392.07FU_HQ154240_refs	0	6	0	0	0	6	Basidiomycota	k__Fungi;p__Basidiomycota;c__Agaricomycetes;o__Sebacinales;f__Sebacinaceae;g__unidentified;s__uncultured Sebacina	2e-67	SH012392.07FU_HQ154240_refs
SH021286.07FU_JF927081_reps	0	0	0	0	6	6	Basidiomycota	k__Fungi;p__Basidiomycota;c__Agaricomycetes;o__Thelephorales;f__Thelephoraceae;g__Tomentella;s__Tomentella sp	2e-92	SH021285.07FU_UDB013656_reps
SH021963.07FU_GU083186_refs	0	0	1	0	5	6	Basidiomycota	k__Fungi;p__Basidiomycota;c__Agaricomycetes;o__Sebacinales;f__unidentified;g__unidentified;s__Sebacinales sp	1e-77	SH021963.07FU_GU083186_refs
SH026333.07FU_AF444417_refs	1	2	1	0	2	6	Basidiomycota	k__Fungi;p__Basidiomycota;c__Tremellomycetes;o__Cystofilobasidiales;f__Cystofilobasidiaceae;g__Guehomyces;s__Guehomyces pullulans	3e-78	SH026333.07FU_AF444417_refs
SH029641.07FU_UDB013336_refs	1	1	0	1	3	6	Basidiomycota	k__Fungi;p__Basidiomycota;c__Agaricomycetes;o__Thelephorales;f__Thelephoraceae;g__unidentified;s__Thelephoraceae sp	1e-83	SH006860.07FU_UDB008963_reps
SH030371.07FU_UDB015311_refs	0	1	0	0	5	6	Basidiomycota	k__Fungi;p__Basidiomycota;c__Agaricomycetes;o__Agaricales;f__Tricholomataceae;g__Collybia;s__Collybia cirrhata	1e-80	SH030371.07FU_UDB015311_refs
SH030834.07FU_JX118685_reps	0	5	0	0	1	6	Basidiomycota	k__Fungi;p__Basidiomycota;c__Agaricomycetes;o__Agaricales;f__Psathyrellaceae;g__Coprinopsis;s__Coprinopsis sp A LGN_2012	4e-59	SH030834.07FU_JX118685_reps
SH033147.07FU_UDB001085_refs	6	0	0	0	0	6	Basidiomycota	k__Fungi;p__Basidiomycota;c__Agaricomycetes;o__Agaricales;f__Cortinariaceae;g__Cortinarius;s__Cortinarius pluviorum	4e-62	SH033147.07FU_UDB001085_refs
New.CleanUp.ReferenceOTU1165	0	0	0	1	4	5	Basidiomycota	k__Fungi;p__Basidiomycota;c__Agaricomycetes;o__Agaricales;f__unidentified;g__unidentified;s__Agaricales sp	1e-61	SH026827.07FU_JF519106_reps
New.CleanUp.ReferenceOTU137	0	0	0	4	1	5	Basidiomycota	k__Fungi;p__Basidiomycota;c__Agaricomycetes;o__Atheliales;f__Atheliaceae;g__Tylospora;s__Tylospora sp	8e-70	SH015563.07FU_UDB002638_reps
New.CleanUp.ReferenceOTU143	0	0	0	5	0	5	Basidiomycota	k__Fungi;p__Basidiomycota;c__Agaricomycetes;o__Agaricales;f__Cortinariaceae;g__Cortinarius;s__Cortinarius colymbadinus	3e-66	SH015600.07FU_JX127302_refs
New.CleanUp.ReferenceOTU1542	4	1	0	0	0	5	Basidiomycota	k__Fungi;p__Basidiomycota;c__Agaricomycetes;o__Agaricales;f__Clavariaceae;g__Clavulinopsis;s__Clavulinopsis sp	2e-57	SH016381.07FU_GU328581_reps
New.CleanUp.ReferenceOTU155	0	0	0	4	1	5	Basidiomycota	k__Fungi;p__Basidiomycota;c__Microbotryomycetes;o__Sporidiobolales;f__Incertae sedis;g__Rhodotorula;s__Rhodotorula bogoriensis	9e-23	SH016682.07FU_AF444536_refs
New.CleanUp.ReferenceOTU202	0	5	0	0	0	5	Basidiomycota	k__Fungi;p__Basidiomycota;c__Agaricomycetes;o__Agaricales;f__unidentified;g__unidentified;s__Agaricales sp	2e-36	SH024479.07FU_UDB019646_reps
New.CleanUp.ReferenceOTU216	3	0	1	0	1	5	Basidiomycota	k__Fungi;p__Basidiomycota;c__Agaricomycetes;o__Atheliales;f__Atheliaceae;g__Amphinema;s__Amphinema byssoides	2e-64	SH015694.07FU_UDB008257_refs
New.CleanUp.ReferenceOTU249	0	3	0	0	2	5	Basidiomycota	k__Fungi;p__Basidiomycota;c__Agaricomycetes;o__Agaricales;f__Mycenaceae;g__Mycena;s__Mycena pura f multicolor	1e-58	SH007955.07FU_FN394583_reps
New.CleanUp.ReferenceOTU380	5	0	0	0	0	5	Basidiomycota	k__Fungi;p__Basidiomycota;c__Agaricomycetes;o__Agaricales;f__Psathyrellaceae;g__Psathyrella;s__Psathyrella rostellata	4e-62	SH031728.07FU_DQ389693_refs
New.CleanUp.ReferenceOTU578	0	5	0	0	0	5	Basidiomycota	k__Fungi;p__Basidiomycota;c__Tremellomycetes;o__Tremellales;f__Incertae sedis;g__Cryptococcus;s__Cryptococcus sp	1e-24	SH009162.07FU_UDB020805_reps
New.CleanUp.ReferenceOTU89	0	0	5	0	0	5	Basidiomycota	k__Fungi;p__Basidiomycota;c__Agaricomycetes;o__Agaricales;f__Strophariaceae;g__Hebeloma;s__Hebeloma cavipes	1e-68	SH028647.07FU_UDB003187_refs
New.CleanUp.ReferenceOTU898	5	0	0	0	0	5	Basidiomycota	k__Fungi;p__Basidiomycota;c__Agaricomycetes;o__Agaricales;f__Niaceae;g__Merismodes;s__Merismodes fasciculata	2e-12	SH033771.07FU_AY571051_refs
New.ReferenceOTU228	0	4	0	0	1	5	Basidiomycota	k__Fungi;p__Basidiomycota;c__Agaricomycetes;o__Agaricales;f__Clavariaceae;g__Clavulinopsis;s__Clavulinopsis sp	2e-67	SH016381.07FU_GU328581_reps
New.ReferenceOTU416	0	0	5	0	0	5	Basidiomycota	k__Fungi;p__Basidiomycota;c__Agaricomycetes;o__Agaricales;f__Inocybaceae;g__Inocybe;s__Inocybe giacomi	2e-48	SH013420.07FU_AM882742_refs
New.ReferenceOTU438	0	3	2	0	0	5	Basidiomycota	k__Fungi;p__Basidiomycota;c__Tremellomycetes;o__Tremellales;f__Incertae sedis;g__Cryptococcus;s__Cryptococcus arrabidensis	5e-62	SH021956.07FU_AF444362_refs
New.ReferenceOTU471	0	0	0	3	2	5	Basidiomycota	k__Fungi;p__Basidiomycota;c__Agaricomycetes;o__Agaricales;f__Cortinariaceae;g__Cortinarius;s__Cortinarius subbrunneus	1e-62	SH015615.07FU_JX407326_reps
New.ReferenceOTU777	0	2	3	0	0	5	Basidiomycota	k__Fungi;p__Basidiomycota;c__unidentified;o__unidentified;f__unidentified;g__unidentified;s__Basidiomycota sp	1e-71	SH014919.07FU_AY969818_reps
SH000414.07FU_KF447889_reps	3	2	0	0	0	5	Basidiomycota	k__Fungi;p__Basidiomycota;c__Agaricomycetes;o__Agaricales;f__Agaricaceae;g__Agaricus;s__Agaricus huijsmanii	9e-110	SH000414.07FU_KF447889_reps
SH001493.07FU_EU711708_reps	5	0	0	0	0	5	Basidiomycota	k__Fungi;p__Basidiomycota;c__Agaricomycetes;o__Russulales;f__Russulaceae;g__Lactarius;s__Lactarius sp	6e-64	SH001493.07FU_EU711708_reps
SH002526.07FU_JF304368_reps	0	2	0	2	1	5	Basidiomycota	k__Fungi;p__Basidiomycota;c__Agaricomycetes;o__Thelephorales;f__Thelephoraceae;g__unidentified;s__Thelephoraceae sp	3e-91	SH006816.07FU_JX316331_reps
SH002561.07FU_UDB014495_reps	0	4	1	0	0	5	Basidiomycota	k__Fungi;p__Basidiomycota;c__Agaricomycetes;o__Thelephorales;f__Thelephoraceae;g__Tomentella;s__Tomentella sp	9e-107	SH002499.07FU_EU292520_reps
SH004693.07FU_UDB019772_reps	0	0	5	0	0	5	Basidiomycota	k__Fungi;p__Basidiomycota;c__Agaricomycetes;o__Boletales;f__Boletaceae;g__Leccinum;s__Leccinum versipelle	4e-80	SH004693.07FU_UDB019772_reps
SH009333.07FU_UDB018659_reps	0	0	0	5	0	5	Basidiomycota	k__Fungi;p__Basidiomycota;c__Agaricomycetes;o__Agaricales;f__Cortinariaceae;g__Cortinarius;s__Cortinarius dolabratus	5e-52	SH009333.07FU_UDB018659_reps
SH009395.07FU_UDB017792_refs	0	5	0	0	0	5	Basidiomycota	k__Fungi;p__Basidiomycota;c__Agaricomycetes;o__Agaricales;f__Cortinariaceae;g__Cortinarius;s__Cortinarius albogaudis	6e-89	SH009395.07FU_UDB017792_refs
SH009606.07FU_AM902080_reps	0	0	0	0	5	5	Basidiomycota	k__Fungi;p__Basidiomycota;c__Agaricomycetes;o__Polyporales;f__Fomitopsidaceae;g__Postia;s__Postia sp	2e-113	SH009606.07FU_AM902080_reps
SH009609.07FU_DQ350127_reps	0	3	0	0	2	5	Basidiomycota	k__Fungi;p__Basidiomycota;c__Agaricomycetes;o__Russulales;f__unidentified;g__unidentified;s__Russulales sp	5e-61	SH009609.07FU_DQ350127_reps
SH010511.07FU_UDB015997_refs	0	0	0	5	0	5	Basidiomycota	k__Fungi;p__Basidiomycota;c__Agaricomycetes;o__Russulales;f__Russulaceae;g__Russula;s__Russula intermedia	3e-75	SH010511.07FU_UDB015997_refs
SH011056.07FU_HE687067_reps	0	1	0	0	4	5	Basidiomycota	k__Fungi;p__Basidiomycota;c__Agaricomycetes;o__Agaricales;f__Inocybaceae;g__Inocybe;s__Inocybe sp	1e-80	SH011056.07FU_HE687067_reps
SH012297.07FU_FJ236850_reps	2	0	0	0	3	5	Basidiomycota	k__Fungi;p__Basidiomycota;c__Agaricomycetes;o__Cantharellales;f__Hyceae;g__Sistotrema;s__Sistotrema sp	4e-77	SH012297.07FU_FJ236850_reps
SH012940.07FU_AY212987_refs	4	1	0	0	0	5	Basidiomycota	k__Fungi;p__Basidiomycota;c__Microbotryomycetes;o__Leucosporidiales;f__unidentified;g__unidentified;s__Leucosporidiales sp	4e-71	SH012941.07FU_AB520437_reps
SH014920.07FU_JN214482_reps	0	3	2	0	0	5	Basidiomycota	k__Fungi;p__Basidiomycota;c__Agaricomycetes;o__Agaricales;f__Clavariaceae;g__Clavaria;s__Clavaria fumosa	1e-68	SH014920.07FU_JN214482_reps
SH015143.07FU_UDB004927_refs	0	0	1	0	4	5	Basidiomycota	k__Fungi;p__Basidiomycota;c__Agaricomycetes;o__Sebacinales;f__Sebacinaceae;g__Tremellodendron;s__Tremellodendron sp	4e-68	SH015150.07FU_DQ411526_refs
SH015321.07FU_EU516719_reps	0	4	1	0	0	5	Basidiomycota	k__Fungi;p__Basidiomycota;c__Agaricomycetes;o__Agaricales;f__Tricholomataceae;g__Arrhenia;s__Arrhenia sp	7e-73	SH015321.07FU_EU516719_reps
SH022720.07FU_KF617848_reps	2	0	0	0	3	5	Basidiomycota	k__Fungi;p__Basidiomycota;c__Agaricomycetes;o__Cantharellales;f__unidentified;g__unidentified;s__Cantharellales sp	8e-57	SH022720.07FU_KF617848_reps
SH024636.07FU_EU078734_refs	0	0	0	0	5	5	Basidiomycota	k__Fungi;p__Basidiomycota;c__Agaricomycetes;o__Boletales;f__Paxillaceae;g__Paxillus;s__Paxillus involutus	1e-71	SH024636.07FU_EU078734_refs
SH027600.07FU_UDB016419_refs	0	4	0	0	1	5	Basidiomycota	k__Fungi;p__Basidiomycota;c__Agaricomycetes;o__Sebacinales;f__Sebacinaceae;g__Sebacina;s__Sebacina sp	2e-72	SH027600.07FU_UDB016419_refs
SH027646.07FU_HE814092_reps	5	0	0	0	0	5	Basidiomycota	k__Fungi;p__Basidiomycota;c__Agaricomycetes;o__Sebacinales;f__Sebacinaceae;g__unidentified;s__Sebacinaceae sp	3e-59	SH027601.07FU_HQ154311_refs
SH030710.07FU_UDB013511_reps	0	3	1	0	1	5	Basidiomycota	k__Fungi;p__Basidiomycota;c__Agaricomycetes;o__Agaricales;f__Strophariaceae;g__Alnicola;s__Alnicola luteolofibrillosa	3e-75	SH030702.07FU_HQ714754_refs
SH031291.07FU_HG007976_refs	3	2	0	0	0	5	Basidiomycota	k__Fungi;p__Basidiomycota;c__Agaricomycetes;o__Agaricales;f__Strophariaceae;g__Pholiota;s__Pholiota highlensis	7e-98	SH031291.07FU_HG007976_refs
SH031295.07FU_AB984625_reps	0	0	0	0	5	5	Basidiomycota	k__Fungi;p__Basidiomycota;c__Agaricomycetes;o__Agaricales;f__Strophariaceae;g__Pholiota;s__Pholiota squarrosa	1e-96	SH031289.07FU_UDB015813_refs
SH031721.07FU_DQ389676_refs	0	2	0	3	0	5	Basidiomycota	k__Fungi;p__Basidiomycota;c__Agaricomycetes;o__Agaricales;f__Psathyrellaceae;g__Psathyrella;s__Psathyrella microrhiza	8e-82	SH031717.07FU_DQ389684_refs
SH031961.07FU_UDB011668_reps	0	0	5	0	0	5	Basidiomycota	k__Fungi;p__Basidiomycota;c__Agaricomycetes;o__Agaricales;f__Mycenaceae;g__Mycena;s__Mycena sp	4e-71	SH031942.07FU_HM190112_reps
SH033112.07FU_KF732457_refs	1	3	0	0	1	5	Basidiomycota	k__Fungi;p__Basidiomycota;c__Agaricomycetes;o__Agaricales;f__Cortinariaceae;g__Cortinarius;s__Cortinarius talus	1e-90	SH033112.07FU_KF732457_refs
SH033179.07FU_UDB014315_reps	5	0	0	0	0	5	Basidiomycota	k__Fungi;p__Basidiomycota;c__Agaricomycetes;o__Agaricales;f__Cortinariaceae;g__Cortinarius;s__Cortinarius badiovinaceus	3e-69	SH033109.07FU_HQ845169_refs
SH033234.07FU_UDB001002_refs	5	0	0	0	0	5	Basidiomycota	k__Fungi;p__Basidiomycota;c__Agaricomycetes;o__Agaricales;f__Cortinariaceae;g__Cortinarius;s__Cortinarius acutus	4e-77	SH033234.07FU_UDB001002_refs
New.CleanUp.ReferenceOTU1171	0	0	0	0	4	4	Basidiomycota	k__Fungi;p__Basidiomycota;c__Agaricomycetes;o__Agaricales;f__Cortinariaceae;g__Cortinarius;s__Cortinarius catharinae	3e-69	SH033124.07FU_UDB001837_refs
New.CleanUp.ReferenceOTU140	0	0	0	0	4	4	Basidiomycota	k__Fungi;p__Basidiomycota;c__Agaricomycetes;o__Agaricales;f__Mycenaceae;g__Mycena;s__Mycena capillaripes	4e-59	SH031958.07FU_UDB019514_reps
New.CleanUp.ReferenceOTU152	0	0	0	0	4	4	Basidiomycota	k__Fungi;p__Basidiomycota;c__Agaricomycetes;o__Agaricales;f__Cortinariaceae;g__Cortinarius;s__Cortinarius gentilis	2e-82	SH009344.07FU_UDB001331_reps
New.CleanUp.ReferenceOTU232	0	4	0	0	0	4	Basidiomycota	k__Fungi;p__Basidiomycota;c__Agaricomycetes;o__Auriculariales;f__unidentified;g__unidentified;s__Auriculariales sp	5e-55	SH024164.07FU_AB847046_reps
New.CleanUp.ReferenceOTU282	3	0	0	0	1	4	Basidiomycota	k__Fungi;p__Basidiomycota;c__Agaricomycetes;o__Thelephorales;f__Thelephoraceae;g__Tomentellopsis;s__Tomentellopsis sp	5e-93	SH007019.07FU_FJ188365_refs
New.CleanUp.ReferenceOTU296	0	0	0	0	4	4	Basidiomycota	k__Fungi;p__Basidiomycota;c__Agaricomycetes;o__Cantharellales;f__Clavulinaceae;g__Clavulina;s__Clavulina sp	2e-08	SH003800.07FU_EU668306_reps
New.CleanUp.ReferenceOTU441	4	0	0	0	0	4	Basidiomycota	k__Fungi;p__Basidiomycota;c__Microbotryomycetes;o__Sporidiobolales;f__unidentified;g__unidentified;s__Sporidiobolales sp	1e-24	SH016685.07FU_JX981889_reps
New.CleanUp.ReferenceOTU458	4	0	0	0	0	4	Basidiomycota	k__Fungi;p__Basidiomycota;c__Agaricomycetes;o__Agaricales;f__unidentified;g__unidentified;s__Agaricales sp	7e-67	SH016380.07FU_GU083065_reps
New.CleanUp.ReferenceOTU478	4	0	0	0	0	4	Basidiomycota	k__Fungi;p__Basidiomycota;c__Microbotryomycetes;o__Sporidiobolales;f__unidentified;g__unidentified;s__Sporidiobolales sp	1e-61	SH016685.07FU_JX981889_reps
New.CleanUp.ReferenceOTU605	0	4	0	0	0	4	Basidiomycota	k__Fungi;p__Basidiomycota;c__Agaricomycetes;o__Auriculariales;f__unidentified;g__unidentified;s__Auriculariales sp	8e-39	SH024164.07FU_AB847046_reps
New.CleanUp.ReferenceOTU688	0	0	0	4	0	4	Basidiomycota	k__Fungi;p__Basidiomycota;c__Agaricomycetes;o__Agaricales;f__Hygrophoraceae;g__Hygrophorus;s__Hygrophorus korhonenii	2e-60	SH026191.07FU_UDB000567_refs
New.CleanUp.ReferenceOTU756	0	0	4	0	0	4	Basidiomycota	k__Fungi;p__Basidiomycota;c__Agaricomycetes;o__Cantharellales;f__unidentified;g__unidentified;s__Cantharellales sp	3e-19	SH016258.07FU_HQ873363_reps
New.CleanUp.ReferenceOTU763	0	0	4	0	0	4	Basidiomycota	k__Fungi;p__Basidiomycota;c__Agaricomycetes;o__Agaricales;f__Clavariaceae;g__Clavaria;s__Clavaria sp	7e-51	SH004931.07FU_DQ421174_reps
New.CleanUp.ReferenceOTU820	0	0	0	0	4	4	Basidiomycota	k__Fungi;p__Basidiomycota;c__Agaricomycetes;o__Agaricales;f__Psathyrellaceae;g__Coprinopsis;s__Coprinopsis semitalis	3e-56	SH030821.07FU_GQ249278_reps
New.CleanUp.ReferenceOTU831	1	0	0	0	3	4	Basidiomycota	k__Fungi;p__Basidiomycota;c__Agaricomycetes;o__Thelephorales;f__Thelephoraceae;g__Tomentella;s__Tomentella atramentaria	9e-76	SH002459.07FU_UDB000955_refs
New.CleanUp.ReferenceOTU835	0	0	0	0	4	4	Basidiomycota	k__Fungi;p__Basidiomycota;c__Agaricomycetes;o__unidentified;f__unidentified;g__unidentified;s__Agaricomycetes sp	3e-63	SH016114.07FU_EF434001_reps
New.CleanUp.ReferenceOTU886	0	0	0	0	4	4	Basidiomycota	k__Fungi;p__Basidiomycota;c__Agaricomycetes;o__Agaricales;f__Hygrophoraceae;g__Hygrophorus;s__Hygrophorus discoideus	6e-64	SH026321.07FU_UDB015804_refs
New.CleanUp.ReferenceOTU891	4	0	0	0	0	4	Basidiomycota	k__Fungi;p__Basidiomycota;c__Agaricomycetes;o__Incertae sedis;f__Incertae sedis;g__Resinicium;s__Resinicium rimulosum	4e-09	SH020764.07FU_DQ826546_refs
New.CleanUp.ReferenceOTU95	0	0	4	0	0	4	Basidiomycota	k__Fungi;p__Basidiomycota;c__Agaricomycetes;o__Agaricales;f__Clavariaceae;g__Clavaria;s__Clavaria fumosa	6e-77	SH010331.07FU_UDB017977_refs
New.ReferenceOTU154	0	0	4	0	0	4	Basidiomycota	k__Fungi;p__Basidiomycota;c__Agaricomycetes;o__Agaricales;f__unidentified;g__unidentified;s__Agaricales sp	4e-56	SH022885.07FU_HQ604512_reps
New.ReferenceOTU405	2	2	0	0	0	4	Basidiomycota	k__Fungi;p__Basidiomycota;c__Microbotryomycetes;o__Sporidiobolales;f__unidentified;g__unidentified;s__Sporidiobolales sp	3e-47	SH021476.07FU_EF434081_reps
New.ReferenceOTU429	0	0	0	4	0	4	Basidiomycota	k__Fungi;p__Basidiomycota;c__Agaricomycetes;o__Atheliales;f__Atheliaceae;g__Amphinema;s__Amphinema sp	4e-59	SH015695.07FU_UDB001719_refs
New.ReferenceOTU774	0	0	4	0	0	4	Basidiomycota	k__Fungi;p__Basidiomycota;c__Agaricomycetes;o__Agaricales;f__unidentified;g__unidentified;s__Agaricales sp	3e-88	SH000159.07FU_JX630883_reps
New.ReferenceOTU827	4	0	0	0	0	4	Basidiomycota	k__Fungi;p__Basidiomycota;c__Agaricomycetes;o__Gomphales;f__Clavariadelphaceae;g__Clavariadelphus;s__Clavariadelphus subfastigiatus	7e-64	SH025227.07FU_EU669206_reps
New.ReferenceOTU836	4	0	0	0	0	4	Basidiomycota	k__Fungi;p__Basidiomycota;c__Agaricomycetes;o__Agaricales;f__Inocybaceae;g__Inocybe;s__Inocybe sp AU15	2e-21	SH010908.07FU_KF830032_reps
New.ReferenceOTU854	4	0	0	0	0	4	Basidiomycota	k__Fungi;p__Basidiomycota;c__Agaricomycetes;o__Thelephorales;f__Thelephoraceae;g__unidentified;s__Thelephoraceae sp	3e-50	SH009909.07FU_FR852193_reps
SH001161.07FU_KF551247_reps	0	0	0	2	2	4	Basidiomycota	k__Fungi;p__Basidiomycota;c__Agaricomycetes;o__Agaricales;f__unidentified;g__unidentified;s__Agaricales sp	2e-66	SH001141.07FU_JX029934_reps
SH001400.07FU_UDB015836_reps	0	0	2	2	0	4	Basidiomycota	k__Fungi;p__Basidiomycota;c__Agaricomycetes;o__Agaricales;f__Inocybaceae;g__Inocybe;s__Inocybe geophylla	9e-82	SH001397.07FU_HQ650749_reps
SH001490.07FU_UDB011683_refs	0	0	0	0	4	4	Basidiomycota	k__Fungi;p__Basidiomycota;c__Agaricomycetes;o__Russulales;f__Russulaceae;g__Lactarius;s__Lactarius trivialis	2e-88	SH001490.07FU_UDB011683_refs
SH002790.07FU_KC966126_reps	0	4	0	0	0	4	Basidiomycota	k__Fungi;p__Basidiomycota;c__Agaricomycetes;o__Agaricales;f__Mycenaceae;g__Hemimycena;s__Hemimycena sp	2e-83	SH002790.07FU_KC966126_reps
SH003801.07FU_EF434094_reps	0	0	0	1	3	4	Basidiomycota	k__Fungi;p__Basidiomycota;c__Agaricomycetes;o__Cantharellales;f__Clavulinaceae;g__Clavulina;s__Clavulina sp	1e-68	SH003801.07FU_EF434094_reps
SH003883.07FU_JX974752_reps	0	1	3	0	0	4	Basidiomycota	k__Fungi;p__Basidiomycota;c__Agaricomycetes;o__Sebacinales;f__Sebacinaceae;g__unidentified;s__Sebacinaceae sp	1e-99	SH003883.07FU_JX974752_reps
SH004522.07FU_KJ705164_reps	2	0	0	2	0	4	Basidiomycota	k__Fungi;p__Basidiomycota;c__Agaricomycetes;o__Agaricales;f__Entolomataceae;g__Entoloma;s__Entoloma sp	2e-45	SH004527.07FU_FJ210729_reps
SH006687.07FU_UDB001854_refs	0	0	0	0	4	4	Basidiomycota	k__Fungi;p__Basidiomycota;c__Agaricomycetes;o__Agaricales;f__Cortinariaceae;g__Cortinarius;s__Cortinarius sublilacinopes	2e-82	SH033200.07FU_KF732561_refs
SH006689.07FU_KF732294_refs	0	0	0	0	4	4	Basidiomycota	k__Fungi;p__Basidiomycota;c__Agaricomycetes;o__Agaricales;f__Cortinariaceae;g__Cortinarius;s__Cortinarius ochraceopallescens	6e-67	SH006696.07FU_UDB001846_refs
SH007513.07FU_DQ647444_refs	4	0	0	0	0	4	Basidiomycota	k__Fungi;p__Basidiomycota;c__Agaricomycetes;o__Polyporales;f__Meruliaceae;g__Hyphoderma;s__Hyphoderma praetermissum	3e-84	SH007513.07FU_DQ647444_refs
SH008945.07FU_GU985226_reps	0	0	0	0	4	4	Basidiomycota	k__Fungi;p__Basidiomycota;c__Agaricomycetes;o__Cantharellales;f__Ceratobasidiaceae;g__Ceratobasidium;s__Ceratobasidium sp	4e-71	SH008945.07FU_GU985226_reps
SH009012.07FU_FN813738_reps	1	3	0	0	0	4	Basidiomycota	k__Fungi;p__Basidiomycota;c__Agaricomycetes;o__Trechisporales;f__Hydnodontaceae;g__Trechispora;s__Trechispora sp DLL2009_177	1e-33	SH008698.07FU_JQ673208_reps
SH009376.07FU_UDB002224_reps	4	0	0	0	0	4	Basidiomycota	k__Fungi;p__Basidiomycota;c__Agaricomycetes;o__Agaricales;f__Cortinariaceae;g__Cortinarius;s__Cortinarius colus	3e-78	SH009376.07FU_UDB002224_reps
SH009385.07FU_KC608586_refs	0	0	0	0	4	4	Basidiomycota	k__Fungi;p__Basidiomycota;c__Agaricomycetes;o__Agaricales;f__Cortinariaceae;g__Cortinarius;s__Cortinarius nauseosouraceus	1e-68	SH009385.07FU_KC608586_refs
SH009396.07FU_JQ746602_refs	0	2	1	0	1	4	Basidiomycota	k__Fungi;p__Basidiomycota;c__Agaricomycetes;o__Agaricales;f__Cortinariaceae;g__Cortinarius;s__Cortinarius casimiri	9e-63	SH009316.07FU_FN429013_refs
SH009908.07FU_HE978946_reps	0	0	0	4	0	4	Basidiomycota	k__Fungi;p__Basidiomycota;c__Agaricomycetes;o__Thelephorales;f__Thelephoraceae;g__Tomentella;s__Tomentella ellisii	5e-64	SH009861.07FU_UDB003326_refs
SH010010.07FU_JF304362_reps	1	0	0	0	3	4	Basidiomycota	k__Fungi;p__Basidiomycota;c__Agaricomycetes;o__Thelephorales;f__Thelephoraceae;g__unidentified;s__Thelephoraceae sp	2e-60	SH006900.07FU_KF514688_reps
SH010788.07FU_JX310418_reps	4	0	0	0	0	4	Basidiomycota	k__Fungi;p__Basidiomycota;c__Agaricomycetes;o__Gomphales;f__Gomphaceae;g__Ramaria;s__Ramaria suecica	7e-82	SH010788.07FU_JX310418_reps
SH012941.07FU_AB520437_reps	3	1	0	0	0	4	Basidiomycota	k__Fungi;p__Basidiomycota;c__Microbotryomycetes;o__Leucosporidiales;f__Leucosporidiaceae;g__Leucosporidium;s__Leucosporidium sp 8138 GP_2013	3e-69	SH012945.07FU_JX982484_reps
SH014919.07FU_AY969818_reps	0	0	4	0	0	4	Basidiomycota	k__Fungi;p__Basidiomycota;c__unidentified;o__unidentified;f__unidentified;g__unidentified;s__Basidiomycota sp	2e-83	SH014919.07FU_AY969818_reps
SH016684.07FU_KJ706332_reps	3	1	0	0	0	4	Basidiomycota	k__Fungi;p__Basidiomycota;c__Microbotryomycetes;o__Sporidiobolales;f__Incertae sedis;g__Rhodotorula;s__Rhodotorula buffonii	6e-80	SH016684.07FU_KJ706332_reps
SH018179.07FU_JN572910_refs	0	1	0	1	2	4	Basidiomycota	k__Fungi;p__Basidiomycota;c__Agaricomycetes;o__Polyporales;f__Meruliaceae;g__Hyphoderma;s__Hyphoderma obtusiforme	1e-67	SH018179.07FU_JN572910_refs
SH018583.07FU_KF296729_refs	0	0	4	0	0	4	Basidiomycota	k__Fungi;p__Basidiomycota;c__Agaricomycetes;o__Sebacinales;f__unidentified;g__unidentified;s__Sebacinales sp	4e-96	SH018583.07FU_KF296729_refs
SH023068.07FU_JX242877_refs	0	1	0	3	0	4	Basidiomycota	k__Fungi;p__Basidiomycota;c__Wallemiomycetes;o__Geminibasidiales;f__Geminibasidiaceae;g__Geminibasidium;s__Geminibasidium sp	2e-76	SH023067.07FU_GU366674_reps
SH023883.07FU_UDB016420_refs	0	1	0	0	3	4	Basidiomycota	k__Fungi;p__Basidiomycota;c__Agaricomycetes;o__Russulales;f__Stephanosporaceae;g__Cristinia;s__Cristinia helvetica	4e-118	SH023883.07FU_UDB016420_refs
SH026746.07FU_AF444537_refs	3	0	1	0	0	4	Basidiomycota	k__Fungi;p__Basidiomycota;c__Microbotryomycetes;o__Sporidiobolales;f__Incertae sedis;g__Rhodotorula;s__Rhodotorula nothofagi	7e-95	SH026746.07FU_AF444537_refs
SH027606.07FU_EF655701_refs	0	3	1	0	0	4	Basidiomycota	k__Fungi;p__Basidiomycota;c__Agaricomycetes;o__Sebacinales;f__Sebacinaceae;g__Sebacina;s__Sebacina incrustans	4e-74	SH027606.07FU_EF655701_refs
SH028330.07FU_KF732284_reps	0	0	0	0	4	4	Basidiomycota	k__Fungi;p__Basidiomycota;c__Agaricomycetes;o__Agaricales;f__Cortinariaceae;g__Cortinarius;s__Cortinarius citriolens	4e-87	SH033347.07FU_KF732282_refs
SH028899.07FU_AF444541_refs	0	0	4	0	0	4	Basidiomycota	k__Fungi;p__Basidiomycota;c__Microbotryomycetes;o__Sporidiobolales;f__Incertae sedis;g__Rhodotorula;s__Rhodotorula mucilaginosa	1e-102	SH028899.07FU_AF444541_refs
SH029135.07FU_FJ553386_reps	0	0	4	0	0	4	Basidiomycota	k__Fungi;p__Basidiomycota;c__Agaricomycetes;o__Agaricales;f__Clavariaceae;g__unidentified;s__Clavariaceae sp	7e-95	SH029135.07FU_FJ553386_reps
SH030741.07FU_JQ751217_refs	0	0	4	0	0	4	Basidiomycota	k__Fungi;p__Basidiomycota;c__Agaricomycetes;o__Agaricales;f__Strophariaceae;g__Hebeloma;s__Hebeloma vinosophyllum	3e-72	SH030709.07FU_AB742175_reps
SH032110.07FU_JQ347074_reps	0	0	0	4	0	4	Basidiomycota	k__Fungi;p__Basidiomycota;c__Agaricomycetes;o__unidentified;f__unidentified;g__unidentified;s__Agaricomycetes sp	5e-80	SH032106.07FU_GU990354_reps
SH032390.07FU_UDB015425_refs	0	1	0	0	3	4	Basidiomycota	k__Fungi;p__Basidiomycota;c__Agaricomycetes;o__Agaricales;f__Psathyrellaceae;g__Lacrymaria;s__Lacrymaria lacrymabunda	3e-94	SH032390.07FU_UDB015425_refs
SH033126.07FU_GQ159862_reps	0	0	0	1	3	4	Basidiomycota	k__Fungi;p__Basidiomycota;c__Agaricomycetes;o__Agaricales;f__Cortinariaceae;g__Cortinarius;s__Cortinarius clestinus	6e-117	SH033126.07FU_GQ159862_reps
SH033140.07FU_UDB000717_refs	3	0	0	0	1	4	Basidiomycota	k__Fungi;p__Basidiomycota;c__Agaricomycetes;o__Agaricales;f__Cortinariaceae;g__Cortinarius;s__Cortinarius venetus	1e-77	SH033140.07FU_UDB000717_refs
SH033326.07FU_AY669536_reps	0	0	0	0	4	4	Basidiomycota	k__Fungi;p__Basidiomycota;c__Agaricomycetes;o__Agaricales;f__Cortinariaceae;g__Cortinarius;s__Cortinarius infractus	2e-67	SH033114.07FU_KF732325_refs
SH033339.07FU_GU222303_reps	4	0	0	0	0	4	Basidiomycota	k__Fungi;p__Basidiomycota;c__Agaricomycetes;o__Agaricales;f__Cortinariaceae;g__Dermocybe;s__Dermocybe alienata	1e-55	SH033108.07FU_GU233323_refs
New.CleanUp.ReferenceOTU1002	0	3	0	0	0	3	Basidiomycota	k__Fungi;p__Basidiomycota;c__Agaricomycetes;o__Agaricales;f__Inocybaceae;g__Inocybe;s__Inocybe leucoblema	4e-59	SH023994.07FU_GU980630_refs
New.CleanUp.ReferenceOTU104	0	0	3	0	0	3	Basidiomycota	k__Fungi;p__Basidiomycota;c__Agaricomycetes;o__Agaricales;f__Inocybaceae;g__Inocybe;s__Inocybe pruinosa	3e-56	SH009045.07FU_UDB015282_reps
New.CleanUp.ReferenceOTU1055	0	3	0	0	0	3	Basidiomycota	k__Fungi;p__Basidiomycota;c__Agaricomycetes;o__Agaricales;f__Inocybaceae;g__Crepidotus;s__Crepidotus sphaerosporus	3e-23	SH031116.07FU_JF907960_reps
New.CleanUp.ReferenceOTU1085	0	1	2	0	0	3	Basidiomycota	k__Fungi;p__Basidiomycota;c__Agaricomycetes;o__Agaricales;f__Inocybaceae;g__Inocybe;s__Inocybe substraminipes	2e-54	SH023990.07FU_FN550935_refs
New.CleanUp.ReferenceOTU1097	0	0	3	0	0	3	Basidiomycota	k__Fungi;p__Basidiomycota;c__Agaricomycetes;o__Agaricales;f__Clavariaceae;g__unidentified;s__Clavariaceae sp	1e-55	SH015461.07FU_FJ552756_reps
New.CleanUp.ReferenceOTU1143	0	0	3	0	0	3	Basidiomycota	k__Fungi;p__Basidiomycota;c__Agaricomycetes;o__Agaricales;f__unidentified;g__unidentified;s__Agaricales sp	1e-58	SH000159.07FU_JX630883_reps
New.CleanUp.ReferenceOTU1170	1	0	0	0	2	3	Basidiomycota	k__Fungi;p__Basidiomycota;c__Agaricomycetes;o__Agaricales;f__Cortinariaceae;g__Cortinarius;s__Cortinarius disjungendulus	1e-59	SH009342.07FU_KM273090_refs
New.CleanUp.ReferenceOTU1176	0	0	0	0	3	3	Basidiomycota	k__Fungi;p__Basidiomycota;c__Agaricomycetes;o__Agaricales;f__unidentified;g__unidentified;s__Agaricales sp	3e-69	SH016380.07FU_GU083065_reps
New.CleanUp.ReferenceOTU1184	3	0	0	0	0	3	Basidiomycota	k__Fungi;p__Basidiomycota;c__Agaricomycetes;o__Agaricales;f__unidentified;g__unidentified;s__Agaricales sp	8e-51	SH011692.07FU_KF617903_reps
New.CleanUp.ReferenceOTU1317	3	0	0	0	0	3	Basidiomycota	k__Fungi;p__Basidiomycota;c__Microbotryomycetes;o__unidentified;f__unidentified;g__unidentified;s__Microbotryomycetes sp	2e-52	SH025622.07FU_DQ914741_reps
New.CleanUp.ReferenceOTU132	0	0	0	3	0	3	Basidiomycota	k__Fungi;p__Basidiomycota;c__Agaricomycetes;o__Agaricales;f__Inocybaceae;g__Inocybe;s__Inocybe giacomi	1e-74	SH013420.07FU_AM882742_refs
New.CleanUp.ReferenceOTU165	0	3	0	0	0	3	Basidiomycota	k__Fungi;p__Basidiomycota;c__Agaricomycetes;o__Agaricales;f__Cortinariaceae;g__Cortinarius;s__Cortinarius casimiri	7e-70	SH009316.07FU_FN429013_refs
New.CleanUp.ReferenceOTU227	0	1	1	0	1	3	Basidiomycota	k__Fungi;p__Basidiomycota;c__Agaricomycetes;o__unidentified;f__unidentified;g__unidentified;s__Agaricomycetes sp	1e-49	SH015946.07FU_FJ552711_reps
New.CleanUp.ReferenceOTU261	0	0	0	0	3	3	Basidiomycota	k__Fungi;p__Basidiomycota;c__Agaricomycetes;o__Cantharellales;f__unidentified;g__unidentified;s__Cantharellales sp	6e-27	SH023397.07FU_KF617752_reps
New.CleanUp.ReferenceOTU299	0	1	1	0	1	3	Basidiomycota	k__Fungi;p__Basidiomycota;c__Agaricomycetes;o__Agaricales;f__Cortinariaceae;g__Cortinarius;s__Cortinarius casimiri	8e-45	SH009316.07FU_FN429013_refs
New.CleanUp.ReferenceOTU333	0	0	0	3	0	3	Basidiomycota	k__Fungi;p__Basidiomycota;c__Agaricomycetes;o__Agaricales;f__Cortinariaceae;g__Cortinarius;s__Cortinarius rigens	8e-70	SH009351.07FU_JF907880_reps
New.CleanUp.ReferenceOTU359	1	0	0	0	2	3	Basidiomycota	k__Fungi;p__Basidiomycota;c__Agaricomycetes;o__Agaricales;f__Cortinariaceae;g__Cortinarius;s__Cortinarius vibratilis	1e-28	SH033329.07FU_FJ717578_reps
New.CleanUp.ReferenceOTU370	0	0	0	2	1	3	Basidiomycota	k__Fungi;p__Basidiomycota;c__Agaricomycetes;o__Atheliales;f__Atheliaceae;g__Amphinema;s__Amphinema sp	2e-67	SH015695.07FU_UDB001719_refs
New.CleanUp.ReferenceOTU374	0	0	0	3	0	3	Basidiomycota	k__Fungi;p__Basidiomycota;c__Agaricomycetes;o__Agaricales;f__Inocybaceae;g__Inocybe;s__Inocybe geophylla	5e-61	SH001397.07FU_HQ650749_reps
New.CleanUp.ReferenceOTU375	0	0	1	2	0	3	Basidiomycota	k__Fungi;p__Basidiomycota;c__Agaricomycetes;o__Atheliales;f__Atheliaceae;g__Amphinema;s__Amphinema sp	9e-60	SH015695.07FU_UDB001719_refs
New.CleanUp.ReferenceOTU405	3	0	0	0	0	3	Basidiomycota	k__Fungi;p__Basidiomycota;c__Microbotryomycetes;o__Sporidiobolales;f__Incertae sedis;g__Rhodotorula;s__Rhodotorula pustula	8e-33	SH016683.07FU_AF444531_refs
New.CleanUp.ReferenceOTU433	3	0	0	0	0	3	Basidiomycota	k__Fungi;p__Basidiomycota;c__Agaricomycetes;o__Auriculariales;f__Incertae sedis;g__Auricularia;s__Auricularia sp	2e-70	SH024163.07FU_FJ440891_reps
New.CleanUp.ReferenceOTU451	3	0	0	0	0	3	Basidiomycota	k__Fungi;p__Basidiomycota;c__Agaricomycetes;o__Agaricales;f__Cortinariaceae;g__Cortinarius;s__Cortinarius venetus	4e-53	SH033140.07FU_UDB000717_refs
New.CleanUp.ReferenceOTU460	3	0	0	0	0	3	Basidiomycota	k__Fungi;p__Basidiomycota;c__Agaricomycetes;o__Sebacinales;f__Sebacinales Group B;g__unidentified;s__Sebacinales Group B sp	3e-63	SH018574.07FU_JQ420990_refs
New.CleanUp.ReferenceOTU462	3	0	0	0	0	3	Basidiomycota	k__Fungi;p__Basidiomycota;c__Agaricomycetes;o__Atheliales;f__Atheliaceae;g__Amphinema;s__Amphinema byssoides	4e-53	SH015694.07FU_UDB008257_refs
New.CleanUp.ReferenceOTU483	3	0	0	0	0	3	Basidiomycota	k__Fungi;p__Basidiomycota;c__Agaricomycetes;o__Atheliales;f__Atheliaceae;g__Amphinema;s__Amphinema byssoides	6e-55	SH015694.07FU_UDB008257_refs
New.CleanUp.ReferenceOTU555	0	3	0	0	0	3	Basidiomycota	k__Fungi;p__Basidiomycota;c__Agaricomycetes;o__Thelephorales;f__Thelephoraceae;g__unidentified;s__Thelephoraceae sp	1e-58	SH009911.07FU_UDB013556_reps
New.CleanUp.ReferenceOTU569	0	3	0	0	0	3	Basidiomycota	k__Fungi;p__Basidiomycota;c__Agaricomycetes;o__Agaricales;f__Cortinariaceae;g__Cortinarius;s__Cortinarius dolabratus	1e-43	SH009333.07FU_UDB018659_reps
New.CleanUp.ReferenceOTU591	0	3	0	0	0	3	Basidiomycota	k__Fungi;p__Basidiomycota;c__Microbotryomycetes;o__Sporidiobolales;f__Incertae sedis;g__Rhodotorula;s__Rhodotorula pilatii	5e-46	SH011236.07FU_AF444598_refs
New.CleanUp.ReferenceOTU689	0	0	0	3	0	3	Basidiomycota	k__Fungi;p__Basidiomycota;c__Agaricomycetes;o__Thelephorales;f__Thelephoraceae;g__Pseudotomentella;s__Pseudotomentella mucidula	8e-54	SH033777.07FU_UDB000282_refs
New.CleanUp.ReferenceOTU758	0	0	3	0	0	3	Basidiomycota	k__Fungi;p__Basidiomycota;c__Agaricomycetes;o__Agaricales;f__Inocybaceae;g__Inocybe;s__Inocybe giacomi	3e-50	SH013420.07FU_AM882742_refs
New.CleanUp.ReferenceOTU809	0	0	0	0	3	3	Basidiomycota	k__Fungi;p__Basidiomycota;c__Microbotryomycetes;o__Sporidiobolales;f__Incertae sedis;g__Sporobolomyces;s__Sporobolomyces griseoflavus	8e-64	SH007397.07FU_AF444557_refs
New.CleanUp.ReferenceOTU850	0	0	0	0	3	3	Basidiomycota	k__Fungi;p__Basidiomycota;c__Microbotryomycetes;o__unidentified;f__unidentified;g__unidentified;s__Microbotryomycetes sp	5e-15	SH026752.07FU_EU218886_reps
New.CleanUp.ReferenceOTU853	0	0	0	0	3	3	Basidiomycota	k__Fungi;p__Basidiomycota;c__Agaricomycetes;o__Agaricales;f__Mycenaceae;g__Mycena;s__Mycena acicula	1e-24	SH027532.07FU_UDB018082_reps
New.CleanUp.ReferenceOTU88	0	0	3	0	0	3	Basidiomycota	k__Fungi;p__Basidiomycota;c__Agaricomycetes;o__Cantharellales;f__Hyceae;g__Hydnum;s__Hydnum magnorufescens	1e-65	SH007837.07FU_AJ535303_refs
New.CleanUp.ReferenceOTU961	3	0	0	0	0	3	Basidiomycota	k__Fungi;p__Basidiomycota;c__Agaricomycetes;o__Atheliales;f__Atheliaceae;g__Amphinema;s__Amphinema byssoides	4e-62	SH015694.07FU_UDB008257_refs
New.ReferenceOTU256	0	3	0	0	0	3	Basidiomycota	k__Fungi;p__Basidiomycota;c__Agaricomycetes;o__Corticiales;f__Corticiaceae;g__Marchiobasidium;s__Marchiobasidium aurantiacum	1e-52	SH009006.07FU_HQ168397_refs
New.ReferenceOTU443	0	1	2	0	0	3	Basidiomycota	k__Fungi;p__Basidiomycota;c__Agaricomycetes;o__Agaricales;f__Cortinariaceae;g__Cortinarius;s__Cortinarius sp	8e-51	SH009384.07FU_GU817123_reps
New.ReferenceOTU444	0	0	3	0	0	3	Basidiomycota	k__Fungi;p__Basidiomycota;c__Agaricomycetes;o__Agaricales;f__unidentified;g__unidentified;s__Agaricales sp	3e-47	SH000159.07FU_JX630883_reps
New.ReferenceOTU608	0	2	0	0	1	3	Basidiomycota	k__Fungi;p__Basidiomycota;c__Agaricomycetes;o__Cantharellales;f__Hyceae;g__Hydnum;s__Hydnum sp	1e-09	SH008797.07FU_HE820659_refs
New.ReferenceOTU638	0	2	1	0	0	3	Basidiomycota	k__Fungi;p__Basidiomycota;c__Agaricomycetes;o__Agaricales;f__unidentified;g__unidentified;s__Agaricales sp	3e-47	SH023997.07FU_EU326157_reps
New.ReferenceOTU689	3	0	0	0	0	3	Basidiomycota	k__Fungi;p__Basidiomycota;c__Agaricomycetes;o__Agaricales;f__Cortinariaceae;g__unidentified;s__Cortinariaceae sp	3e-22	SH030748.07FU_JQ346828_reps
New.ReferenceOTU750	0	3	0	0	0	3	Basidiomycota	k__Fungi;p__Basidiomycota;c__Agaricomycetes;o__Agaricales;f__Cortinariaceae;g__Cortinarius;s__Cortinarius sp OTU242	3e-53	SH009427.07FU_HQ215750_reps
New.ReferenceOTU798	0	0	0	0	3	3	Basidiomycota	k__Fungi;p__Basidiomycota;c__Agaricomycetes;o__Agaricales;f__Hygrophoraceae;g__Hygrophorus;s__Hygrophorus korhonenii	5e-58	SH026191.07FU_UDB000567_refs
New.ReferenceOTU806	0	0	0	0	3	3	Basidiomycota	k__Fungi;p__Basidiomycota;c__Tremellomycetes;o__Tremellales;f__Incertae sedis;g__Cryptococcus;s__Cryptococcus skinneri	1e-34	SH005153.07FU_AF444305_refs
New.ReferenceOTU808	0	0	0	0	3	3	Basidiomycota	k__Fungi;p__Basidiomycota;c__Agaricomycetes;o__Atheliales;f__Atheliaceae;g__Piloderma;s__Piloderma sp	2e-64	SH015684.07FU_JQ393093_reps
New.ReferenceOTU810	2	0	0	0	1	3	Basidiomycota	k__Fungi;p__Basidiomycota;c__Agaricomycetes;o__Atheliales;f__Atheliaceae;g__Piloderma;s__Piloderma sp	1e-80	SH014858.07FU_UDB001733_refs
New.ReferenceOTU829	0	3	0	0	0	3	Basidiomycota	k__Fungi;p__Basidiomycota;c__Agaricomycetes;o__Agaricales;f__Cortinariaceae;g__Cortinarius;s__Cortinarius sp OTU242	1e-49	SH009427.07FU_HQ215750_reps
SH000399.07FU_JX827499_reps	0	0	0	0	3	3	Basidiomycota	k__Fungi;p__Basidiomycota;c__Agaricomycetes;o__Agaricales;f__Agaricaceae;g__Agaricus;s__Agaricus heterocystis	3e-62	SH000399.07FU_JX827499_reps
SH001844.07FU_AJ585479_reps	2	0	0	0	1	3	Basidiomycota	k__Fungi;p__Basidiomycota;c__Agaricomycetes;o__Agaricales;f__Strophariaceae;g__Galerina;s__Galerina atkinsoniana	2e-82	SH001844.07FU_AJ585479_reps
SH002054.07FU_UDB008217_reps	0	0	0	0	3	3	Basidiomycota	k__Fungi;p__Basidiomycota;c__Agaricomycetes;o__Atheliales;f__Atheliaceae;g__unidentified;s__Atheliaceae sp	7e-79	SH002054.07FU_UDB008217_reps
SH002344.07FU_HG007985_refs	0	2	0	0	1	3	Basidiomycota	k__Fungi;p__Basidiomycota;c__Agaricomycetes;o__Agaricales;f__Strophariaceae;g__Pholiota;s__Pholiota chocenensis	1e-84	SH002344.07FU_HG007985_refs
SH002507.07FU_UDB008069_reps	1	2	0	0	0	3	Basidiomycota	k__Fungi;p__Basidiomycota;c__Agaricomycetes;o__Thelephorales;f__Thelephoraceae;g__Tomentella;s__Tomentella sp	9e-66	SH002470.07FU_UDB014506_reps
SH003003.07FU_UDB000627_refs	0	0	0	0	3	3	Basidiomycota	k__Fungi;p__Basidiomycota;c__Agaricomycetes;o__Agaricales;f__Inocybaceae;g__Inocybe;s__Inocybe flocculosa	3e-87	SH003003.07FU_UDB000627_refs
SH003064.07FU_KC782527_reps	0	0	0	3	0	3	Basidiomycota	k__Fungi;p__Basidiomycota;c__Agaricomycetes;o__Hymenochaetales;f__Hymenochaetaceae;g__Phellinus;s__Phellinus ferrugineovelutinus	7e-76	SH003064.07FU_KC782527_reps
SH003805.07FU_HQ625485_reps	0	0	0	2	1	3	Basidiomycota	k__Fungi;p__Basidiomycota;c__Agaricomycetes;o__Cantharellales;f__Clavulinaceae;g__Clavulina;s__Clavulina sp	7e-76	SH003801.07FU_EF434094_reps
SH004017.07FU_DQ276867_reps	1	0	0	2	0	3	Basidiomycota	k__Fungi;p__Basidiomycota;c__Agaricomycetes;o__Atheliales;f__Atheliaceae;g__unidentified;s__Atheliaceae sp	7e-92	SH004017.07FU_DQ276867_reps
SH004519.07FU_KJ705162_reps	0	0	3	0	0	3	Basidiomycota	k__Fungi;p__Basidiomycota;c__Agaricomycetes;o__Agaricales;f__Entolomataceae;g__Entoloma;s__Entoloma bicolor	9e-73	SH004519.07FU_KJ705162_reps
SH007216.07FU_HM562042_refs	0	2	0	0	1	3	Basidiomycota	k__Fungi;p__Basidiomycota;c__Agaricomycetes;o__Agaricales;f__Pluteaceae;g__Pluteus;s__Pluteus brunneidiscus	3e-56	SH007216.07FU_HM562042_refs
SH007551.07FU_UDB001860_refs	0	0	0	0	3	3	Basidiomycota	k__Fungi;p__Basidiomycota;c__Agaricomycetes;o__Agaricales;f__Cortinariaceae;g__Cortinarius;s__Cortinarius alcalinophilus	4e-62	SH007551.07FU_UDB001860_refs
SH007832.07FU_AJ535305_refs	0	0	3	0	0	3	Basidiomycota	k__Fungi;p__Basidiomycota;c__Agaricomycetes;o__Cantharellales;f__Hyceae;g__Hydnum;s__Hydnum magnorufescens	7e-67	SH007837.07FU_AJ535303_refs
SH008270.07FU_AF377066_refs	0	0	0	0	3	3	Basidiomycota	k__Fungi;p__Basidiomycota;c__Agaricomycetes;o__Gomphales;f__Gomphaceae;g__Gautieria;s__Gautieria morchelliformis	4e-74	SH008270.07FU_AF377066_refs
SH008944.07FU_GQ999405_reps	0	0	0	0	3	3	Basidiomycota	k__Fungi;p__Basidiomycota;c__Agaricomycetes;o__Cantharellales;f__Ceratobasidiaceae;g__Ceratobasidium;s__Ceratobasidium sp	9e-104	SH008940.07FU_JQ972107_reps
SH009323.07FU_FJ552786_reps	1	1	0	0	1	3	Basidiomycota	k__Fungi;p__Basidiomycota;c__Agaricomycetes;o__Agaricales;f__Cortinariaceae;g__Cortinarius;s__Cortinarius sp	8e-57	SH009368.07FU_UDB005698_reps
SH009397.07FU_JX114942_reps	1	0	0	2	0	3	Basidiomycota	k__Fungi;p__Basidiomycota;c__Agaricomycetes;o__Agaricales;f__Cortinariaceae;g__Cortinarius;s__Cortinarius colymbadinus	1e-64	SH015600.07FU_JX127302_refs
SH009412.07FU_FJ827154_reps	1	0	1	0	1	3	Basidiomycota	k__Fungi;p__Basidiomycota;c__Agaricomycetes;o__Agaricales;f__Cortinariaceae;g__unidentified;s__Cortinariaceae sp	2e-57	SH009415.07FU_UDB013584_reps
SH009907.07FU_UDB008261_refs	0	0	0	3	0	3	Basidiomycota	k__Fungi;p__Basidiomycota;c__Agaricomycetes;o__Thelephorales;f__Thelephoraceae;g__Tomentella;s__Tomentella ellisii	3e-100	SH009861.07FU_UDB003326_refs
SH009968.07FU_UDB012573_reps	0	3	0	0	0	3	Basidiomycota	k__Fungi;p__Basidiomycota;c__Agaricomycetes;o__Thelephorales;f__Thelephoraceae;g__Tomentella;s__Tomentella stuposa	6e-83	SH002460.07FU_UDB016174_refs
SH010001.07FU_JN197757_reps	0	0	0	3	0	3	Basidiomycota	k__Fungi;p__Basidiomycota;c__Agaricomycetes;o__Thelephorales;f__Thelephoraceae;g__Tomentella;s__Tomentella ellisii	8e-82	SH009861.07FU_UDB003326_refs
SH010015.07FU_HE820359_reps	0	0	0	2	1	3	Basidiomycota	k__Fungi;p__Basidiomycota;c__Agaricomycetes;o__Thelephorales;f__Thelephoraceae;g__unidentified;s__Thelephoraceae sp	2e-92	SH006860.07FU_UDB008963_reps
SH011508.07FU_JX630957_reps	0	0	3	0	0	3	Basidiomycota	k__Fungi;p__Basidiomycota;c__Agaricomycetes;o__Agaricales;f__unidentified;g__unidentified;s__Agaricales sp	1e-90	SH011508.07FU_JX630957_reps
SH014576.07FU_JF825968_refs	0	3	0	0	0	3	Basidiomycota	k__Fungi;p__Basidiomycota;c__Pucciniomycetes;o__Pucciniales;f__Melampsoraceae;g__Melampsora;s__Melampsora epitea	5e-102	SH014576.07FU_JF825968_refs
SH014577.07FU_GQ479361_reps	3	0	0	0	0	3	Basidiomycota	k__Fungi;p__Basidiomycota;c__Pucciniomycetes;o__Pucciniales;f__Melampsoraceae;g__Melampsora;s__Melampsora sp hyb8_3_1	2e-73	SH014577.07FU_GQ479361_reps
SH014831.07FU_UDB018663_reps	0	3	0	0	0	3	Basidiomycota	k__Fungi;p__Basidiomycota;c__Agaricomycetes;o__Agaricales;f__Cortinariaceae;g__Cortinarius;s__Cortinarius tabularis	5e-89	SH014831.07FU_UDB018663_reps
SH015417.07FU_EU909216_refs	0	1	2	0	0	3	Basidiomycota	k__Fungi;p__Basidiomycota;c__Agaricomycetes;o__Sebacinales;f__unidentified;g__unidentified;s__Sebacinales sp	6e-70	SH015414.07FU_HQ154358_refs
SH016114.07FU_EF434001_reps	0	1	0	0	2	3	Basidiomycota	k__Fungi;p__Basidiomycota;c__Agaricomycetes;o__unidentified;f__unidentified;g__unidentified;s__Agaricomycetes sp	7e-70	SH016114.07FU_EF434001_reps
SH021925.07FU_JN882335_refs	0	0	0	1	2	3	Basidiomycota	k__Fungi;p__Basidiomycota;c__Microbotryomycetes;o__Sporidiobolales;f__Incertae sedis;g__Rhodotorula;s__Rhodotorula pini	3e-59	SH021925.07FU_JN882335_refs
SH025228.07FU_UDB019767_reps	0	0	0	2	1	3	Basidiomycota	k__Fungi;p__Basidiomycota;c__Agaricomycetes;o__Gomphales;f__Clavariadelphaceae;g__Clavariadelphus;s__Clavariadelphus subfastigiatus	5e-74	SH025227.07FU_EU669206_reps
SH026543.07FU_HQ154347_refs	0	1	2	0	0	3	Basidiomycota	k__Fungi;p__Basidiomycota;c__Agaricomycetes;o__Sebacinales;f__Sebacinaceae;g__unidentified;s__Sebacinaceae sp	2e-67	SH003883.07FU_JX974752_reps
SH026880.07FU_UDB011825_refs	0	3	0	0	0	3	Basidiomycota	k__Fungi;p__Basidiomycota;c__Agaricomycetes;o__Geastrales;f__Geastraceae;g__Geastrum;s__Geastrum quadrifidum	4e-112	SH026880.07FU_UDB011825_refs
SH027259.07FU_AY621767_reps	1	0	0	0	2	3	Basidiomycota	k__Fungi;p__Basidiomycota;c__Agaricomycetes;o__Russulales;f__Albatrellaceae;g__Leucophleps;s__Leucophleps spinispora	1e-86	SH027259.07FU_AY621767_reps
SH028000.07FU_FN669197_reps	1	0	0	2	0	3	Basidiomycota	k__Fungi;p__Basidiomycota;c__Agaricomycetes;o__Agaricales;f__Entolomataceae;g__Entoloma;s__Entoloma sp	3e-47	SH004527.07FU_FJ210729_reps
SH031057.07FU_UDB011566_refs	2	1	0	0	0	3	Basidiomycota	k__Fungi;p__Basidiomycota;c__Agaricomycetes;o__Agaricales;f__Tricholomataceae;g__Tricholoma;s__Tricholoma focale	3e-91	SH031057.07FU_UDB011566_refs
SH031627.07FU_JF273551_reps	0	0	3	0	0	3	Basidiomycota	k__Fungi;p__Basidiomycota;c__Agaricomycetes;o__Cantharellales;f__Clavulinaceae;g__Clavulina;s__Clavulina sp	6e-83	SH031615.07FU_UDB005058_reps
SH031715.07FU_JQ946415_reps	0	2	0	0	1	3	Basidiomycota	k__Fungi;p__Basidiomycota;c__Agaricomycetes;o__Agaricales;f__unidentified;g__unidentified;s__Agaricales sp	2e-85	SH031715.07FU_JQ946415_reps
SH031782.07FU_AM882880_refs	0	3	0	0	0	3	Basidiomycota	k__Fungi;p__Basidiomycota;c__Agaricomycetes;o__Agaricales;f__Inocybaceae;g__Inocybe;s__Inocybe ochroalba	7e-79	SH031782.07FU_AM882880_refs
[truncated: 907 more rows]
[truncated: 3 more columns]
