# Supplementary material for: Accurate Estimation of Fungal Diversity and Abundance through Improved Lineage-Specific Primers Optimized for Illumina Amplicon Sequencing
Source: Appl Environ Microbiol. 2016 Nov 21;82(24):7217–26. doi: 10.1128/AEM.02576-16 (PMC5118932; doi:10.1128/AEM.02576-16)
Supplement: Supplemental material [file AEM.02576-16_zam999117573sd3.xlsx]

## Sheet: Full list of validated oligos
DATASET S2: Full list of in silico validated oligos.
Forward Primer
ITS4-mod	AATGATACGGCGACCACCGAGATCTACACTATGGTAATTAAAGCCTCCGCTTATTGATATGCTTAART
Reverse, Indexed Primers
5.8S-Fun_1	CAAGCAGAAGACGGCATACGAGATCGTACCAGATCCAGTCAGTCAGGGAACTTTYRRCAAYGGATCWCT
5.8S-Fun_2	CAAGCAGAAGACGGCATACGAGATATGTTTAGACGGAGTCAGTCAGGGAACTTTYRRCAAYGGATCWCT
5.8S-Fun_3	CAAGCAGAAGACGGCATACGAGATACATGTCACGTGAGTCAGTCAGGGAACTTTYRRCAAYGGATCWCT
5.8S-Fun_4	CAAGCAGAAGACGGCATACGAGATCTTTAGCGCTGGAGTCAGTCAGGGAACTTTYRRCAAYGGATCWCT
5.8S-Fun_5	CAAGCAGAAGACGGCATACGAGATCTGGTCTTACGGAGTCAGTCAGGGAACTTTYRRCAAYGGATCWCT
5.8S-Fun_6	CAAGCAGAAGACGGCATACGAGATCAAGTCGAATACAGTCAGTCAGGGAACTTTYRRCAAYGGATCWCT
5.8S-Fun_7	CAAGCAGAAGACGGCATACGAGATGCAAGTGTGAGGAGTCAGTCAGGGAACTTTYRRCAAYGGATCWCT
5.8S-Fun_8	CAAGCAGAAGACGGCATACGAGATCTCGGTCAACCAAGTCAGTCAGGGAACTTTYRRCAAYGGATCWCT
5.8S-Fun_9	CAAGCAGAAGACGGCATACGAGATACCCTATTGCGGAGTCAGTCAGGGAACTTTYRRCAAYGGATCWCT
5.8S-Fun_10	CAAGCAGAAGACGGCATACGAGATTCCGTTCGTTTAAGTCAGTCAGGGAACTTTYRRCAAYGGATCWCT
5.8S-Fun_11	CAAGCAGAAGACGGCATACGAGATACCACCGTAACCAGTCAGTCAGGGAACTTTYRRCAAYGGATCWCT
5.8S-Fun_12	CAAGCAGAAGACGGCATACGAGATCATTTCGCACTTAGTCAGTCAGGGAACTTTYRRCAAYGGATCWCT
5.8S-Fun_13	CAAGCAGAAGACGGCATACGAGATTTAAGCGCCTGAAGTCAGTCAGGGAACTTTYRRCAAYGGATCWCT
5.8S-Fun_14	CAAGCAGAAGACGGCATACGAGATTGCGGGATTCATAGTCAGTCAGGGAACTTTYRRCAAYGGATCWCT
5.8S-Fun_15	CAAGCAGAAGACGGCATACGAGATCAAACTGCGTTGAGTCAGTCAGGGAACTTTYRRCAAYGGATCWCT
5.8S-Fun_16	CAAGCAGAAGACGGCATACGAGATTTAGACTCGGAAAGTCAGTCAGGGAACTTTYRRCAAYGGATCWCT
5.8S-Fun_17	CAAGCAGAAGACGGCATACGAGATGACCGATAGGGAAGTCAGTCAGGGAACTTTYRRCAAYGGATCWCT
5.8S-Fun_18	CAAGCAGAAGACGGCATACGAGATGGCGAACTGAAGAGTCAGTCAGGGAACTTTYRRCAAYGGATCWCT
5.8S-Fun_19	CAAGCAGAAGACGGCATACGAGATCGGCACTATCACAGTCAGTCAGGGAACTTTYRRCAAYGGATCWCT
5.8S-Fun_20	CAAGCAGAAGACGGCATACGAGATAGGTGGTGGAGTAGTCAGTCAGGGAACTTTYRRCAAYGGATCWCT
5.8S-Fun_21	CAAGCAGAAGACGGCATACGAGATATTCCCAGAACGAGTCAGTCAGGGAACTTTYRRCAAYGGATCWCT
5.8S-Fun_22	CAAGCAGAAGACGGCATACGAGATAGACGTTGCTACAGTCAGTCAGGGAACTTTYRRCAAYGGATCWCT
5.8S-Fun_23	CAAGCAGAAGACGGCATACGAGATAGAATAGCGCTTAGTCAGTCAGGGAACTTTYRRCAAYGGATCWCT
5.8S-Fun_24	CAAGCAGAAGACGGCATACGAGATAAGCGTACATTGAGTCAGTCAGGGAACTTTYRRCAAYGGATCWCT
5.8S-Fun_25	CAAGCAGAAGACGGCATACGAGATGTTATGACGGATAGTCAGTCAGGGAACTTTYRRCAAYGGATCWCT
5.8S-Fun_26	CAAGCAGAAGACGGCATACGAGATAGCCTCATGATGAGTCAGTCAGGGAACTTTYRRCAAYGGATCWCT
5.8S-Fun_27	CAAGCAGAAGACGGCATACGAGATGTGTATCGCCACAGTCAGTCAGGGAACTTTYRRCAAYGGATCWCT
5.8S-Fun_28	CAAGCAGAAGACGGCATACGAGATCCAAACTCGTCGAGTCAGTCAGGGAACTTTYRRCAAYGGATCWCT
5.8S-Fun_29	CAAGCAGAAGACGGCATACGAGATACGTGAGGAACGAGTCAGTCAGGGAACTTTYRRCAAYGGATCWCT
5.8S-Fun_30	CAAGCAGAAGACGGCATACGAGATTGAATCGAAGCTAGTCAGTCAGGGAACTTTYRRCAAYGGATCWCT
5.8S-Fun_31	CAAGCAGAAGACGGCATACGAGATCTGCAGTAAGTAAGTCAGTCAGGGAACTTTYRRCAAYGGATCWCT
5.8S-Fun_32	CAAGCAGAAGACGGCATACGAGATTATAGGCTCCGCAGTCAGTCAGGGAACTTTYRRCAAYGGATCWCT
5.8S-Fun_33	CAAGCAGAAGACGGCATACGAGATATCGTGTGTTGGAGTCAGTCAGGGAACTTTYRRCAAYGGATCWCT
5.8S-Fun_34	CAAGCAGAAGACGGCATACGAGATCTTCCGCAGACAAGTCAGTCAGGGAACTTTYRRCAAYGGATCWCT
5.8S-Fun_35	CAAGCAGAAGACGGCATACGAGATGCACTATACGCAAGTCAGTCAGGGAACTTTYRRCAAYGGATCWCT
5.8S-Fun_36	CAAGCAGAAGACGGCATACGAGATTCTGGGCATTGAAGTCAGTCAGGGAACTTTYRRCAAYGGATCWCT
5.8S-Fun_37	CAAGCAGAAGACGGCATACGAGATCCAATGATAAGCAGTCAGTCAGGGAACTTTYRRCAAYGGATCWCT
5.8S-Fun_38	CAAGCAGAAGACGGCATACGAGATTTAAACCGCGCCAGTCAGTCAGGGAACTTTYRRCAAYGGATCWCT
5.8S-Fun_39	CAAGCAGAAGACGGCATACGAGATCTTGCATACCGGAGTCAGTCAGGGAACTTTYRRCAAYGGATCWCT
5.8S-Fun_40	CAAGCAGAAGACGGCATACGAGATGTGCACGATAATAGTCAGTCAGGGAACTTTYRRCAAYGGATCWCT
5.8S-Fun_41	CAAGCAGAAGACGGCATACGAGATGGTCTAGGTCTAAGTCAGTCAGGGAACTTTYRRCAAYGGATCWCT
5.8S-Fun_42	CAAGCAGAAGACGGCATACGAGATTCAGGACGTATCAGTCAGTCAGGGAACTTTYRRCAAYGGATCWCT
5.8S-Fun_43	CAAGCAGAAGACGGCATACGAGATGAAAGGTGAGAAAGTCAGTCAGGGAACTTTYRRCAAYGGATCWCT
5.8S-Fun_44	CAAGCAGAAGACGGCATACGAGATGAATATACCTGGAGTCAGTCAGGGAACTTTYRRCAAYGGATCWCT
5.8S-Fun_45	CAAGCAGAAGACGGCATACGAGATGTCGCTTGCACAAGTCAGTCAGGGAACTTTYRRCAAYGGATCWCT
5.8S-Fun_46	CAAGCAGAAGACGGCATACGAGATTCTACCACGAAGAGTCAGTCAGGGAACTTTYRRCAAYGGATCWCT
5.8S-Fun_47	CAAGCAGAAGACGGCATACGAGATAATATCGGGATCAGTCAGTCAGGGAACTTTYRRCAAYGGATCWCT
5.8S-Fun_48	CAAGCAGAAGACGGCATACGAGATTAGTGCATTCGGAGTCAGTCAGGGAACTTTYRRCAAYGGATCWCT
5.8S-Fun_49	CAAGCAGAAGACGGCATACGAGATTCAATGACCGCAAGTCAGTCAGGGAACTTTYRRCAAYGGATCWCT
5.8S-Fun_50	CAAGCAGAAGACGGCATACGAGATCTATCGGAAGATAGTCAGTCAGGGAACTTTYRRCAAYGGATCWCT
5.8S-Fun_51	CAAGCAGAAGACGGCATACGAGATGGTACTGTACCAAGTCAGTCAGGGAACTTTYRRCAAYGGATCWCT
5.8S-Fun_52	CAAGCAGAAGACGGCATACGAGATATCGAATCGAGTAGTCAGTCAGGGAACTTTYRRCAAYGGATCWCT
5.8S-Fun_53	CAAGCAGAAGACGGCATACGAGATCTAGCAGTATGAAGTCAGTCAGGGAACTTTYRRCAAYGGATCWCT
5.8S-Fun_54	CAAGCAGAAGACGGCATACGAGATGTTAATGGCAGTAGTCAGTCAGGGAACTTTYRRCAAYGGATCWCT
5.8S-Fun_55	CAAGCAGAAGACGGCATACGAGATGTATGGAGCTATAGTCAGTCAGGGAACTTTYRRCAAYGGATCWCT
5.8S-Fun_56	CAAGCAGAAGACGGCATACGAGATCCTTCTGTATACAGTCAGTCAGGGAACTTTYRRCAAYGGATCWCT
5.8S-Fun_57	CAAGCAGAAGACGGCATACGAGATACGCTGTCGGTTAGTCAGTCAGGGAACTTTYRRCAAYGGATCWCT
5.8S-Fun_58	CAAGCAGAAGACGGCATACGAGATCTCGTTTCAGTTAGTCAGTCAGGGAACTTTYRRCAAYGGATCWCT
5.8S-Fun_59	CAAGCAGAAGACGGCATACGAGATGCGAACCTATACAGTCAGTCAGGGAACTTTYRRCAAYGGATCWCT
5.8S-Fun_60	CAAGCAGAAGACGGCATACGAGATCTCTCATATGCTAGTCAGTCAGGGAACTTTYRRCAAYGGATCWCT
5.8S-Fun_61	CAAGCAGAAGACGGCATACGAGATTCGTTTCTTCAGAGTCAGTCAGGGAACTTTYRRCAAYGGATCWCT
5.8S-Fun_62	CAAGCAGAAGACGGCATACGAGATAGTACCTAAGTGAGTCAGTCAGGGAACTTTYRRCAAYGGATCWCT
5.8S-Fun_63	CAAGCAGAAGACGGCATACGAGATGGATGCAGGATGAGTCAGTCAGGGAACTTTYRRCAAYGGATCWCT
5.8S-Fun_64	CAAGCAGAAGACGGCATACGAGATCCACTTGAGAGTAGTCAGTCAGGGAACTTTYRRCAAYGGATCWCT
5.8S-Fun_65	CAAGCAGAAGACGGCATACGAGATGCACTTCATTTCAGTCAGTCAGGGAACTTTYRRCAAYGGATCWCT
5.8S-Fun_66	CAAGCAGAAGACGGCATACGAGATAGAATCCACCACAGTCAGTCAGGGAACTTTYRRCAAYGGATCWCT
5.8S-Fun_67	CAAGCAGAAGACGGCATACGAGATCTCAAGTCAAAGAGTCAGTCAGGGAACTTTYRRCAAYGGATCWCT
5.8S-Fun_68	CAAGCAGAAGACGGCATACGAGATGTACCTAGCCTGAGTCAGTCAGGGAACTTTYRRCAAYGGATCWCT
5.8S-Fun_69	CAAGCAGAAGACGGCATACGAGATCACTGAGTACGTAGTCAGTCAGGGAACTTTYRRCAAYGGATCWCT
5.8S-Fun_70	CAAGCAGAAGACGGCATACGAGATTCAAGCAATACGAGTCAGTCAGGGAACTTTYRRCAAYGGATCWCT
5.8S-Fun_71	CAAGCAGAAGACGGCATACGAGATCATGTTGGAACAAGTCAGTCAGGGAACTTTYRRCAAYGGATCWCT
5.8S-Fun_72	CAAGCAGAAGACGGCATACGAGATATGGGACCTTCAAGTCAGTCAGGGAACTTTYRRCAAYGGATCWCT
5.8S-Fun_73	CAAGCAGAAGACGGCATACGAGATGCTATTCCTCATAGTCAGTCAGGGAACTTTYRRCAAYGGATCWCT
5.8S-Fun_74	CAAGCAGAAGACGGCATACGAGATGTCTCTGAAAGAAGTCAGTCAGGGAACTTTYRRCAAYGGATCWCT
5.8S-Fun_75	CAAGCAGAAGACGGCATACGAGATGTCAAGACCTCAAGTCAGTCAGGGAACTTTYRRCAAYGGATCWCT
5.8S-Fun_76	CAAGCAGAAGACGGCATACGAGATTTGTTACGTTCCAGTCAGTCAGGGAACTTTYRRCAAYGGATCWCT
5.8S-Fun_77	CAAGCAGAAGACGGCATACGAGATCAGTTCGAGATAAGTCAGTCAGGGAACTTTYRRCAAYGGATCWCT
5.8S-Fun_78	CAAGCAGAAGACGGCATACGAGATAATGTCACCAGAAGTCAGTCAGGGAACTTTYRRCAAYGGATCWCT
5.8S-Fun_79	CAAGCAGAAGACGGCATACGAGATCAGCCTGCAAATAGTCAGTCAGGGAACTTTYRRCAAYGGATCWCT
5.8S-Fun_80	CAAGCAGAAGACGGCATACGAGATTTGCAAGTACCGAGTCAGTCAGGGAACTTTYRRCAAYGGATCWCT
5.8S-Fun_81	CAAGCAGAAGACGGCATACGAGATGCTTCTCTCACTAGTCAGTCAGGGAACTTTYRRCAAYGGATCWCT
5.8S-Fun_82	CAAGCAGAAGACGGCATACGAGATCGAGATAGTTTGAGTCAGTCAGGGAACTTTYRRCAAYGGATCWCT
5.8S-Fun_83	CAAGCAGAAGACGGCATACGAGATCGCGTCAAACTAAGTCAGTCAGGGAACTTTYRRCAAYGGATCWCT
5.8S-Fun_84	CAAGCAGAAGACGGCATACGAGATTTGACACACGACAGTCAGTCAGGGAACTTTYRRCAAYGGATCWCT
5.8S-Fun_85	CAAGCAGAAGACGGCATACGAGATATAAGGTCGCCTAGTCAGTCAGGGAACTTTYRRCAAYGGATCWCT
5.8S-Fun_86	CAAGCAGAAGACGGCATACGAGATTTGCCCTTTGATAGTCAGTCAGGGAACTTTYRRCAAYGGATCWCT
5.8S-Fun_87	CAAGCAGAAGACGGCATACGAGATCCTGGAATTAAGAGTCAGTCAGGGAACTTTYRRCAAYGGATCWCT
5.8S-Fun_88	CAAGCAGAAGACGGCATACGAGATTGAGACCCTACAAGTCAGTCAGGGAACTTTYRRCAAYGGATCWCT
5.8S-Fun_89	CAAGCAGAAGACGGCATACGAGATAAGTATCCTGCGAGTCAGTCAGGGAACTTTYRRCAAYGGATCWCT
5.8S-Fun_90	CAAGCAGAAGACGGCATACGAGATCAAATGGTCGTCAGTCAGTCAGGGAACTTTYRRCAAYGGATCWCT
5.8S-Fun_91	CAAGCAGAAGACGGCATACGAGATACACATAAGTCGAGTCAGTCAGGGAACTTTYRRCAAYGGATCWCT
5.8S-Fun_92	CAAGCAGAAGACGGCATACGAGATTACTGCCAGTGAAGTCAGTCAGGGAACTTTYRRCAAYGGATCWCT
5.8S-Fun_93	CAAGCAGAAGACGGCATACGAGATGAGTTTACGGTCAGTCAGTCAGGGAACTTTYRRCAAYGGATCWCT
5.8S-Fun_94	CAAGCAGAAGACGGCATACGAGATGGCACACCCTTAAGTCAGTCAGGGAACTTTYRRCAAYGGATCWCT
5.8S-Fun_95	CAAGCAGAAGACGGCATACGAGATGTCCAGCTATGAAGTCAGTCAGGGAACTTTYRRCAAYGGATCWCT
5.8S-Fun_96	CAAGCAGAAGACGGCATACGAGATTCGCGCAACTGTAGTCAGTCAGGGAACTTTYRRCAAYGGATCWCT
5.8S-Fun_97	CAAGCAGAAGACGGCATACGAGATATTCCTCTCCACAGTCAGTCAGGGAACTTTYRRCAAYGGATCWCT
5.8S-Fun_98	CAAGCAGAAGACGGCATACGAGATTGGTTCATCCTTAGTCAGTCAGGGAACTTTYRRCAAYGGATCWCT
5.8S-Fun_99	CAAGCAGAAGACGGCATACGAGATAGCACTTTGAGAAGTCAGTCAGGGAACTTTYRRCAAYGGATCWCT
5.8S-Fun_100	CAAGCAGAAGACGGCATACGAGATCCACGGTACTTGAGTCAGTCAGGGAACTTTYRRCAAYGGATCWCT
5.8S-Fun_101	CAAGCAGAAGACGGCATACGAGATACTAGTTGGACCAGTCAGTCAGGGAACTTTYRRCAAYGGATCWCT
5.8S-Fun_102	CAAGCAGAAGACGGCATACGAGATGATCAACCCACAAGTCAGTCAGGGAACTTTYRRCAAYGGATCWCT
5.8S-Fun_103	CAAGCAGAAGACGGCATACGAGATATGCGAGACTTCAGTCAGTCAGGGAACTTTYRRCAAYGGATCWCT
5.8S-Fun_104	CAAGCAGAAGACGGCATACGAGATCGCTTGTGTAGCAGTCAGTCAGGGAACTTTYRRCAAYGGATCWCT
5.8S-Fun_105	CAAGCAGAAGACGGCATACGAGATATGAATGCGTCCAGTCAGTCAGGGAACTTTYRRCAAYGGATCWCT
5.8S-Fun_106	CAAGCAGAAGACGGCATACGAGATGACTCTGCTCAGAGTCAGTCAGGGAACTTTYRRCAAYGGATCWCT
5.8S-Fun_107	CAAGCAGAAGACGGCATACGAGATCACGTACACGTAAGTCAGTCAGGGAACTTTYRRCAAYGGATCWCT
5.8S-Fun_108	CAAGCAGAAGACGGCATACGAGATCAGAGCTAATTGAGTCAGTCAGGGAACTTTYRRCAAYGGATCWCT
5.8S-Fun_109	CAAGCAGAAGACGGCATACGAGATTTATCCAGTCCTAGTCAGTCAGGGAACTTTYRRCAAYGGATCWCT
5.8S-Fun_110	CAAGCAGAAGACGGCATACGAGATCTAAGACGTCGTAGTCAGTCAGGGAACTTTYRRCAAYGGATCWCT
5.8S-Fun_111	CAAGCAGAAGACGGCATACGAGATGGCTCAGATTCCAGTCAGTCAGGGAACTTTYRRCAAYGGATCWCT
5.8S-Fun_112	CAAGCAGAAGACGGCATACGAGATCTTGGTAGTGCCAGTCAGTCAGGGAACTTTYRRCAAYGGATCWCT
5.8S-Fun_113	CAAGCAGAAGACGGCATACGAGATGTGCTGCGCTTAAGTCAGTCAGGGAACTTTYRRCAAYGGATCWCT
5.8S-Fun_114	CAAGCAGAAGACGGCATACGAGATAGTAGGAGGCACAGTCAGTCAGGGAACTTTYRRCAAYGGATCWCT
5.8S-Fun_115	CAAGCAGAAGACGGCATACGAGATACCCGGATTTCGAGTCAGTCAGGGAACTTTYRRCAAYGGATCWCT
5.8S-Fun_116	CAAGCAGAAGACGGCATACGAGATCGTCCGTATGAAAGTCAGTCAGGGAACTTTYRRCAAYGGATCWCT
5.8S-Fun_117	CAAGCAGAAGACGGCATACGAGATCGATTAGGAATCAGTCAGTCAGGGAACTTTYRRCAAYGGATCWCT
5.8S-Fun_118	CAAGCAGAAGACGGCATACGAGATACGTCTCAGTGCAGTCAGTCAGGGAACTTTYRRCAAYGGATCWCT
5.8S-Fun_119	CAAGCAGAAGACGGCATACGAGATTAGTAGCACCTGAGTCAGTCAGGGAACTTTYRRCAAYGGATCWCT
5.8S-Fun_120	CAAGCAGAAGACGGCATACGAGATAGGTCATCTTGGAGTCAGTCAGGGAACTTTYRRCAAYGGATCWCT
5.8S-Fun_121	CAAGCAGAAGACGGCATACGAGATTGCTGTGACCACAGTCAGTCAGGGAACTTTYRRCAAYGGATCWCT
5.8S-Fun_122	CAAGCAGAAGACGGCATACGAGATACACTTCGGCAAAGTCAGTCAGGGAACTTTYRRCAAYGGATCWCT
5.8S-Fun_123	CAAGCAGAAGACGGCATACGAGATACCTCCCGGATAAGTCAGTCAGGGAACTTTYRRCAAYGGATCWCT
5.8S-Fun_124	CAAGCAGAAGACGGCATACGAGATGAAGAGGGTTGAAGTCAGTCAGGGAACTTTYRRCAAYGGATCWCT
5.8S-Fun_125	CAAGCAGAAGACGGCATACGAGATAGTAGACTTACGAGTCAGTCAGGGAACTTTYRRCAAYGGATCWCT
5.8S-Fun_126	CAAGCAGAAGACGGCATACGAGATTGGAAACCATTGAGTCAGTCAGGGAACTTTYRRCAAYGGATCWCT
5.8S-Fun_127	CAAGCAGAAGACGGCATACGAGATAGTCCGAGTTGTAGTCAGTCAGGGAACTTTYRRCAAYGGATCWCT
5.8S-Fun_128	CAAGCAGAAGACGGCATACGAGATCCGCGATTTCGAAGTCAGTCAGGGAACTTTYRRCAAYGGATCWCT
5.8S-Fun_129	CAAGCAGAAGACGGCATACGAGATTCACGAGTCACAAGTCAGTCAGGGAACTTTYRRCAAYGGATCWCT
5.8S-Fun_130	CAAGCAGAAGACGGCATACGAGATCACAAAGCGATTAGTCAGTCAGGGAACTTTYRRCAAYGGATCWCT
5.8S-Fun_131	CAAGCAGAAGACGGCATACGAGATCACCGTGACACTAGTCAGTCAGGGAACTTTYRRCAAYGGATCWCT
5.8S-Fun_132	CAAGCAGAAGACGGCATACGAGATGAAGATCTATCGAGTCAGTCAGGGAACTTTYRRCAAYGGATCWCT
5.8S-Fun_133	CAAGCAGAAGACGGCATACGAGATGACGGAACAGACAGTCAGTCAGGGAACTTTYRRCAAYGGATCWCT
5.8S-Fun_134	CAAGCAGAAGACGGCATACGAGATGGACCGCTTTCAAGTCAGTCAGGGAACTTTYRRCAAYGGATCWCT
5.8S-Fun_135	CAAGCAGAAGACGGCATACGAGATCACGGTCCTATGAGTCAGTCAGGGAACTTTYRRCAAYGGATCWCT
5.8S-Fun_136	CAAGCAGAAGACGGCATACGAGATGAATGACGTTTGAGTCAGTCAGGGAACTTTYRRCAAYGGATCWCT
5.8S-Fun_137	CAAGCAGAAGACGGCATACGAGATACTTACGCCACGAGTCAGTCAGGGAACTTTYRRCAAYGGATCWCT
5.8S-Fun_138	CAAGCAGAAGACGGCATACGAGATACGCCTTTCTTAAGTCAGTCAGGGAACTTTYRRCAAYGGATCWCT
5.8S-Fun_139	CAAGCAGAAGACGGCATACGAGATTTGGTGCCTGTGAGTCAGTCAGGGAACTTTYRRCAAYGGATCWCT
5.8S-Fun_140	CAAGCAGAAGACGGCATACGAGATCATCGGATCTGAAGTCAGTCAGGGAACTTTYRRCAAYGGATCWCT
5.8S-Fun_141	CAAGCAGAAGACGGCATACGAGATCATGTCTTCCATAGTCAGTCAGGGAACTTTYRRCAAYGGATCWCT
5.8S-Fun_142	CAAGCAGAAGACGGCATACGAGATGTTACAGTTGGCAGTCAGTCAGGGAACTTTYRRCAAYGGATCWCT
5.8S-Fun_143	CAAGCAGAAGACGGCATACGAGATCGGACTCGTTACAGTCAGTCAGGGAACTTTYRRCAAYGGATCWCT
5.8S-Fun_144	CAAGCAGAAGACGGCATACGAGATTCTCGCACTGGAAGTCAGTCAGGGAACTTTYRRCAAYGGATCWCT
5.8S-Fun_145	CAAGCAGAAGACGGCATACGAGATTTCTGGTCTTGTAGTCAGTCAGGGAACTTTYRRCAAYGGATCWCT
5.8S-Fun_146	CAAGCAGAAGACGGCATACGAGATGTCCACTTGGACAGTCAGTCAGGGAACTTTYRRCAAYGGATCWCT
5.8S-Fun_147	CAAGCAGAAGACGGCATACGAGATGATTTAGAGGCTAGTCAGTCAGGGAACTTTYRRCAAYGGATCWCT
5.8S-Fun_148	CAAGCAGAAGACGGCATACGAGATGTCAGCCGTTAAAGTCAGTCAGGGAACTTTYRRCAAYGGATCWCT
5.8S-Fun_149	CAAGCAGAAGACGGCATACGAGATACGGTTTCTGGAAGTCAGTCAGGGAACTTTYRRCAAYGGATCWCT
5.8S-Fun_150	CAAGCAGAAGACGGCATACGAGATGCAGCCATATTGAGTCAGTCAGGGAACTTTYRRCAAYGGATCWCT
5.8S-Fun_151	CAAGCAGAAGACGGCATACGAGATATAGGTGTGCTAAGTCAGTCAGGGAACTTTYRRCAAYGGATCWCT
5.8S-Fun_152	CAAGCAGAAGACGGCATACGAGATACCTAGCTAGTGAGTCAGTCAGGGAACTTTYRRCAAYGGATCWCT
5.8S-Fun_153	CAAGCAGAAGACGGCATACGAGATGTCCTGACACTGAGTCAGTCAGGGAACTTTYRRCAAYGGATCWCT
5.8S-Fun_154	CAAGCAGAAGACGGCATACGAGATGGACTCAACTAAAGTCAGTCAGGGAACTTTYRRCAAYGGATCWCT
5.8S-Fun_155	CAAGCAGAAGACGGCATACGAGATATACGGGTTCGTAGTCAGTCAGGGAACTTTYRRCAAYGGATCWCT
5.8S-Fun_156	CAAGCAGAAGACGGCATACGAGATCCTTTCACCTGTAGTCAGTCAGGGAACTTTYRRCAAYGGATCWCT
5.8S-Fun_157	CAAGCAGAAGACGGCATACGAGATATCAGCCAGCTCAGTCAGTCAGGGAACTTTYRRCAAYGGATCWCT
5.8S-Fun_158	CAAGCAGAAGACGGCATACGAGATGCTCCACAACGTAGTCAGTCAGGGAACTTTYRRCAAYGGATCWCT
5.8S-Fun_159	CAAGCAGAAGACGGCATACGAGATAAGGAGTGCGCAAGTCAGTCAGGGAACTTTYRRCAAYGGATCWCT
5.8S-Fun_160	CAAGCAGAAGACGGCATACGAGATAGGGAAAGGATCAGTCAGTCAGGGAACTTTYRRCAAYGGATCWCT
5.8S-Fun_161	CAAGCAGAAGACGGCATACGAGATACGACGCATTTGAGTCAGTCAGGGAACTTTYRRCAAYGGATCWCT
5.8S-Fun_162	CAAGCAGAAGACGGCATACGAGATCGTCACTCCAAGAGTCAGTCAGGGAACTTTYRRCAAYGGATCWCT
5.8S-Fun_163	CAAGCAGAAGACGGCATACGAGATTTACACAAAGGCAGTCAGTCAGGGAACTTTYRRCAAYGGATCWCT
5.8S-Fun_164	CAAGCAGAAGACGGCATACGAGATGTATAGTCCGTGAGTCAGTCAGGGAACTTTYRRCAAYGGATCWCT
5.8S-Fun_165	CAAGCAGAAGACGGCATACGAGATTGACGCCTCCAAAGTCAGTCAGGGAACTTTYRRCAAYGGATCWCT
5.8S-Fun_166	CAAGCAGAAGACGGCATACGAGATTTCTCGGTTCTCAGTCAGTCAGGGAACTTTYRRCAAYGGATCWCT
5.8S-Fun_167	CAAGCAGAAGACGGCATACGAGATGCTACTGGTATGAGTCAGTCAGGGAACTTTYRRCAAYGGATCWCT
5.8S-Fun_168	CAAGCAGAAGACGGCATACGAGATGAATCCTCACCGAGTCAGTCAGGGAACTTTYRRCAAYGGATCWCT
5.8S-Fun_169	CAAGCAGAAGACGGCATACGAGATCCTGACACACACAGTCAGTCAGGGAACTTTYRRCAAYGGATCWCT
5.8S-Fun_170	CAAGCAGAAGACGGCATACGAGATCAGCGTTTAGCCAGTCAGTCAGGGAACTTTYRRCAAYGGATCWCT
5.8S-Fun_171	CAAGCAGAAGACGGCATACGAGATGGTATGGCTACTAGTCAGTCAGGGAACTTTYRRCAAYGGATCWCT
5.8S-Fun_172	CAAGCAGAAGACGGCATACGAGATACAATGTCACAGAGTCAGTCAGGGAACTTTYRRCAAYGGATCWCT
5.8S-Fun_173	CAAGCAGAAGACGGCATACGAGATGCCATAGTGTGTAGTCAGTCAGGGAACTTTYRRCAAYGGATCWCT
5.8S-Fun_174	CAAGCAGAAGACGGCATACGAGATGGTCCCGAAATTAGTCAGTCAGGGAACTTTYRRCAAYGGATCWCT
5.8S-Fun_175	CAAGCAGAAGACGGCATACGAGATTCTGCGAGTCTGAGTCAGTCAGGGAACTTTYRRCAAYGGATCWCT
5.8S-Fun_176	CAAGCAGAAGACGGCATACGAGATATGTAGGCTTAGAGTCAGTCAGGGAACTTTYRRCAAYGGATCWCT
5.8S-Fun_177	CAAGCAGAAGACGGCATACGAGATTGCTTCCAATTCAGTCAGTCAGGGAACTTTYRRCAAYGGATCWCT
5.8S-Fun_178	CAAGCAGAAGACGGCATACGAGATGCCGAGATAATTAGTCAGTCAGGGAACTTTYRRCAAYGGATCWCT
5.8S-Fun_179	CAAGCAGAAGACGGCATACGAGATTCGAGTATCGAAAGTCAGTCAGGGAACTTTYRRCAAYGGATCWCT
5.8S-Fun_180	CAAGCAGAAGACGGCATACGAGATGCCCTATCTTCTAGTCAGTCAGGGAACTTTYRRCAAYGGATCWCT
5.8S-Fun_181	CAAGCAGAAGACGGCATACGAGATAGGTACGCAATTAGTCAGTCAGGGAACTTTYRRCAAYGGATCWCT
5.8S-Fun_182	CAAGCAGAAGACGGCATACGAGATGTCCCTATTATCAGTCAGTCAGGGAACTTTYRRCAAYGGATCWCT
5.8S-Fun_183	CAAGCAGAAGACGGCATACGAGATTGGGACATATCCAGTCAGTCAGGGAACTTTYRRCAAYGGATCWCT
5.8S-Fun_184	CAAGCAGAAGACGGCATACGAGATGAACGATCATGTAGTCAGTCAGGGAACTTTYRRCAAYGGATCWCT
5.8S-Fun_185	CAAGCAGAAGACGGCATACGAGATTTCAGACCAGCCAGTCAGTCAGGGAACTTTYRRCAAYGGATCWCT
5.8S-Fun_186	CAAGCAGAAGACGGCATACGAGATACGCATCGCACTAGTCAGTCAGGGAACTTTYRRCAAYGGATCWCT
5.8S-Fun_187	CAAGCAGAAGACGGCATACGAGATCAGTAGCGATATAGTCAGTCAGGGAACTTTYRRCAAYGGATCWCT
5.8S-Fun_188	CAAGCAGAAGACGGCATACGAGATAGGCTAGCAGAGAGTCAGTCAGGGAACTTTYRRCAAYGGATCWCT
5.8S-Fun_189	CAAGCAGAAGACGGCATACGAGATGGAACTTACTCGAGTCAGTCAGGGAACTTTYRRCAAYGGATCWCT
5.8S-Fun_190	CAAGCAGAAGACGGCATACGAGATTGCCTAAGATCGAGTCAGTCAGGGAACTTTYRRCAAYGGATCWCT
5.8S-Fun_191	CAAGCAGAAGACGGCATACGAGATATAACATGTGCGAGTCAGTCAGGGAACTTTYRRCAAYGGATCWCT
5.8S-Fun_192	CAAGCAGAAGACGGCATACGAGATTAATGGTCGTAGAGTCAGTCAGGGAACTTTYRRCAAYGGATCWCT
